# Supplementary material for: Modulating Luminescence Thermometry of the EuIII/TbIII Pair in Coordination Polymers through Ligand Structure and Lanthanide(III) Molar Ratio
Source: ACS Omega. 2026 Jul 10;11(29):43849–62. doi: 10.1021/acsomega.6c03259 (PMC13425478; doi:10.1021/acsomega.6c03259)
Supplement: Supplementary file 2 [file ao6c03259_si_002.cif]

data_20230814fs02_auto
_audit_creation_date               2026-02-20
_audit_creation_method
;
Olex2 1.5
(compiled 2025.07.13 svn.rb7424aed for OlexSys, GUI svn.r7314)
;
_shelx_SHELXL_version_number       '2018/3'
loop_
  _audit_author_name
  _audit_author_email
  _audit_author_address
 'Sigoli, F.A.' ? ?
 'Santiago, P.H.' pedrophs.santiago@gmail.com
;
Universidade de Sao Paulo
Instituto de Fisica de Sao Carlos
Sao Carlos/SP
Brazil
;

_audit_contact_author_address      ?
_audit_contact_author_email        ?
_audit_contact_author_name         ''
_audit_contact_author_phone        ?
_publ_contact_author_id_orcid      ?
_publ_section_references
;
Dolomanov, O.V., Bourhis, L.J., Gildea, R.J, Howard, J.A.K. & Puschmann, H.
 (2009), J. Appl. Cryst. 42, 339-341.

Sheldrick, G.M. (2015). Acta Cryst. A71, 3-8.

Sheldrick, G.M. (2015). Acta Cryst. C71, 3-8.
;
_chemical_name_common              ?
_chemical_name_systematic          ?
_chemical_formula_moiety           'C41 H27 Eu0.25 F18 O8 P2 Tb0.75'
_chemical_formula_sum              'C41 H27 Eu0.25 F18 O8 P2 Tb0.75'
_chemical_formula_weight           1208.74
_chemical_melting_point            ?
_chemical_oxdiff_formula           'C43H40F9O8P2Tb '
_chemical_oxdiff_usercomment      
 'Amostra Tb_DPPEO_hfa_Prof Fernando Sigoli UNICAMP'
loop_
  _atom_type_symbol
  _atom_type_description
  _atom_type_scat_dispersion_real
  _atom_type_scat_dispersion_imag
  _atom_type_scat_source
 'C' 'C' 0.0181 0.0091 'International Tables Vol C Tables 4.2.6.8 and 6.1.1.4'
 'H' 'H' 0.0000 0.0000 'International Tables Vol C Tables 4.2.6.8 and 6.1.1.4'
 'Eu' 'Eu' -8.9294 11.1857
 'International Tables Vol C Tables 4.2.6.8 and 6.1.1.4'
 'F' 'F' 0.0727 0.0534 'International Tables Vol C Tables 4.2.6.8 and 6.1.1.4'
 'O' 'O' 0.0492 0.0322 'International Tables Vol C Tables 4.2.6.8 and 6.1.1.4'
 'P' 'P' 0.2955 0.4335 'International Tables Vol C Tables 4.2.6.8 and 6.1.1.4'
 'Tb' 'Tb' -9.1472 9.1891
 'International Tables Vol C Tables 4.2.6.8 and 6.1.1.4'

_shelx_space_group_comment
;
The symmetry employed for this shelxl refinement is uniquely defined
by the following loop, which should always be used as a source of
symmetry information in preference to the above space-group names.
They are only intended as comments.
;
_space_group_crystal_system        'triclinic'
_space_group_IT_number             2
_space_group_name_H-M_alt          'P -1'
_space_group_name_Hall             '-P 1'
loop_
  _space_group_symop_operation_xyz
 'x, y, z'
 '-x, -y, -z'

_cell_length_a                     13.0658(4)
_cell_length_b                     13.3250(4)
_cell_length_c                     14.2203(4)
_cell_angle_alpha                  105.564(2)
_cell_angle_beta                   101.967(3)
_cell_angle_gamma                  103.478(2)
_cell_volume                       2220.98(12)
_cell_formula_units_Z              2
_cell_measurement_reflns_used      13321
_cell_measurement_temperature      100.00(10)
_cell_measurement_theta_max        75.9540
_cell_measurement_theta_min        3.3500
_shelx_estimated_absorpt_T_max     0.922
_shelx_estimated_absorpt_T_min     0.276
_exptl_absorpt_coefficient_mu      10.255
_exptl_absorpt_correction_T_max    1.000
_exptl_absorpt_correction_T_min    0.711
_exptl_absorpt_correction_type     gaussian
_exptl_absorpt_process_details
;
CrysAlisPro 1.171.42.84a (Rigaku Oxford Diffraction, 2023)
Numerical absorption correction based on gaussian integration over
a multifaceted crystal model
Empirical absorption correction using spherical harmonics,
implemented in SCALE3 ABSPACK scaling algorithm.
;
_exptl_absorpt_special_details     ?
_exptl_crystal_colour              'light colourless'
_exptl_crystal_colour_modifier     light
_exptl_crystal_colour_primary      colourless
_exptl_crystal_density_diffrn      1.807
_exptl_crystal_density_meas        ?
_exptl_crystal_density_method      ?
_exptl_crystal_description         needle
_exptl_crystal_F_000               1187
loop_
  _exptl_crystal_face_index_h
  _exptl_crystal_face_index_k
  _exptl_crystal_face_index_l
  _exptl_crystal_face_perp_dist
 0 -1 -1 0.0714
 0 1 1 0.0753
 1 0 -1 0.0051
 -1 0 1 0.0030
 -1 8 -6 0.0077
 1 -8 6 0.0077

_exptl_crystal_size_max            0.169
_exptl_crystal_size_mid            0.019
_exptl_crystal_size_min            0.008
loop_
  _exptl_oxdiff_crystal_face_indexfrac_h
  _exptl_oxdiff_crystal_face_indexfrac_k
  _exptl_oxdiff_crystal_face_indexfrac_l
  _exptl_oxdiff_crystal_face_x
  _exptl_oxdiff_crystal_face_y
  _exptl_oxdiff_crystal_face_z
 -0.0038 -0.9979 -0.9974 -0.0386 -0.1896 -0.0446
 0.0038 0.9979 0.9974 0.0386 0.1896 0.0446
 0.9987 0.0010 -0.9983 -0.1329 -0.0341 0.0486
 -0.9987 -0.0010 0.9983 0.1329 0.0341 -0.0486
 -1.2368 7.5577 -6.4264 0.0422 -0.1070 0.9934
 1.2368 -7.5577 6.4264 -0.0422 0.1070 -0.9934

_exptl_transmission_factor_max     ?
_exptl_transmission_factor_min     ?
_diffrn_reflns_av_R_equivalents    0.0601
_diffrn_reflns_av_unetI/netI       0.0557
_diffrn_reflns_Laue_measured_fraction_full  0.995
_diffrn_reflns_Laue_measured_fraction_max  0.993
_diffrn_reflns_limit_h_max         15
_diffrn_reflns_limit_h_min         -15
_diffrn_reflns_limit_k_max         16
_diffrn_reflns_limit_k_min         -13
_diffrn_reflns_limit_l_max         16
_diffrn_reflns_limit_l_min         -17
_diffrn_reflns_number              28115
_diffrn_reflns_point_group_measured_fraction_full  0.995
_diffrn_reflns_point_group_measured_fraction_max  0.993
_diffrn_reflns_theta_full          67.684
_diffrn_reflns_theta_max           70.075
_diffrn_reflns_theta_min           5.345
_diffrn_ambient_environment        N~2~
_diffrn_ambient_temperature        100.00(10)
_diffrn_detector                   'Hybrid Pixel Array Detector'
_diffrn_detector_area_resol_mean   10.0000
_diffrn_detector_type              HyPix
_diffrn_measured_fraction_theta_full  0.995
_diffrn_measured_fraction_theta_max  0.993
_diffrn_measurement_details
;
List of Runs (angles in degrees, time in seconds):

  # Type    Start    End  Width  t~exp~   \w     \q     \k     \f   Frames
--------------------------------------------------------------------------
  1  \w    -76.00  24.00   0.50    4.23    --  -48.43  91.00 131.00  200
  2  \w    -18.00  56.00   0.50    4.23    --   48.43 -91.00  18.00  148
  3  \w    -49.00 -24.00   0.50   16.91    --  -90.00  91.00 131.00   50
  4  \w   -144.00-119.00   0.50   16.91    --  -90.00 -91.00  18.00   50
  5  \w     62.00  98.00   0.50   16.91    --  111.50 -91.00  18.00   72
  6  \w    102.00 175.00   0.50   16.91    --  111.50  91.00 131.00  146
  7  \w      1.00  26.00   0.50    4.23    --  -48.43  19.00  30.00   50
  8  \w    -85.00 -48.00   0.50    4.23    --  -48.43 125.00   0.00   74
  9  \w      0.00  25.00   0.50    4.23    --  -48.43  19.00-180.00   50
 10  \w   -118.00 -42.00   0.50    4.23    --  -48.43 -38.00   0.00  152
 11  \w     -2.00  25.00   0.50    4.23    --  -48.43  19.00 120.00   54
 12  \w     -2.00  23.00   0.50    4.23    --  -48.43  19.00-120.00   50
 13  \w     -3.00  26.00   0.50    4.23    --  -48.43  19.00 -90.00   58
 14  \w     -3.00  26.00   0.50    4.23    --  -48.43  19.00 150.00   58
 15  \w     -1.00  24.00   0.50    4.23    --   48.43 -38.00 120.00   50
 16  \w     45.00  92.00   0.50    4.23    --   48.43-125.00  30.00   94
 17  \w     -8.00  33.00   0.50    4.23    --   48.43 -38.00-150.00   82
 18  \w   -139.00-110.00   0.50   16.91    --  -90.00 -61.00 120.00   58
 19  \w   -140.00-115.00   0.50   16.91    --  -90.00 -61.00 -30.00   50
 20  \w    101.00 154.00   0.50   16.91    --  111.50  15.00 -30.00  106
 21  \w     68.00 105.00   0.50   16.91    --  111.50 -95.00-150.00   74
 22  \w     41.00  71.00   0.50   16.91    --  111.50 -61.00-180.00   60
 23  \w     44.00 105.00   0.50   16.91    --  111.50 -95.00 -60.00  122
 24  \w     79.00 104.00   0.50   16.91    --  111.50 -95.00 -30.00   50
 25  \w     42.00  68.00   0.50   16.91    --  111.50 -61.00  30.00   52
 26  \w     42.00  68.00   0.50   16.91    --  111.50 -61.00 150.00   52
 27  \w    106.00 167.00   0.50   16.91    --  111.50  61.00 150.00  122
 28  \w     41.00  66.00   0.50   16.91    --  111.50 -95.00-180.00   50
 29  \w     40.00  77.00   0.50   16.91    --  111.50 -61.00   0.00   74
 30  \w     41.00 105.00   0.50   16.91    --  111.50 -95.00 150.00  128
 31  \w     49.00  75.00   0.50   16.91    --  111.50 -95.00 -30.00   52
 32  \w    106.00 141.00   0.50   16.91    --  111.50  15.00  90.00   70
 33  \w    140.00 166.00   0.50   16.91    --  111.50  30.00 -30.00   52
 34  \w     75.00 104.00   0.50   16.91    --  111.50 -95.00  90.00   58
 35  \w    112.00 138.00   0.50   16.91    --  111.50  45.00 -90.00   52
 36  \w    105.00 151.00   0.50   16.91    --  111.50  15.00 120.00   92
 37  \w     41.00  67.00   0.50   16.91    --  111.50 -95.00  90.00   52
 38  \w     73.00 103.00   0.50   16.91    --  111.50 -95.00-120.00   60
 39  \w    110.00 173.00   0.50   16.91    --  111.50  61.00-180.00  126
 40  \w     42.00  68.00   0.50   16.91    --  111.50 -95.00-120.00   52
 41  \w    103.00 178.00   0.50   16.91    --  111.50  45.00 120.00  150
 42  \w     67.00 103.00   0.50   16.91    --  111.50 -95.00  60.00   72
 43  \w    107.00 157.00   0.50   16.91    --  111.50  15.00-120.00  100
 44  \w    103.00 128.00   0.50   16.91    --  111.50  30.00 -30.00   50
 45  \w     42.00 105.00   0.50   16.91    --  111.50 -95.00   0.00  126
 46  \w    102.00 152.00   0.50   16.91    --  111.50 125.00  30.00  100
 47  \w     57.00 104.00   0.50   16.91    --  111.50 -95.00 120.00   94
 48  \w     42.00  68.00   0.50   16.91    --  111.50-125.00 -60.00   52
 49  \w     43.00  74.00   0.50   16.91    --  111.50 -61.00 -60.00   62
 50  \w     71.00  97.00   0.50   16.91    --  111.50 -95.00-180.00   52
 51  \w     40.00  69.00   0.50   16.91    --  111.50 -95.00 -90.00   58
 52  \w     73.00 104.00   0.50   16.91    --  111.50 -95.00 -90.00   62
 53  \w     40.00  75.00   0.50   16.91    --  111.50 -61.00  90.00   70
 54  \w     50.00  75.00   0.50   16.91    --  111.50 -61.00  60.00   50
 55  \w    110.00 146.00   0.50   16.91    --  111.50  15.00  60.00   72
;
_diffrn_measurement_device         'four-circle diffractometer'
_diffrn_measurement_device_type    'XtaLAB Synergy, Dualflex, HyPix'
_diffrn_measurement_method         '\w scans'
_diffrn_orient_matrix_type        
 'CrysAlisPro convention (1999,Acta A55,543-557)'
_diffrn_orient_matrix_UB_11        -0.1056545000
_diffrn_orient_matrix_UB_12        0.0116498000
_diffrn_orient_matrix_UB_13        0.0274692000
_diffrn_orient_matrix_UB_21        0.0697582000
_diffrn_orient_matrix_UB_22        0.0857290000
_diffrn_orient_matrix_UB_23        0.1040495000
_diffrn_orient_matrix_UB_31        0.0015367000
_diffrn_orient_matrix_UB_32        0.0917074000
_diffrn_orient_matrix_UB_33        -0.0470193000
_diffrn_oxdiff_ac3_digest_hkl      011981a6bbdac08b9562dd3d5b431febe6af1e
_diffrn_oxdiff_digest_hkl
;
01d7a98d925edd8d46ab86272dbbe0c37a42f8
;
_diffrn_radiation_monochromator    mirror
_diffrn_radiation_probe            x-ray
_diffrn_radiation_type             'Cu K\a'
_diffrn_radiation_wavelength       1.54184
_diffrn_source                     'micro-focus sealed X-ray tube'
_diffrn_source_type                'PhotonJet (Cu) X-ray Source'
_reflns_Friedel_coverage           0.000
_reflns_Friedel_fraction_full      .
_reflns_Friedel_fraction_max       .
_reflns_number_gt                  7743
_reflns_number_total               8359
_reflns_special_details
;
 Reflections were merged by SHELXL according to the crystal
 class for the calculation of statistics and refinement.
 
 _reflns_Friedel_fraction is defined as the number of unique
 Friedel pairs measured divided by the number that would be
 possible theoretically, ignoring centric projections and
 systematic absences.
;
_reflns_threshold_expression       'I > 2\s(I)'
_computing_cell_refinement         'CrysAlisPro 1.171.42.84a (Rigaku OD, 2023)'
_computing_data_collection         'CrysAlisPro 1.171.42.84a (Rigaku OD, 2023)'
_computing_data_reduction          'CrysAlisPro 1.171.42.84a (Rigaku OD, 2023)'
_computing_molecular_graphics      'Olex2 1.5 (Dolomanov et al., 2009)'
_computing_publication_material    'Olex2 1.5 (Dolomanov et al., 2009)'
_computing_structure_refinement    'SHELXL 2018/3 (Sheldrick, 2015)'
_computing_structure_solution      'SHELXT  (Sheldrick, 2015)'
_refine_diff_density_max           1.312
_refine_diff_density_min           -1.627
_refine_diff_density_rms           0.108
_refine_ls_extinction_coef         0.00107(11)
_refine_ls_extinction_expression  
 'Fc^*^=kFc[1+0.001xFc^2^\l^3^/sin(2\q)]^-1/4^'
_refine_ls_extinction_method       'SHELXL-2018/3 (Sheldrick 2018)'
_refine_ls_goodness_of_fit_ref     1.049
_refine_ls_hydrogen_treatment      constr
_refine_ls_matrix_type             full
_refine_ls_number_parameters       641
_refine_ls_number_reflns           8359
_refine_ls_number_restraints       3
_refine_ls_R_factor_all            0.0471
_refine_ls_R_factor_gt             0.0428
_refine_ls_restrained_S_all        1.049
_refine_ls_shift/su_max            0.000
_refine_ls_shift/su_mean           0.000
_refine_ls_structure_factor_coef   Fsqd
_refine_ls_weighting_details      
 'w=1/[\s^2^(Fo^2^)+(0.0590P)^2^+2.2013P] where P=(Fo^2^+2Fc^2^)/3'
_refine_ls_weighting_scheme        calc
_refine_ls_wR_factor_gt            0.1050
_refine_ls_wR_factor_ref           0.1071
_refine_special_details            ?
_olex2_refinement_description
;
1. Fixed Uiso
 At 1.2 times of:
  All C(H) groups, All C(H,H) groups
2. Shared sites
{Eu1, Tb1}
3. Restrained distances
 C01Q-F13A \\sim C01Q-F13
 with sigma of 0.02
 C01Q-F15A \\sim C01Q-F15
 with sigma of 0.02
 C01Q-F14A \\sim C01Q-F14
 with sigma of 0.02
4. Uiso/Uaniso restraints and constraints
Uanis(F15) = Uanis(F15A)
Uanis(F14) = Uanis(F14A)
Uanis(F13A) = Uanis(F13)
Uanis(Eu1) = Uanis(Tb1)
5. Rigid body (RIGU) restrains
 F13A, F15A, F14A
 with sigma for 1-2 distances of 0.004 and sigma for 1-3 distances of 0.004
 F13, F15, F14
 with sigma for 1-2 distances of 0.004 and sigma for 1-3 distances of 0.004
6. Others
 Fixed Sof: F13A(0.1) F15A(0.1) F14A(0.1) F13(0.9) F14(0.9) F15(0.9) Eu1(0.25)
 Tb1(0.75)
7.a Secondary CH2 refined with riding coordinates:
 C27(H27A,H27B), C40(H40A,H40B)
7.b Aromatic/amide H refined with riding coordinates:
 C8(H8), C22(H22), C33(H33), C35(H35), C23(H23), C3(H3), C29(H29), C36(H36),
 C20(H20), C13(H13), C37(H37), C30(H30), C39(H39), C24(H24), C16(H16), C18(H18),
  C26(H26), C38(H38), C32(H32), C19(H19), C25(H25), C17(H17), C31(H31)
;
_atom_sites_solution_hydrogens     geom
_atom_sites_solution_primary       dual
_atom_sites_solution_secondary     ?
loop_
  _atom_site_label
  _atom_site_type_symbol
  _atom_site_fract_x
  _atom_site_fract_y
  _atom_site_fract_z
  _atom_site_U_iso_or_equiv
  _atom_site_adp_type
  _atom_site_occupancy
  _atom_site_site_symmetry_order
  _atom_site_calc_flag
  _atom_site_refinement_flags_posn
  _atom_site_refinement_flags_adp
  _atom_site_refinement_flags_occupancy
  _atom_site_disorder_assembly
  _atom_site_disorder_group
 P1 P 0.83506(8) 0.51598(8) 0.45017(7) 0.0207(2) Uani 1 1 d . . . . .
 P2 P 0.60786(8) -0.04917(8) 0.10961(8) 0.0207(2) Uani 1 1 d . . . . .
 F2 F 1.0570(2) 0.5742(2) 0.2639(2) 0.0344(6) Uani 1 1 d . . . . .
 F4 F 0.8646(2) 0.1875(2) -0.1428(2) 0.0405(6) Uani 1 1 d . . . . .
 F5 F 0.7346(2) 0.0682(2) -0.12489(19) 0.0358(6) Uani 1 1 d . . . . .
 F6 F 0.9026(2) 0.0845(2) -0.0558(2) 0.0411(6) Uani 1 1 d . . . . .
 F3 F 1.0756(2) 0.5223(2) 0.1133(2) 0.0382(6) Uani 1 1 d . . . . .
 F1 F 0.9397(2) 0.5810(2) 0.1368(3) 0.0452(7) Uani 1 1 d . . . . .
 O8 O 0.6786(2) 0.0622(2) 0.1807(2) 0.0241(6) Uani 1 1 d . . . . .
 O3 O 0.7912(2) 0.2046(2) 0.3963(2) 0.0264(6) Uani 1 1 d . . . . .
 O7 O 0.7785(2) 0.4078(2) 0.3673(2) 0.0241(6) Uani 1 1 d . . . . .
 O2 O 0.7745(2) 0.1850(2) 0.0701(2) 0.0257(6) Uani 1 1 d . . . . .
 F00E F 0.5581(3) 0.4335(2) 0.0355(2) 0.0469(7) Uani 1 1 d . . . . .
 O1 O 0.8934(2) 0.3936(2) 0.2205(2) 0.0256(6) Uani 1 1 d . . . . .
 O5 O 0.6433(2) 0.3262(2) 0.1515(2) 0.0267(6) Uani 1 1 d . . . . .
 O4 O 0.9182(2) 0.1903(2) 0.2617(2) 0.0260(6) Uani 1 1 d . . . . .
 F8 F 0.8423(3) 0.2099(2) 0.5964(2) 0.0492(7) Uani 1 1 d . . . . .
 O6 O 0.5847(2) 0.2132(2) 0.2805(2) 0.0282(6) Uani 1 1 d . . . . .
 F7 F 0.7082(3) 0.0699(3) 0.5002(2) 0.0581(9) Uani 1 1 d . . . . .
 F00L F 0.6512(3) 0.5478(3) 0.1813(3) 0.0614(10) Uani 1 1 d . . . . .
 F11 F 1.0069(3) -0.0298(2) 0.2512(3) 0.0515(8) Uani 1 1 d . . . . .
 F9 F 0.8677(3) 0.0536(3) 0.5496(3) 0.0592(9) Uani 1 1 d . . . . .
 F10 F 1.0478(3) 0.0951(3) 0.1855(3) 0.0678(11) Uani 1 1 d . . . . .
 F12 F 1.1296(3) 0.1217(3) 0.3419(3) 0.0656(10) Uani 1 1 d . . . . .
 F00Q F 0.4756(3) 0.4944(3) 0.1437(3) 0.0708(12) Uani 1 1 d . . . . .
 C27 C 0.9825(3) 0.5455(3) 0.4842(3) 0.0253(8) Uani 1 1 d . . . . .
 H27A H 1.008710 0.553600 0.425329 0.030 Uiso 1 1 calc R U . . .
 H27B H 1.017004 0.615658 0.541246 0.030 Uiso 1 1 calc R U . . .
 C8 C 0.9117(4) 0.0964(4) 0.3827(3) 0.0303(9) Uani 1 1 d . . . . .
 H8 H 0.937918 0.044751 0.407288 0.036 Uiso 1 1 calc R U . . .
 C28 C 0.5136(3) -0.1107(3) 0.1684(3) 0.0233(8) Uani 1 1 d . . . . .
 C15 C 0.7920(3) 0.5159(3) 0.5615(3) 0.0247(8) Uani 1 1 d . . . . .
 C4 C 0.8354(3) 0.2238(3) 0.0228(3) 0.0239(8) Uani 1 1 d . . . . .
 C40 C 0.5314(3) -0.0422(3) -0.0089(3) 0.0264(9) Uani 1 1 d . . . . .
 H40A H 0.582813 -0.022476 -0.047994 0.032 Uiso 1 1 calc R U . . .
 H40B H 0.478513 -0.115239 -0.050170 0.032 Uiso 1 1 calc R U . . .
 C9 C 0.9455(4) 0.1257(3) 0.3041(3) 0.0287(9) Uani 1 1 d . . . . .
 C34 C 0.6894(3) -0.1367(3) 0.0737(3) 0.0229(8) Uani 1 1 d . . . . .
 C22 C 0.8701(4) 0.6874(4) 0.3705(4) 0.0323(10) Uani 1 1 d . . . . .
 H22 H 0.933101 0.668597 0.358225 0.039 Uiso 1 1 calc R U . . .
 C7 C 0.8393(3) 0.1432(3) 0.4250(3) 0.0259(9) Uani 1 1 d . . . . .
 C33 C 0.4335(3) -0.2120(4) 0.1164(4) 0.0309(9) Uani 1 1 d . . . . .
 H33 H 0.426613 -0.249721 0.047335 0.037 Uiso 1 1 calc R U . . .
 C21 C 0.8048(3) 0.6293(3) 0.4168(3) 0.0252(8) Uani 1 1 d . . . . .
 C11 C 0.5617(4) 0.4608(4) 0.1330(4) 0.0335(10) Uani 1 1 d . . . . .
 C35 C 0.6799(4) -0.2357(4) 0.0909(4) 0.0328(10) Uani 1 1 d . . . . .
 H35 H 0.627693 -0.261591 0.123272 0.039 Uiso 1 1 calc R U . . .
 C12 C 0.5719(4) 0.3693(4) 0.1756(3) 0.0292(9) Uani 1 1 d . . . . .
 C23 C 0.8438(4) 0.7712(4) 0.3426(4) 0.0375(11) Uani 1 1 d . . . . .
 H23 H 0.888806 0.810034 0.311252 0.045 Uiso 1 1 calc R U . . .
 C2 C 0.9286(3) 0.4053(3) 0.1488(3) 0.0246(8) Uani 1 1 d . . . . .
 C3 C 0.9082(3) 0.3287(3) 0.0523(3) 0.0273(9) Uani 1 1 d . . . . .
 H3 H 0.944885 0.348872 0.005979 0.033 Uiso 1 1 calc R U . . .
 C29 C 0.5219(4) -0.0543(4) 0.2694(3) 0.0305(9) Uani 1 1 d . . . . .
 H29 H 0.576427 0.014614 0.305042 0.037 Uiso 1 1 calc R U . . .
 C6 C 0.8141(4) 0.1182(4) 0.5183(4) 0.0336(10) Uani 1 1 d . . . . .
 C5 C 0.8332(4) 0.1412(4) -0.0770(4) 0.0313(9) Uani 1 1 d . . . . .
 C14 C 0.5148(3) 0.2632(3) 0.2809(3) 0.0288(9) Uani 1 1 d . . . . .
 C36 C 0.7477(4) -0.2968(4) 0.0603(4) 0.0409(11) Uani 1 1 d . . . . .
 H36 H 0.741380 -0.364662 0.071929 0.049 Uiso 1 1 calc R U . . .
 C20 C 0.8390(4) 0.6052(4) 0.6518(4) 0.0341(10) Uani 1 1 d . . . . .
 H20 H 0.896525 0.665922 0.655176 0.041 Uiso 1 1 calc R U . . .
 C13 C 0.5058(4) 0.3435(4) 0.2361(4) 0.0348(10) Uani 1 1 d . . . . .
 H13 H 0.453550 0.381078 0.247226 0.042 Uiso 1 1 calc R U . . .
 C37 C 0.8234(4) -0.2600(4) 0.0137(4) 0.0350(10) Uani 1 1 d . . . . .
 H37 H 0.869227 -0.302252 -0.006825 0.042 Uiso 1 1 calc R U . . .
 C10 C 1.0328(4) 0.0781(4) 0.2686(4) 0.0373(11) Uani 1 1 d . . . . .
 C30 C 0.4504(4) -0.0993(4) 0.3173(4) 0.0388(11) Uani 1 1 d . . . . .
 H30 H 0.455286 -0.060623 0.385546 0.047 Uiso 1 1 calc R U . . .
 C39 C 0.7665(4) -0.1002(4) 0.0268(4) 0.0357(10) Uani 1 1 d . . . . .
 H39 H 0.773615 -0.032225 0.015348 0.043 Uiso 1 1 calc R U . . .
 C1 C 1.0017(3) 0.5214(4) 0.1660(3) 0.0289(9) Uani 1 1 d . . . . .
 C24 C 0.7523(4) 0.7997(4) 0.3598(4) 0.0405(11) Uani 1 1 d . . . . .
 H24 H 0.734537 0.858211 0.340967 0.049 Uiso 1 1 calc R U . . .
 C16 C 0.7081(4) 0.4270(4) 0.5578(4) 0.0344(10) Uani 1 1 d . . . . .
 H16 H 0.676802 0.364979 0.497476 0.041 Uiso 1 1 calc R U . . .
 C01Q C 0.4298(4) 0.2300(4) 0.3356(4) 0.0387(11) Uani 1 1 d D . . . .
 C18 C 0.7179(5) 0.5180(5) 0.7312(4) 0.0479(14) Uani 1 1 d . . . . .
 H18 H 0.692057 0.518721 0.788977 0.058 Uiso 1 1 calc R U . . .
 C26 C 0.7129(4) 0.6573(4) 0.4333(4) 0.0392(11) Uani 1 1 d . . . . .
 H26 H 0.667696 0.618304 0.464402 0.047 Uiso 1 1 calc R U . . .
 C38 C 0.8331(4) -0.1612(4) -0.0035(4) 0.0411(12) Uani 1 1 d . . . . .
 H38 H 0.885314 -0.135549 -0.035953 0.049 Uiso 1 1 calc R U . . .
 C32 C 0.3641(4) -0.2575(4) 0.1661(4) 0.0372(11) Uani 1 1 d . . . . .
 H32 H 0.311378 -0.327679 0.131521 0.045 Uiso 1 1 calc R U . . .
 C19 C 0.8022(5) 0.6055(5) 0.7366(4) 0.0429(12) Uani 1 1 d . . . . .
 H19 H 0.835002 0.665838 0.798187 0.051 Uiso 1 1 calc R U . . .
 C25 C 0.6865(5) 0.7413(4) 0.4051(4) 0.0434(12) Uani 1 1 d . . . . .
 H25 H 0.623034 0.759666 0.416622 0.052 Uiso 1 1 calc R U . . .
 C17 C 0.6706(4) 0.4294(5) 0.6426(5) 0.0472(13) Uani 1 1 d . . . . .
 H17 H 0.612052 0.369813 0.639556 0.057 Uiso 1 1 calc R U . . .
 C31 C 0.3712(4) -0.2011(4) 0.2660(4) 0.0433(12) Uani 1 1 d . . . . .
 H31 H 0.322419 -0.231712 0.299154 0.052 Uiso 1 1 calc R U . . .
 F13A F 0.418(4) 0.134(3) 0.347(4) 0.0690(13) Uani 0.1 1 d D . P A 1
 F15A F 0.439(5) 0.305(3) 0.420(2) 0.0832(17) Uani 0.1 1 d D . P A 1
 F14A F 0.3307(19) 0.223(5) 0.297(4) 0.116(3) Uani 0.1 1 d D . P A 1
 F13 F 0.4693(4) 0.1936(4) 0.4098(4) 0.0690(13) Uani 0.9 1 d D . P A 2
 F14 F 0.3423(4) 0.1556(6) 0.2717(4) 0.116(3) Uani 0.9 1 d D . P A 2
 F15 F 0.4002(5) 0.3137(4) 0.3815(5) 0.0832(17) Uani 0.9 1 d D . P A 2
 Eu1 Eu 0.75825(2) 0.24861(2) 0.24089(2) 0.01891(10) Uani 0.25 1 d . . P B 3
 Tb1 Tb 0.75825(2) 0.24861(2) 0.24089(2) 0.01891(10) Uani 0.75 1 d . . P B 4

loop_
  _atom_site_aniso_label
  _atom_site_aniso_U_11
  _atom_site_aniso_U_22
  _atom_site_aniso_U_33
  _atom_site_aniso_U_23
  _atom_site_aniso_U_13
  _atom_site_aniso_U_12
 P1 0.0210(4) 0.0192(5) 0.0222(5) 0.0042(4) 0.0091(4) 0.0070(4)
 P2 0.0193(4) 0.0189(5) 0.0242(5) 0.0063(4) 0.0079(4) 0.0059(4)
 F2 0.0362(13) 0.0268(13) 0.0325(13) 0.0044(11) 0.0115(11) 0.0007(10)
 F4 0.0528(16) 0.0407(15) 0.0294(14) 0.0079(12) 0.0253(13) 0.0095(13)
 F5 0.0397(14) 0.0335(14) 0.0282(13) 0.0021(11) 0.0130(11) 0.0068(11)
 F6 0.0430(15) 0.0382(15) 0.0475(16) 0.0078(13) 0.0225(13) 0.0218(12)
 F3 0.0371(14) 0.0376(14) 0.0395(15) 0.0143(12) 0.0180(12) 0.0030(11)
 F1 0.0442(15) 0.0320(14) 0.065(2) 0.0239(14) 0.0128(14) 0.0154(12)
 O8 0.0222(13) 0.0199(13) 0.0255(14) 0.0022(11) 0.0089(11) 0.0020(11)
 O3 0.0305(14) 0.0266(15) 0.0222(14) 0.0059(12) 0.0074(12) 0.0116(12)
 O7 0.0254(13) 0.0181(13) 0.0240(14) -0.0010(11) 0.0082(11) 0.0060(11)
 O2 0.0252(13) 0.0269(14) 0.0246(14) 0.0062(12) 0.0092(12) 0.0085(11)
 F00E 0.0676(19) 0.0421(16) 0.0355(15) 0.0138(13) 0.0110(14) 0.0272(14)
 O1 0.0247(13) 0.0227(14) 0.0288(15) 0.0066(12) 0.0111(12) 0.0055(11)
 O5 0.0251(14) 0.0284(15) 0.0298(15) 0.0102(12) 0.0102(12) 0.0111(12)
 O4 0.0230(13) 0.0252(14) 0.0326(16) 0.0116(12) 0.0102(12) 0.0085(11)
 F8 0.068(2) 0.0414(16) 0.0308(15) 0.0044(13) 0.0184(14) 0.0075(14)
 O6 0.0278(14) 0.0252(14) 0.0357(16) 0.0105(13) 0.0132(13) 0.0118(12)
 F7 0.0426(16) 0.078(2) 0.0464(18) 0.0288(17) 0.0136(14) -0.0046(16)
 F00L 0.079(2) 0.0352(16) 0.0512(19) 0.0165(15) -0.0012(17) -0.0015(16)
 F11 0.0627(19) 0.0380(16) 0.070(2) 0.0201(15) 0.0352(17) 0.0292(15)
 F9 0.085(2) 0.072(2) 0.0540(19) 0.0427(18) 0.0335(18) 0.047(2)
 F10 0.098(3) 0.083(3) 0.086(3) 0.058(2) 0.073(2) 0.068(2)
 F12 0.0335(15) 0.070(2) 0.085(3) 0.011(2) 0.0138(17) 0.0223(15)
 F00Q 0.084(3) 0.086(3) 0.106(3) 0.068(3) 0.065(2) 0.068(2)
 C27 0.0246(19) 0.023(2) 0.031(2) 0.0085(17) 0.0135(17) 0.0079(16)
 C8 0.033(2) 0.028(2) 0.034(2) 0.0135(19) 0.0100(19) 0.0140(18)
 C28 0.0242(18) 0.0230(19) 0.027(2) 0.0089(17) 0.0118(16) 0.0101(16)
 C15 0.0239(18) 0.028(2) 0.026(2) 0.0101(17) 0.0092(16) 0.0122(16)
 C4 0.0234(18) 0.030(2) 0.025(2) 0.0102(17) 0.0138(16) 0.0120(16)
 C40 0.0263(19) 0.026(2) 0.031(2) 0.0100(18) 0.0126(17) 0.0099(17)
 C9 0.028(2) 0.025(2) 0.034(2) 0.0078(18) 0.0107(18) 0.0106(17)
 C34 0.0229(18) 0.0240(19) 0.0230(19) 0.0059(16) 0.0074(16) 0.0110(15)
 C22 0.029(2) 0.032(2) 0.039(2) 0.013(2) 0.0099(19) 0.0125(18)
 C7 0.0254(19) 0.0222(19) 0.025(2) 0.0052(16) 0.0058(16) 0.0027(16)
 C33 0.027(2) 0.026(2) 0.037(2) 0.0078(19) 0.0102(18) 0.0057(17)
 C21 0.029(2) 0.023(2) 0.0221(19) 0.0035(16) 0.0095(16) 0.0084(16)
 C11 0.040(2) 0.030(2) 0.034(2) 0.011(2) 0.014(2) 0.0147(19)
 C35 0.032(2) 0.035(2) 0.044(3) 0.019(2) 0.021(2) 0.0175(19)
 C12 0.028(2) 0.027(2) 0.031(2) 0.0059(18) 0.0070(17) 0.0115(17)
 C23 0.041(2) 0.028(2) 0.043(3) 0.015(2) 0.011(2) 0.0074(19)
 C2 0.0231(18) 0.022(2) 0.027(2) 0.0068(17) 0.0078(16) 0.0061(16)
 C3 0.031(2) 0.028(2) 0.026(2) 0.0071(17) 0.0158(17) 0.0094(17)
 C29 0.032(2) 0.031(2) 0.029(2) 0.0088(18) 0.0118(18) 0.0090(18)
 C6 0.035(2) 0.031(2) 0.033(2) 0.0105(19) 0.0081(19) 0.0062(19)
 C5 0.032(2) 0.030(2) 0.033(2) 0.0072(19) 0.0175(19) 0.0077(18)
 C14 0.0253(19) 0.026(2) 0.035(2) 0.0059(18) 0.0122(18) 0.0105(17)
 C36 0.046(3) 0.036(3) 0.055(3) 0.022(2) 0.022(2) 0.024(2)
 C20 0.036(2) 0.039(3) 0.031(2) 0.010(2) 0.0143(19) 0.016(2)
 C13 0.031(2) 0.037(2) 0.047(3) 0.015(2) 0.019(2) 0.0204(19)
 C37 0.038(2) 0.041(3) 0.033(2) 0.008(2) 0.016(2) 0.024(2)
 C10 0.041(3) 0.033(2) 0.050(3) 0.019(2) 0.022(2) 0.021(2)
 C30 0.047(3) 0.043(3) 0.033(2) 0.014(2) 0.022(2) 0.014(2)
 C39 0.035(2) 0.038(3) 0.050(3) 0.025(2) 0.024(2) 0.019(2)
 C1 0.028(2) 0.028(2) 0.034(2) 0.0147(19) 0.0123(18) 0.0060(17)
 C24 0.053(3) 0.031(2) 0.040(3) 0.014(2) 0.009(2) 0.020(2)
 C16 0.030(2) 0.035(2) 0.042(3) 0.017(2) 0.015(2) 0.0082(19)
 C01Q 0.035(2) 0.041(3) 0.055(3) 0.022(2) 0.026(2) 0.020(2)
 C18 0.049(3) 0.078(4) 0.047(3) 0.037(3) 0.032(3) 0.040(3)
 C26 0.047(3) 0.043(3) 0.041(3) 0.019(2) 0.021(2) 0.024(2)
 C38 0.038(2) 0.051(3) 0.052(3) 0.026(3) 0.028(2) 0.023(2)
 C32 0.034(2) 0.030(2) 0.054(3) 0.019(2) 0.020(2) 0.0089(19)
 C19 0.054(3) 0.059(3) 0.029(2) 0.013(2) 0.022(2) 0.035(3)
 C25 0.053(3) 0.049(3) 0.047(3) 0.021(2) 0.022(2) 0.037(3)
 C17 0.037(3) 0.060(3) 0.064(4) 0.040(3) 0.026(3) 0.017(2)
 C31 0.045(3) 0.043(3) 0.057(3) 0.028(3) 0.030(3) 0.015(2)
 F13A 0.065(3) 0.101(3) 0.096(3) 0.072(3) 0.059(2) 0.050(3)
 F15A 0.124(5) 0.093(3) 0.114(4) 0.070(3) 0.100(4) 0.083(3)
 F14A 0.063(3) 0.147(6) 0.068(3) -0.014(3) 0.038(3) -0.052(3)
 F13 0.065(3) 0.101(3) 0.096(3) 0.072(3) 0.059(2) 0.050(3)
 F14 0.063(3) 0.147(6) 0.068(3) -0.014(3) 0.038(3) -0.052(3)
 F15 0.124(5) 0.093(3) 0.114(4) 0.070(3) 0.100(4) 0.083(3)
 Eu1 0.01861(13) 0.01744(13) 0.02088(14) 0.00423(9) 0.00814(8) 0.00620(8)
 Tb1 0.01861(13) 0.01744(13) 0.02088(14) 0.00423(9) 0.00814(8) 0.00620(8)

_geom_special_details
;
 All esds (except the esd in the dihedral angle between two l.s. planes)
 are estimated using the full covariance matrix.  The cell esds are taken
 into account individually in the estimation of esds in distances, angles
 and torsion angles; correlations between esds in cell parameters are only
 used when they are defined by crystal symmetry.  An approximate (isotropic)
 treatment of cell esds is used for estimating esds involving l.s. planes.
;
loop_
  _geom_bond_atom_site_label_1
  _geom_bond_atom_site_label_2
  _geom_bond_distance
  _geom_bond_site_symmetry_2
  _geom_bond_publ_flag
 P1 O7 1.498(3) . ?
 P1 C27 1.805(4) . ?
 P1 C15 1.786(4) . ?
 P1 C21 1.802(4) . ?
 P2 O8 1.499(3) . ?
 P2 C28 1.793(4) . ?
 P2 C40 1.810(4) . ?
 P2 C34 1.801(4) . ?
 F2 C1 1.332(5) . ?
 F4 C5 1.333(5) . ?
 F5 C5 1.329(5) . ?
 F6 C5 1.345(6) . ?
 F3 C1 1.338(5) . ?
 F1 C1 1.341(5) . ?
 O8 Eu1 2.295(3) . ?
 O8 Tb1 2.295(3) . ?
 O3 C7 1.243(5) . ?
 O3 Eu1 2.414(3) . ?
 O3 Tb1 2.414(3) . ?
 O7 Eu1 2.301(3) . ?
 O7 Tb1 2.301(3) . ?
 O2 C4 1.254(5) . ?
 O2 Eu1 2.419(3) . ?
 O2 Tb1 2.419(3) . ?
 F00E C11 1.323(6) . ?
 O1 C2 1.234(5) . ?
 O1 Eu1 2.420(3) . ?
 O1 Tb1 2.420(3) . ?
 O5 C12 1.262(5) . ?
 O5 Eu1 2.362(3) . ?
 O5 Tb1 2.362(3) . ?
 O4 C9 1.250(5) . ?
 O4 Eu1 2.384(3) . ?
 O4 Tb1 2.384(3) . ?
 F8 C6 1.325(6) . ?
 O6 C14 1.250(5) . ?
 O6 Eu1 2.420(3) . ?
 O6 Tb1 2.420(3) . ?
 F7 C6 1.320(6) . ?
 F00L C11 1.339(6) . ?
 F11 C10 1.338(6) . ?
 F9 C6 1.336(6) . ?
 F10 C10 1.307(6) . ?
 F12 C10 1.346(6) . ?
 F00Q C11 1.327(6) . ?
 C27 C27 1.532(8) 2_766 ?
 C27 H27A 0.9900 . ?
 C27 H27B 0.9900 . ?
 C8 H8 0.9500 . ?
 C8 C9 1.398(6) . ?
 C8 C7 1.399(6) . ?
 C28 C33 1.396(6) . ?
 C28 C29 1.399(6) . ?
 C15 C20 1.399(6) . ?
 C15 C16 1.394(6) . ?
 C4 C3 1.390(6) . ?
 C4 C5 1.535(6) . ?
 C40 C40 1.539(8) 2_655 ?
 C40 H40A 0.9900 . ?
 C40 H40B 0.9900 . ?
 C9 C10 1.537(6) . ?
 C34 C35 1.387(6) . ?
 C34 C39 1.387(6) . ?
 C22 H22 0.9500 . ?
 C22 C21 1.400(6) . ?
 C22 C23 1.372(7) . ?
 C7 C6 1.531(6) . ?
 C33 H33 0.9500 . ?
 C33 C32 1.389(7) . ?
 C21 C26 1.384(7) . ?
 C11 C12 1.519(6) . ?
 C35 H35 0.9500 . ?
 C35 C36 1.394(7) . ?
 C12 C13 1.391(7) . ?
 C23 H23 0.9500 . ?
 C23 C24 1.385(8) . ?
 C2 C3 1.402(6) . ?
 C2 C1 1.542(6) . ?
 C3 H3 0.9500 . ?
 C29 H29 0.9500 . ?
 C29 C30 1.385(7) . ?
 C14 C13 1.400(7) . ?
 C14 C01Q 1.532(6) . ?
 C36 H36 0.9500 . ?
 C36 C37 1.371(7) . ?
 C20 H20 0.9500 . ?
 C20 C19 1.387(7) . ?
 C13 H13 0.9500 . ?
 C37 H37 0.9500 . ?
 C37 C38 1.385(7) . ?
 C30 H30 0.9500 . ?
 C30 C31 1.394(8) . ?
 C39 H39 0.9500 . ?
 C39 C38 1.377(7) . ?
 C24 H24 0.9500 . ?
 C24 C25 1.396(8) . ?
 C16 H16 0.9500 . ?
 C16 C17 1.388(7) . ?
 C01Q F13A 1.310(19) . ?
 C01Q F15A 1.31(2) . ?
 C01Q F14A 1.27(2) . ?
 C01Q F13 1.334(6) . ?
 C01Q F14 1.293(7) . ?
 C01Q F15 1.318(6) . ?
 C18 H18 0.9500 . ?
 C18 C19 1.377(9) . ?
 C18 C17 1.379(9) . ?
 C26 H26 0.9500 . ?
 C26 C25 1.377(7) . ?
 C38 H38 0.9500 . ?
 C32 H32 0.9500 . ?
 C32 C31 1.390(8) . ?
 C19 H19 0.9500 . ?
 C25 H25 0.9500 . ?
 C17 H17 0.9500 . ?
 C31 H31 0.9500 . ?

loop_
  _geom_angle_atom_site_label_1
  _geom_angle_atom_site_label_2
  _geom_angle_atom_site_label_3
  _geom_angle
  _geom_angle_site_symmetry_1
  _geom_angle_site_symmetry_3
  _geom_angle_publ_flag
 O7 P1 C27 111.48(18) . . ?
 O7 P1 C15 110.10(18) . . ?
 O7 P1 C21 113.42(18) . . ?
 C15 P1 C27 108.2(2) . . ?
 C15 P1 C21 106.24(19) . . ?
 C21 P1 C27 107.09(19) . . ?
 O8 P2 C28 110.05(18) . . ?
 O8 P2 C40 111.31(18) . . ?
 O8 P2 C34 111.40(17) . . ?
 C28 P2 C40 109.23(19) . . ?
 C28 P2 C34 109.53(19) . . ?
 C34 P2 C40 105.20(19) . . ?
 P2 O8 Eu1 159.43(18) . . ?
 P2 O8 Tb1 159.43(18) . . ?
 C7 O3 Eu1 133.0(3) . . ?
 C7 O3 Tb1 133.0(3) . . ?
 P1 O7 Eu1 158.69(17) . . ?
 P1 O7 Tb1 158.69(17) . . ?
 C4 O2 Eu1 134.1(3) . . ?
 C4 O2 Tb1 134.1(3) . . ?
 C2 O1 Eu1 134.2(3) . . ?
 C2 O1 Tb1 134.2(3) . . ?
 C12 O5 Eu1 130.7(3) . . ?
 C12 O5 Tb1 130.7(3) . . ?
 C9 O4 Eu1 131.9(3) . . ?
 C9 O4 Tb1 131.9(3) . . ?
 C14 O6 Eu1 131.9(3) . . ?
 C14 O6 Tb1 131.9(3) . . ?
 P1 C27 H27A 109.3 . . ?
 P1 C27 H27B 109.3 . . ?
 C27 C27 P1 111.4(4) 2_766 . ?
 C27 C27 H27A 109.3 2_766 . ?
 C27 C27 H27B 109.3 2_766 . ?
 H27A C27 H27B 108.0 . . ?
 C9 C8 H8 120.0 . . ?
 C9 C8 C7 119.9(4) . . ?
 C7 C8 H8 120.0 . . ?
 C33 C28 P2 121.9(3) . . ?
 C33 C28 C29 120.0(4) . . ?
 C29 C28 P2 118.1(3) . . ?
 C20 C15 P1 121.0(3) . . ?
 C16 C15 P1 119.8(3) . . ?
 C16 C15 C20 119.2(4) . . ?
 O2 C4 C3 128.3(4) . . ?
 O2 C4 C5 114.5(4) . . ?
 C3 C4 C5 117.0(4) . . ?
 P2 C40 H40A 109.2 . . ?
 P2 C40 H40B 109.2 . . ?
 C40 C40 P2 112.0(4) 2_655 . ?
 C40 C40 H40A 109.2 2_655 . ?
 C40 C40 H40B 109.2 2_655 . ?
 H40A C40 H40B 107.9 . . ?
 O4 C9 C8 128.5(4) . . ?
 O4 C9 C10 115.0(4) . . ?
 C8 C9 C10 116.4(4) . . ?
 C35 C34 P2 124.2(3) . . ?
 C39 C34 P2 116.5(3) . . ?
 C39 C34 C35 119.3(4) . . ?
 C21 C22 H22 119.7 . . ?
 C23 C22 H22 119.7 . . ?
 C23 C22 C21 120.5(4) . . ?
 O3 C7 C8 127.8(4) . . ?
 O3 C7 C6 114.1(4) . . ?
 C8 C7 C6 118.1(4) . . ?
 C28 C33 H33 120.1 . . ?
 C32 C33 C28 119.7(4) . . ?
 C32 C33 H33 120.1 . . ?
 C22 C21 P1 121.3(3) . . ?
 C26 C21 P1 119.7(3) . . ?
 C26 C21 C22 118.9(4) . . ?
 F00E C11 F00L 105.6(4) . . ?
 F00E C11 F00Q 108.3(4) . . ?
 F00E C11 C12 112.1(4) . . ?
 F00L C11 C12 109.4(4) . . ?
 F00Q C11 F00L 106.9(4) . . ?
 F00Q C11 C12 114.2(4) . . ?
 C34 C35 H35 120.3 . . ?
 C34 C35 C36 119.4(4) . . ?
 C36 C35 H35 120.3 . . ?
 O5 C12 C11 113.8(4) . . ?
 O5 C12 C13 127.6(4) . . ?
 C13 C12 C11 118.6(4) . . ?
 C22 C23 H23 119.7 . . ?
 C22 C23 C24 120.6(5) . . ?
 C24 C23 H23 119.7 . . ?
 O1 C2 C3 129.0(4) . . ?
 O1 C2 C1 115.6(4) . . ?
 C3 C2 C1 115.3(4) . . ?
 C4 C3 C2 121.6(4) . . ?
 C4 C3 H3 119.2 . . ?
 C2 C3 H3 119.2 . . ?
 C28 C29 H29 120.2 . . ?
 C30 C29 C28 119.7(4) . . ?
 C30 C29 H29 120.2 . . ?
 F8 C6 F9 106.8(4) . . ?
 F8 C6 C7 110.3(4) . . ?
 F7 C6 F8 107.2(4) . . ?
 F7 C6 F9 107.1(4) . . ?
 F7 C6 C7 111.5(4) . . ?
 F9 C6 C7 113.6(4) . . ?
 F4 C5 F6 107.1(4) . . ?
 F4 C5 C4 113.6(4) . . ?
 F5 C5 F4 107.6(4) . . ?
 F5 C5 F6 106.6(4) . . ?
 F5 C5 C4 112.5(3) . . ?
 F6 C5 C4 109.0(4) . . ?
 O6 C14 C13 127.1(4) . . ?
 O6 C14 C01Q 115.1(4) . . ?
 C13 C14 C01Q 117.8(4) . . ?
 C35 C36 H36 119.7 . . ?
 C37 C36 C35 120.7(4) . . ?
 C37 C36 H36 119.7 . . ?
 C15 C20 H20 119.8 . . ?
 C19 C20 C15 120.3(5) . . ?
 C19 C20 H20 119.8 . . ?
 C12 C13 C14 121.2(4) . . ?
 C12 C13 H13 119.4 . . ?
 C14 C13 H13 119.4 . . ?
 C36 C37 H37 120.0 . . ?
 C36 C37 C38 120.0(4) . . ?
 C38 C37 H37 120.0 . . ?
 F11 C10 F12 105.2(4) . . ?
 F11 C10 C9 112.1(4) . . ?
 F10 C10 F11 107.6(4) . . ?
 F10 C10 F12 108.5(4) . . ?
 F10 C10 C9 112.7(4) . . ?
 F12 C10 C9 110.5(4) . . ?
 C29 C30 H30 119.8 . . ?
 C29 C30 C31 120.5(5) . . ?
 C31 C30 H30 119.8 . . ?
 C34 C39 H39 119.5 . . ?
 C38 C39 C34 120.9(4) . . ?
 C38 C39 H39 119.5 . . ?
 F2 C1 F3 107.2(3) . . ?
 F2 C1 F1 107.2(4) . . ?
 F2 C1 C2 111.9(3) . . ?
 F3 C1 F1 106.8(3) . . ?
 F3 C1 C2 113.3(4) . . ?
 F1 C1 C2 110.2(3) . . ?
 C23 C24 H24 120.5 . . ?
 C23 C24 C25 119.0(4) . . ?
 C25 C24 H24 120.5 . . ?
 C15 C16 H16 120.1 . . ?
 C17 C16 C15 119.8(5) . . ?
 C17 C16 H16 120.1 . . ?
 F13A C01Q C14 115.8(17) . . ?
 F15A C01Q C14 114(2) . . ?
 F15A C01Q F13A 111(3) . . ?
 F14A C01Q C14 119(3) . . ?
 F14A C01Q F13A 101(3) . . ?
 F14A C01Q F15A 93(3) . . ?
 F13 C01Q C14 112.3(4) . . ?
 F14 C01Q C14 110.7(5) . . ?
 F14 C01Q F13 109.3(5) . . ?
 F14 C01Q F15 107.8(6) . . ?
 F15 C01Q C14 111.8(4) . . ?
 F15 C01Q F13 104.7(5) . . ?
 C19 C18 H18 119.7 . . ?
 C19 C18 C17 120.6(5) . . ?
 C17 C18 H18 119.7 . . ?
 C21 C26 H26 119.8 . . ?
 C25 C26 C21 120.5(5) . . ?
 C25 C26 H26 119.8 . . ?
 C37 C38 H38 120.2 . . ?
 C39 C38 C37 119.6(4) . . ?
 C39 C38 H38 120.2 . . ?
 C33 C32 H32 119.8 . . ?
 C33 C32 C31 120.4(4) . . ?
 C31 C32 H32 119.8 . . ?
 C20 C19 H19 120.1 . . ?
 C18 C19 C20 119.7(5) . . ?
 C18 C19 H19 120.1 . . ?
 C24 C25 H25 119.8 . . ?
 C26 C25 C24 120.4(5) . . ?
 C26 C25 H25 119.8 . . ?
 C16 C17 H17 119.9 . . ?
 C18 C17 C16 120.3(5) . . ?
 C18 C17 H17 119.9 . . ?
 C30 C31 H31 120.2 . . ?
 C32 C31 C30 119.7(4) . . ?
 C32 C31 H31 120.2 . . ?
 O8 Eu1 O3 78.40(10) . . ?
 O8 Eu1 O7 144.41(10) . . ?
 O8 Eu1 O2 73.45(10) . . ?
 O8 Eu1 O1 142.28(10) . . ?
 O8 Eu1 O5 108.12(10) . . ?
 O8 Eu1 O4 79.71(10) . . ?
 O8 Eu1 O6 73.18(10) . . ?
 O3 Eu1 O2 139.22(10) . . ?
 O3 Eu1 O1 120.20(10) . . ?
 O3 Eu1 O6 73.69(10) . . ?
 O7 Eu1 O3 75.31(10) . . ?
 O7 Eu1 O2 140.80(10) . . ?
 O7 Eu1 O1 72.84(10) . . ?
 O7 Eu1 O5 78.93(10) . . ?
 O7 Eu1 O4 112.93(10) . . ?
 O7 Eu1 O6 76.67(10) . . ?
 O2 Eu1 O1 72.21(10) . . ?
 O2 Eu1 O6 123.36(10) . . ?
 O5 Eu1 O3 140.22(10) . . ?
 O5 Eu1 O2 77.57(10) . . ?
 O5 Eu1 O1 79.12(10) . . ?
 O5 Eu1 O4 148.46(10) . . ?
 O5 Eu1 O6 71.20(10) . . ?
 O4 Eu1 O3 70.75(10) . . ?
 O4 Eu1 O2 75.61(10) . . ?
 O4 Eu1 O1 77.13(9) . . ?
 O4 Eu1 O6 138.72(10) . . ?
 O6 Eu1 O1 140.76(9) . . ?
 O8 Tb1 O3 78.40(10) . . ?
 O8 Tb1 O7 144.41(10) . . ?
 O8 Tb1 O2 73.45(10) . . ?
 O8 Tb1 O1 142.28(10) . . ?
 O8 Tb1 O5 108.12(10) . . ?
 O8 Tb1 O4 79.71(10) . . ?
 O8 Tb1 O6 73.18(10) . . ?
 O3 Tb1 O2 139.22(10) . . ?
 O3 Tb1 O1 120.20(10) . . ?
 O3 Tb1 O6 73.69(10) . . ?
 O7 Tb1 O3 75.31(10) . . ?
 O7 Tb1 O2 140.80(10) . . ?
 O7 Tb1 O1 72.84(10) . . ?
 O7 Tb1 O5 78.93(10) . . ?
 O7 Tb1 O4 112.93(10) . . ?
 O7 Tb1 O6 76.67(10) . . ?
 O2 Tb1 O1 72.21(10) . . ?
 O2 Tb1 O6 123.36(10) . . ?
 O5 Tb1 O3 140.22(10) . . ?
 O5 Tb1 O2 77.57(10) . . ?
 O5 Tb1 O1 79.12(10) . . ?
 O5 Tb1 O4 148.46(10) . . ?
 O5 Tb1 O6 71.20(10) . . ?
 O4 Tb1 O3 70.75(10) . . ?
 O4 Tb1 O2 75.61(10) . . ?
 O4 Tb1 O1 77.13(9) . . ?
 O4 Tb1 O6 138.72(10) . . ?
 O6 Tb1 O1 140.76(9) . . ?

loop_
  _geom_torsion_atom_site_label_1
  _geom_torsion_atom_site_label_2
  _geom_torsion_atom_site_label_3
  _geom_torsion_atom_site_label_4
  _geom_torsion
  _geom_torsion_site_symmetry_1
  _geom_torsion_site_symmetry_2
  _geom_torsion_site_symmetry_3
  _geom_torsion_site_symmetry_4
  _geom_torsion_publ_flag
 P1 C15 C20 C19 177.8(4) . . . . ?
 P1 C15 C16 C17 -176.5(4) . . . . ?
 P1 C21 C26 C25 -177.8(4) . . . . ?
 P2 C28 C33 C32 178.5(3) . . . . ?
 P2 C28 C29 C30 179.9(4) . . . . ?
 P2 C34 C35 C36 -179.7(4) . . . . ?
 P2 C34 C39 C38 179.9(4) . . . . ?
 O8 P2 C28 C33 176.0(3) . . . . ?
 O8 P2 C28 C29 -4.0(4) . . . . ?
 O8 P2 C40 C40 -51.5(4) . . . 2_655 ?
 O8 P2 C34 C35 121.3(4) . . . . ?
 O8 P2 C34 C39 -58.1(4) . . . . ?
 O3 C7 C6 F8 -59.1(5) . . . . ?
 O3 C7 C6 F7 59.9(5) . . . . ?
 O3 C7 C6 F9 -178.9(4) . . . . ?
 O7 P1 C27 C27 -56.3(5) . . . 2_766 ?
 O7 P1 C15 C20 175.5(3) . . . . ?
 O7 P1 C15 C16 -6.3(4) . . . . ?
 O7 P1 C21 C22 -90.7(4) . . . . ?
 O7 P1 C21 C26 86.8(4) . . . . ?
 O2 C4 C3 C2 5.3(7) . . . . ?
 O2 C4 C5 F4 157.5(4) . . . . ?
 O2 C4 C5 F5 34.9(5) . . . . ?
 O2 C4 C5 F6 -83.2(4) . . . . ?
 F00E C11 C12 O5 46.1(5) . . . . ?
 F00E C11 C12 C13 -134.9(4) . . . . ?
 O1 C2 C3 C4 3.5(7) . . . . ?
 O1 C2 C1 F2 30.2(5) . . . . ?
 O1 C2 C1 F3 151.5(4) . . . . ?
 O1 C2 C1 F1 -89.0(5) . . . . ?
 O5 C12 C13 C14 1.6(8) . . . . ?
 O4 C9 C10 F11 -134.8(4) . . . . ?
 O4 C9 C10 F10 -13.2(6) . . . . ?
 O4 C9 C10 F12 108.3(5) . . . . ?
 O6 C14 C13 C12 6.3(8) . . . . ?
 O6 C14 C01Q F13A -20(3) . . . . ?
 O6 C14 C01Q F15A 111(2) . . . . ?
 O6 C14 C01Q F14A -141(3) . . . . ?
 O6 C14 C01Q F13 28.4(6) . . . . ?
 O6 C14 C01Q F14 -94.0(6) . . . . ?
 O6 C14 C01Q F15 145.7(5) . . . . ?
 F00L C11 C12 O5 -70.7(5) . . . . ?
 F00L C11 C12 C13 108.3(5) . . . . ?
 F00Q C11 C12 O5 169.6(4) . . . . ?
 F00Q C11 C12 C13 -11.4(6) . . . . ?
 C27 P1 O7 Eu1 -8.6(6) . . . . ?
 C27 P1 O7 Tb1 -8.6(6) . . . . ?
 C27 P1 C15 C20 53.4(4) . . . . ?
 C27 P1 C15 C16 -128.4(4) . . . . ?
 C27 P1 C21 C22 32.7(4) . . . . ?
 C27 P1 C21 C26 -149.8(4) . . . . ?
 C8 C9 C10 F11 48.6(6) . . . . ?
 C8 C9 C10 F10 170.2(4) . . . . ?
 C8 C9 C10 F12 -68.3(5) . . . . ?
 C8 C7 C6 F8 120.8(4) . . . . ?
 C8 C7 C6 F7 -120.2(5) . . . . ?
 C8 C7 C6 F9 0.9(6) . . . . ?
 C28 P2 O8 Eu1 -121.0(5) . . . . ?
 C28 P2 O8 Tb1 -121.0(5) . . . . ?
 C28 P2 C40 C40 70.2(4) . . . 2_655 ?
 C28 P2 C34 C35 -0.7(4) . . . . ?
 C28 P2 C34 C39 179.9(3) . . . . ?
 C28 C33 C32 C31 2.3(7) . . . . ?
 C28 C29 C30 C31 0.9(7) . . . . ?
 C15 P1 O7 Eu1 -128.7(5) . . . . ?
 C15 P1 O7 Tb1 -128.7(5) . . . . ?
 C15 P1 C27 C27 64.9(4) . . . 2_766 ?
 C15 P1 C21 C22 148.2(4) . . . . ?
 C15 P1 C21 C26 -34.3(4) . . . . ?
 C15 C20 C19 C18 -0.9(7) . . . . ?
 C15 C16 C17 C18 -1.8(8) . . . . ?
 C40 P2 O8 Eu1 0.2(6) . . . . ?
 C40 P2 O8 Tb1 0.2(6) . . . . ?
 C40 P2 C28 C33 53.5(4) . . . . ?
 C40 P2 C28 C29 -126.5(3) . . . . ?
 C40 P2 C34 C35 -118.0(4) . . . . ?
 C40 P2 C34 C39 62.6(4) . . . . ?
 C9 C8 C7 O3 6.2(7) . . . . ?
 C9 C8 C7 C6 -173.6(4) . . . . ?
 C34 P2 O8 Eu1 117.3(5) . . . . ?
 C34 P2 O8 Tb1 117.3(5) . . . . ?
 C34 P2 C28 C33 -61.2(4) . . . . ?
 C34 P2 C28 C29 118.8(3) . . . . ?
 C34 P2 C40 C40 -172.3(4) . . . 2_655 ?
 C34 C35 C36 C37 0.1(8) . . . . ?
 C34 C39 C38 C37 -0.4(8) . . . . ?
 C22 C21 C26 C25 -0.3(7) . . . . ?
 C22 C23 C24 C25 -0.5(8) . . . . ?
 C7 C8 C9 O4 -1.3(7) . . . . ?
 C7 C8 C9 C10 174.8(4) . . . . ?
 C33 C28 C29 C30 -0.1(7) . . . . ?
 C33 C32 C31 C30 -1.5(8) . . . . ?
 C21 P1 O7 Eu1 112.4(5) . . . . ?
 C21 P1 O7 Tb1 112.4(5) . . . . ?
 C21 P1 C27 C27 179.1(4) . . . 2_766 ?
 C21 P1 C15 C20 -61.3(4) . . . . ?
 C21 P1 C15 C16 116.9(4) . . . . ?
 C21 C22 C23 C24 0.0(7) . . . . ?
 C21 C26 C25 C24 -0.3(8) . . . . ?
 C11 C12 C13 C14 -177.3(4) . . . . ?
 C35 C34 C39 C38 0.5(7) . . . . ?
 C35 C36 C37 C38 0.0(8) . . . . ?
 C23 C22 C21 P1 177.9(4) . . . . ?
 C23 C22 C21 C26 0.4(7) . . . . ?
 C23 C24 C25 C26 0.7(8) . . . . ?
 C3 C4 C5 F4 -26.2(6) . . . . ?
 C3 C4 C5 F5 -148.8(4) . . . . ?
 C3 C4 C5 F6 93.1(5) . . . . ?
 C3 C2 C1 F2 -152.1(4) . . . . ?
 C3 C2 C1 F3 -30.8(5) . . . . ?
 C3 C2 C1 F1 88.7(5) . . . . ?
 C29 C28 C33 C32 -1.5(6) . . . . ?
 C29 C30 C31 C32 -0.1(8) . . . . ?
 C5 C4 C3 C2 -170.4(4) . . . . ?
 C36 C37 C38 C39 0.2(8) . . . . ?
 C20 C15 C16 C17 1.7(7) . . . . ?
 C13 C14 C01Q F13A 159(3) . . . . ?
 C13 C14 C01Q F15A -70(2) . . . . ?
 C13 C14 C01Q F14A 38(3) . . . . ?
 C13 C14 C01Q F13 -152.5(5) . . . . ?
 C13 C14 C01Q F14 85.1(7) . . . . ?
 C13 C14 C01Q F15 -35.1(7) . . . . ?
 C39 C34 C35 C36 -0.3(7) . . . . ?
 C1 C2 C3 C4 -173.8(4) . . . . ?
 C16 C15 C20 C19 -0.4(7) . . . . ?
 C01Q C14 C13 C12 -172.8(4) . . . . ?
 C19 C18 C17 C16 0.5(8) . . . . ?
 C17 C18 C19 C20 0.8(8) . . . . ?
 Eu1 O3 C7 C8 15.4(6) . . . . ?
 Eu1 O3 C7 C6 -164.8(3) . . . . ?
 Eu1 O2 C4 C3 -9.5(7) . . . . ?
 Eu1 O2 C4 C5 166.2(3) . . . . ?
 Eu1 O1 C2 C3 -7.6(7) . . . . ?
 Eu1 O1 C2 C1 169.8(3) . . . . ?
 Eu1 O5 C12 C11 147.8(3) . . . . ?
 Eu1 O5 C12 C13 -31.2(7) . . . . ?
 Eu1 O4 C9 C8 -25.2(7) . . . . ?
 Eu1 O4 C9 C10 158.6(3) . . . . ?
 Eu1 O6 C14 C13 15.4(7) . . . . ?
 Eu1 O6 C14 C01Q -165.6(3) . . . . ?
 Tb1 O3 C7 C8 15.4(6) . . . . ?
 Tb1 O3 C7 C6 -164.8(3) . . . . ?
 Tb1 O2 C4 C3 -9.5(7) . . . . ?
 Tb1 O2 C4 C5 166.2(3) . . . . ?
 Tb1 O1 C2 C3 -7.6(7) . . . . ?
 Tb1 O1 C2 C1 169.8(3) . . . . ?
 Tb1 O5 C12 C11 147.8(3) . . . . ?
 Tb1 O5 C12 C13 -31.2(7) . . . . ?
 Tb1 O4 C9 C8 -25.2(7) . . . . ?
 Tb1 O4 C9 C10 158.6(3) . . . . ?
 Tb1 O6 C14 C13 15.4(7) . . . . ?
 Tb1 O6 C14 C01Q -165.6(3) . . . . ?

_shelx_res_file
;
TITL 20230814fs02_auto_a.res in P-1
    20230814fs02_auto.res
    created by SHELXL-2018/3 at 16:17:49 on 20-Feb-2026
REM Old TITL 20230814FS02_auto in P-1
REM SHELXT solution in P-1: R1 0.100, Rweak 0.029, Alpha 0.060
REM <I/s> 0.000 for 0 systematic absences, Orientation as input
REM Formula found by SHELXT: C41 O2 F24 P2 Tb
CELL 1.54184 13.0658 13.325 14.2203 105.564 101.967 103.478
ZERR 2 0.0004 0.0004 0.0004 0.002 0.003 0.002
LATT 1
SFAC C H Eu F O P Tb
UNIT 82 54 0.5 36 16 4 1.5
SADI C01Q F13A C01Q F13
SADI C01Q F15A C01Q F15
SADI C01Q F14A C01Q F14
RIGU F13A F15A F14A
RIGU F13 F15 F14
EADP F15 F15A
EADP F14 F14A
EADP F13A F13
EADP Eu1 Tb1
EXYZ Eu1 Tb1

L.S. 15
PLAN  5
SIZE 0.008 0.019 0.169
TEMP -173
CONF
BOND
list 4
MORE -1
BOND $H
fmap 2 53
acta
SHEL 10 0.82
REM <olex2.extras>
REM <HklSrc "%.\\20230814FS02_auto.hkl">
REM </olex2.extras>

WGHT    0.059000    2.201300
EXTI    0.001073
FVAR       0.91784
P1    6    0.835063    0.515980    0.450170    11.00000    0.02096    0.01916 =
         0.02225    0.00419    0.00909    0.00698
P2    6    0.607862   -0.049170    0.109610    11.00000    0.01930    0.01892 =
         0.02422    0.00625    0.00787    0.00591
F2    4    1.057035    0.574165    0.263892    11.00000    0.03622    0.02682 =
         0.03250    0.00443    0.01147    0.00071
F4    4    0.864599    0.187535   -0.142802    11.00000    0.05277    0.04075 =
         0.02942    0.00788    0.02527    0.00950
F5    4    0.734562    0.068227   -0.124891    11.00000    0.03970    0.03346 =
         0.02818    0.00207    0.01301    0.00683
F6    4    0.902564    0.084501   -0.055752    11.00000    0.04304    0.03823 =
         0.04753    0.00776    0.02252    0.02178
F3    4    1.075579    0.522294    0.113315    11.00000    0.03709    0.03765 =
         0.03954    0.01427    0.01796    0.00298
F1    4    0.939735    0.581035    0.136787    11.00000    0.04421    0.03204 =
         0.06484    0.02387    0.01276    0.01544
O8    5    0.678645    0.062214    0.180688    11.00000    0.02224    0.01987 =
         0.02549    0.00222    0.00886    0.00199
O3    5    0.791203    0.204628    0.396254    11.00000    0.03050    0.02657 =
         0.02217    0.00590    0.00737    0.01161
O7    5    0.778475    0.407766    0.367263    11.00000    0.02537    0.01810 =
         0.02397   -0.00099    0.00825    0.00603
O2    5    0.774455    0.185000    0.070147    11.00000    0.02524    0.02690 =
         0.02457    0.00616    0.00924    0.00849
F00E  4    0.558084    0.433535    0.035523    11.00000    0.06761    0.04205 =
         0.03548    0.01381    0.01104    0.02720
O1    5    0.893385    0.393581    0.220507    11.00000    0.02466    0.02273 =
         0.02884    0.00661    0.01111    0.00547
O5    5    0.643257    0.326201    0.151450    11.00000    0.02512    0.02836 =
         0.02978    0.01024    0.01024    0.01106
O4    5    0.918174    0.190306    0.261740    11.00000    0.02299    0.02516 =
         0.03260    0.01157    0.01017    0.00846
F8    4    0.842292    0.209923    0.596384    11.00000    0.06751    0.04143 =
         0.03083    0.00442    0.01839    0.00747
O6    5    0.584722    0.213183    0.280533    11.00000    0.02783    0.02525 =
         0.03569    0.01051    0.01319    0.01178
F7    4    0.708219    0.069894    0.500189    11.00000    0.04261    0.07821 =
         0.04636    0.02881    0.01361   -0.00458
F00L  4    0.651232    0.547840    0.181281    11.00000    0.07899    0.03523 =
         0.05123    0.01654   -0.00124   -0.00147
F11   4    1.006945   -0.029801    0.251178    11.00000    0.06272    0.03795 =
         0.07041    0.02009    0.03518    0.02921
F9    4    0.867680    0.053624    0.549581    11.00000    0.08476    0.07162 =
         0.05403    0.04265    0.03351    0.04680
F10   4    1.047759    0.095138    0.185450    11.00000    0.09803    0.08301 =
         0.08581    0.05826    0.07316    0.06765
F12   4    1.129640    0.121670    0.341932    11.00000    0.03349    0.07041 =
         0.08532    0.01077    0.01385    0.02232
F00Q  4    0.475567    0.494408    0.143669    11.00000    0.08363    0.08630 =
         0.10622    0.06767    0.06485    0.06820
C27   1    0.982480    0.545508    0.484199    11.00000    0.02459    0.02317 =
         0.03083    0.00850    0.01349    0.00792
AFIX  23
H27A  2    1.008710    0.553600    0.425329    11.00000   -1.20000
H27B  2    1.017004    0.615658    0.541246    11.00000   -1.20000
AFIX   0
C8    1    0.911729    0.096399    0.382681    11.00000    0.03326    0.02847 =
         0.03373    0.01351    0.00997    0.01397
AFIX  43
H8    2    0.937918    0.044751    0.407288    11.00000   -1.20000
AFIX   0
C28   1    0.513597   -0.110724    0.168419    11.00000    0.02422    0.02297 =
         0.02694    0.00891    0.01183    0.01011
C15   1    0.791983    0.515870    0.561455    11.00000    0.02394    0.02786 =
         0.02627    0.01005    0.00916    0.01217
C4    1    0.835415    0.223798    0.022784    11.00000    0.02342    0.02953 =
         0.02496    0.01022    0.01378    0.01204
C40   1    0.531410   -0.042249   -0.008919    11.00000    0.02630    0.02574 =
         0.03067    0.01000    0.01255    0.00987
AFIX  23
H40A  2    0.582813   -0.022476   -0.047994    11.00000   -1.20000
H40B  2    0.478513   -0.115239   -0.050170    11.00000   -1.20000
AFIX   0
C9    1    0.945528    0.125736    0.304123    11.00000    0.02827    0.02488 =
         0.03378    0.00776    0.01065    0.01056
C34   1    0.689405   -0.136725    0.073721    11.00000    0.02288    0.02397 =
         0.02300    0.00593    0.00736    0.01097
C22   1    0.870098    0.687371    0.370459    11.00000    0.02858    0.03193 =
         0.03893    0.01274    0.00992    0.01252
AFIX  43
H22   2    0.933101    0.668597    0.358225    11.00000   -1.20000
AFIX   0
C7    1    0.839282    0.143203    0.425012    11.00000    0.02544    0.02221 =
         0.02512    0.00521    0.00579    0.00270
C33   1    0.433547   -0.212045    0.116416    11.00000    0.02737    0.02579 =
         0.03690    0.00776    0.01022    0.00568
AFIX  43
H33   2    0.426613   -0.249721    0.047335    11.00000   -1.20000
AFIX   0
C21   1    0.804796    0.629307    0.416757    11.00000    0.02922    0.02308 =
         0.02212    0.00355    0.00946    0.00840
C11   1    0.561731    0.460773    0.133022    11.00000    0.04007    0.03009 =
         0.03425    0.01097    0.01418    0.01475
C35   1    0.679939   -0.235683    0.090917    11.00000    0.03200    0.03530 =
         0.04359    0.01907    0.02084    0.01747
AFIX  43
H35   2    0.627693   -0.261591    0.123272    11.00000   -1.20000
AFIX   0
C12   1    0.571943    0.369309    0.175559    11.00000    0.02815    0.02682 =
         0.03109    0.00590    0.00700    0.01146
C23   1    0.843813    0.771217    0.342599    11.00000    0.04144    0.02825 =
         0.04273    0.01515    0.01120    0.00737
AFIX  43
H23   2    0.888806    0.810034    0.311252    11.00000   -1.20000
AFIX   0
C2    1    0.928647    0.405280    0.148798    11.00000    0.02313    0.02249 =
         0.02708    0.00678    0.00778    0.00615
C3    1    0.908172    0.328658    0.052298    11.00000    0.03075    0.02777 =
         0.02608    0.00715    0.01581    0.00937
AFIX  43
H3    2    0.944885    0.348872    0.005979    11.00000   -1.20000
AFIX   0
C29   1    0.521939   -0.054287    0.269438    11.00000    0.03171    0.03084 =
         0.02923    0.00883    0.01183    0.00901
AFIX  43
H29   2    0.576427    0.014614    0.305042    11.00000   -1.20000
AFIX   0
C6    1    0.814129    0.118185    0.518287    11.00000    0.03452    0.03069 =
         0.03280    0.01049    0.00806    0.00621
C5    1    0.833223    0.141168   -0.077007    11.00000    0.03198    0.02959 =
         0.03326    0.00724    0.01755    0.00774
C14   1    0.514798    0.263186    0.280918    11.00000    0.02529    0.02619 =
         0.03543    0.00594    0.01224    0.01047
C36   1    0.747706   -0.296798    0.060339    11.00000    0.04639    0.03644 =
         0.05455    0.02231    0.02240    0.02409
AFIX  43
H36   2    0.741380   -0.364662    0.071929    11.00000   -1.20000
AFIX   0
C20   1    0.839046    0.605188    0.651840    11.00000    0.03611    0.03919 =
         0.03098    0.01018    0.01432    0.01634
AFIX  43
H20   2    0.896525    0.665922    0.655176    11.00000   -1.20000
AFIX   0
C13   1    0.505769    0.343516    0.236106    11.00000    0.03103    0.03663 =
         0.04678    0.01512    0.01914    0.02037
AFIX  43
H13   2    0.453550    0.381078    0.247226    11.00000   -1.20000
AFIX   0
C37   1    0.823404   -0.259975    0.013706    11.00000    0.03799    0.04101 =
         0.03259    0.00797    0.01591    0.02432
AFIX  43
H37   2    0.869227   -0.302252   -0.006825    11.00000   -1.20000
AFIX   0
C10   1    1.032759    0.078082    0.268612    11.00000    0.04109    0.03350 =
         0.05045    0.01949    0.02240    0.02082
C30   1    0.450380   -0.099346    0.317289    11.00000    0.04701    0.04283 =
         0.03275    0.01415    0.02169    0.01438
AFIX  43
H30   2    0.455286   -0.060623    0.385546    11.00000   -1.20000
AFIX   0
C39   1    0.766548   -0.100230    0.026791    11.00000    0.03458    0.03800 =
         0.05033    0.02460    0.02381    0.01852
AFIX  43
H39   2    0.773615   -0.032225    0.015348    11.00000   -1.20000
AFIX   0
C1    1    1.001738    0.521379    0.166004    11.00000    0.02837    0.02772 =
         0.03360    0.01475    0.01227    0.00597
C24   1    0.752281    0.799746    0.359776    11.00000    0.05348    0.03093 =
         0.04019    0.01384    0.00883    0.02021
AFIX  43
H24   2    0.734537    0.858211    0.340967    11.00000   -1.20000
AFIX   0
C16   1    0.708133    0.426996    0.557792    11.00000    0.03033    0.03485 =
         0.04189    0.01674    0.01517    0.00820
AFIX  43
H16   2    0.676802    0.364979    0.497476    11.00000   -1.20000
AFIX   0
C01Q  1    0.429788    0.229990    0.335618    11.00000    0.03456    0.04098 =
         0.05524    0.02196    0.02555    0.02037
C18   1    0.717889    0.518033    0.731158    11.00000    0.04916    0.07815 =
         0.04657    0.03667    0.03191    0.04017
AFIX  43
H18   2    0.692057    0.518721    0.788977    11.00000   -1.20000
AFIX   0
C26   1    0.712892    0.657321    0.433336    11.00000    0.04730    0.04283 =
         0.04067    0.01925    0.02109    0.02412
AFIX  43
H26   2    0.667696    0.618304    0.464402    11.00000   -1.20000
AFIX   0
C38   1    0.833076   -0.161169   -0.003471    11.00000    0.03825    0.05146 =
         0.05180    0.02639    0.02787    0.02309
AFIX  43
H38   2    0.885314   -0.135549   -0.035953    11.00000   -1.20000
AFIX   0
C32   1    0.364100   -0.257539    0.166061    11.00000    0.03422    0.02959 =
         0.05405    0.01915    0.02001    0.00895
AFIX  43
H32   2    0.311378   -0.327679    0.131521    11.00000   -1.20000
AFIX   0
C19   1    0.802202    0.605513    0.736618    11.00000    0.05431    0.05871 =
         0.02923    0.01273    0.02248    0.03527
AFIX  43
H19   2    0.835002    0.665838    0.798187    11.00000   -1.20000
AFIX   0
C25   1    0.686474    0.741342    0.405130    11.00000    0.05304    0.04902 =
         0.04656    0.02073    0.02216    0.03670
AFIX  43
H25   2    0.623034    0.759666    0.416622    11.00000   -1.20000
AFIX   0
C17   1    0.670577    0.429426    0.642574    11.00000    0.03684    0.05962 =
         0.06389    0.03995    0.02557    0.01668
AFIX  43
H17   2    0.612052    0.369813    0.639556    11.00000   -1.20000
AFIX   0
C31   1    0.371243   -0.201087    0.265993    11.00000    0.04544    0.04299 =
         0.05674    0.02784    0.03041    0.01451
AFIX  43
H31   2    0.322419   -0.231712    0.299154    11.00000   -1.20000
AFIX   0
PART 1
F13A  4    0.417611    0.134089    0.347336    10.10000    0.06548    0.10100 =
         0.09557    0.07163    0.05887    0.04955
F15A  4    0.438721    0.305365    0.420420    10.10000    0.12382    0.09288 =
         0.11447    0.07017    0.09972    0.08308
F14A  4    0.330745    0.223085    0.297455    10.10000    0.06271    0.14702 =
         0.06827   -0.01417    0.03759   -0.05188
PART 2
F13   4    0.469347    0.193626    0.409767    10.90000    0.06548    0.10100 =
         0.09557    0.07163    0.05887    0.04955
F14   4    0.342309    0.155625    0.271652    10.90000    0.06271    0.14702 =
         0.06827   -0.01417    0.03759   -0.05188
F15   4    0.400172    0.313715    0.381532    10.90000    0.12382    0.09288 =
         0.11447    0.07017    0.09972    0.08308
PART 3
EU1   3    0.758246    0.248609    0.240894    10.25000    0.01861    0.01744 =
         0.02088    0.00423    0.00814    0.00620
PART 4
TB1   7    0.758246    0.248609    0.240894    10.75000    0.01861    0.01744 =
         0.02088    0.00423    0.00814    0.00620
HKLF 4


REM  20230814fs02_auto_a.res in P-1
REM wR2 = 0.1071, GooF = S = 1.049, Restrained GooF = 1.049 for all data
REM R1 = 0.0428 for 7743 Fo > 4sig(Fo) and 0.0471 for all 8359 data
REM 641 parameters refined using 3 restraints

END

WGHT      0.0590      2.2022

REM Highest difference peak  1.312,  deepest hole -1.627,  1-sigma level  0.108
Q1    1   0.7232  0.2238  0.2932  11.00000  0.05    1.31
Q2    1   0.8045  0.2411  0.1984  11.00000  0.05    1.05
Q3    1   0.7654  0.2985  0.1602  11.00000  0.05    0.94
Q4    1   0.8010  0.1758  0.2565  11.00000  0.05    0.73
Q5    1   0.7997  0.5184  0.5012  11.00000  0.05    0.62
;
_shelx_res_checksum                59327
_shelx_hkl_file
;
   0   0   1 568.299 35.2064  14
   0   0  -2 9557.99 558.569  16
   0   0  -3 627.121 48.2282  16
   0   0   4 805.314 47.2915  11
   0   0  -4 750.392 48.3734  16
   0   0   5 403.863 39.9411  11
   0   0  -5 420.945 64.9555  17
   0   0   6 7324.91 433.536  11
   0   0  -6 7231.10 439.274  17
   0   0   7 1492.94 102.795  11
   0   0  -7 1668.97 124.048  17
   0   0   8 7033.51 409.853  11
   0   0  -8 6698.10 401.731  18
   0   0  -8 7206.34 421.143  17
   0   0  -9-4.13670 94.5867  17
   0   0  -9 50.3142 24.6773  18
   0   0   9 68.4808 37.2811  11
   0   0  -9 76.7984 57.1091  13
   0   0 -10 3990.33 254.867  18
   0   0 -10 4788.23 290.736  17
   0   0 -10 4929.00 275.393  13
   0   0 -10 4444.92 259.122  32
   0   0 -10 4248.85 262.059  22
   0   0 -10 4227.92 272.517  55
   0   0  10 4321.01 269.788  43
   0   0  11 87.1624 107.323  43
   0   0 -11 189.087 64.4008  46
   0   0 -11 75.0994 119.631  17
   0   0 -11 117.553 71.7486  13
   0   0 -11 129.022 59.1134  32
   0   0  12 798.839 111.492  43
   0   0 -12 1037.05 92.9817  46
   0   0 -12 1038.02 148.204  17
   0   0 -12 937.092 107.361  13
   0   0 -12 992.364 81.3072  32
   0   0 -13 164.801 51.0797  32
   0   0  13 105.480 89.3994  43
   0   0 -13 151.174 67.9329  46
   0   0 -14 468.280 68.8376  46
   0   0 -15 383.913 58.4288  46
   0   0 -15 346.632 57.0109  48
   0   0 -16 357.819 46.9910  46
   0   0 -16 221.201 40.5649  51
   0   0 -16 264.369 45.2516  48
   0   1 -16 186.921 49.3595  46
   0   1 -16 151.264 48.3354  48
   0   1 -16 75.2331 43.4201  51
   0   1 -15 165.640 56.9253  46
   0   1 -15 128.402 55.1978  48
   0   1 -14 279.499 65.3823  46
   0   1 -14 299.551 64.8484  48
   0   1 -13 280.908 53.8439  40
   0   1 -13 380.806 69.5758  46
   0   1 -12 126.143 51.8675  40
   0   1 -12 151.700 65.7960  46
   0   1 -12 79.5032 76.6730  13
   0   1 -11 2077.53 130.961  46
   0   1 -11 1781.24 136.545  13
   0   1 -10 3326.19 233.724  22
   0   1 -10 3696.28 243.281  13
   0   1 -10 3577.56 241.728  55
   0   1  -9 1431.59 109.418  13
   0  -1   8 58.6857 32.7160  11
   0  -1   7 5507.02 305.961  11
   0   1  -7 4912.95 301.205  10
   0  -1   6 2304.46 138.467  11
   0   1  -6 2125.14 142.400  16
   0  -1   5 2820.92 170.021  11
   0   1  -5 2792.76 175.754  16
   0  -1   4 826.545 56.5345  11
   0   1  -4 903.657 72.7619  16
   0   1  -3 13678.8 795.999   1
   0   1  -3 13477.5 798.304  16
   0   1  -2 824.624 62.6684   2
   0   1  -2 981.220 58.3596   1
   0   1  -1 27640.7 1614.30   8
   0   1   0 65.3741 18.4449  16
   0   1   0 49.3121 14.3772   1
   0   1   0 46.4587 15.4645   2
   0   1   1 7904.45 479.095   2
   0   1   1 8636.63 479.831  14
   0   1   1 8143.35 478.717   1
   0   1   2 2392.34 142.071   1
   0  -1  -3 51084.7 3095.76  17
   0   1   3 53369.0 3091.58   1
   0  -1  -4 1090.67 91.3377  17
   0   1   4 1071.01 73.4742  11
   0  -1  -5 15592.7 948.699  17
   0   1   5 16490.0 946.590  11
   0  -1  -6 3157.77 214.867  17
   0  -1  -6 3327.18 197.274  18
   0   1   6 3420.45 205.424  11
   0  -1  -7 1582.41 121.207  17
   0  -1  -7 1381.05 86.1609  18
   0   1   7 1345.34 96.8860  11
   0  -1  -8 153.508 88.2558  17
   0  -1  -8 183.575 26.2327  18
   0   1   8 182.963 42.3069  11
   0   1   9 2877.81 190.235  11
   0   1   9 3235.70 197.717  43
   0  -1  -9 3143.09 184.952  32
   0  -1  -9 3113.36 214.853  17
   0  -1  -9 3327.39 200.225  55
   0  -1  -9 2761.69 178.229  18
   0  -1 -10 731.016 89.3437  13
   0  -1 -10 682.988 82.6228  32
   0  -1 -10 751.175 129.774  55
   0   1  10 491.651 139.213  43
   0  -1 -10 757.582 126.085  17
   0  -1 -10 581.098 48.4465  18
   0  -1 -11 840.124 97.9759  13
   0   1  11 714.069 114.397  43
   0  -1 -11 815.571 79.0456  32
   0  -1 -11 887.063 117.302  55
   0  -1 -11 821.904 140.166  17
   0   1  12 1202.83 130.798  43
   0  -1 -12 1066.39 124.242  13
   0  -1 -12 1257.48 101.291  32
   0  -1 -13 816.357 74.7992  32
   0  -1 -13 832.625 84.3703  46
   0   1  13 752.197 108.182  43
   0  -1 -14 1005.81 87.0356  46
   0  -1 -15 325.146 53.2412  48
   0  -1 -15 244.103 53.6629  46
   0  -1 -16 274.051 40.2285  46
   0  -1 -16 199.763 37.4095  48
   0   1  16 280.133 37.1249  35
   0   2 -17 186.751 39.1445  46
   0   2 -17 73.9644 33.1216  51
   0  -2  17 149.278 29.2228  35
   0   2 -16 46.6022 45.6436  51
   0   2 -16 48.1676 50.2479  48
   0   2 -16 52.1441 51.1564  46
   0   2 -15 134.422 58.3165  48
   0   2 -15 120.514 54.5899  51
   0   2 -15 169.394 58.5212  46
   0   2 -14 115.569 50.4814  40
   0   2 -14 99.0048 62.6637  48
   0   2 -14 29.3592 63.3744  46
   0   2 -13 982.012 87.7417  40
   0   2 -13 1232.86 97.3040  46
   0   2 -12 1540.83 161.516  17
   0   2 -12 1413.77 108.964  40
   0   2 -12 1127.69 124.576  13
   0   2 -11 1868.62 144.942  13
   0   2 -11 1935.33 175.994  17
   0   2 -11 1668.88 138.618  22
   0   2 -10 179.671 60.5232  13
   0   2 -10 306.614 54.9339  46
   0   2 -10 329.410 108.922  17
   0   2 -10 283.706 63.3552  22
   0   2  -9 611.715 69.4428  13
   0   2  -9 658.655 100.561  17
   0   2  -8 1198.62 91.3923  13
   0   2  -8 1237.40 113.570  17
   0   2  -7 1590.78 104.077  13
   0  -2   7 1561.47 95.2170  11
   0   2  -7 1721.33 121.687  17
   0   2  -7 1407.73 91.3386  18
   0   2  -7 1424.84 112.162  16
   0  -2   6 7114.18 418.018  11
   0   2  -6 6848.41 423.694  16
   0   2  -6 7335.22 427.008  17
   0  -2   5 1893.24 113.637  11
   0   2  -5 1829.33 113.684   1
   0   2  -5 1933.37 130.647  17
   0   2  -5 1901.63 129.290  16
   0  -2   4 6361.93 379.156  11
   0   2  -4 6702.57 381.685  13
   0   2  -4 6260.63 380.326   1
   0   2  -4 6958.00 386.131  17
   0   2  -4 6522.86 385.724  16
   0   2  -3 20660.3 1160.13  17
   0   2  -3 19655.9 1158.62   1
   0  -2   3 19283.6 1156.58  11
   0   2  -3 21322.7 1158.37  13
   0   2  -3 19890.3 1162.59   8
   0   2  -2 276.414 33.9965   1
   0   2  -2 298.611 39.4022  17
   0   2  -2 342.788 39.4803   8
   0   2  -1 55.1160 27.2986  16
   0   2  -1 114.238 12.9115  11
   0   2   0 2508.99 159.220  16
   0   2   0 2666.03 155.088  14
   0   2   0 2815.51 155.031  11
   0   2   0 2340.76 158.303   2
   0   2   0 2456.62 156.183   1
   0   2   1 692.710 61.9442   2
   0   2   1 669.048 58.2126  16
   0   2   1 674.849 50.7277   1
   0   2   2 33394.1 1950.46   1
   0   2   3 5729.36 346.880  11
   0  -2  -3 5951.73 349.962  17
   0   2   3 5835.52 343.605   1
   0  -2  -4 737.214 79.9976  17
   0   2   4 746.503 58.2502  11
   0  -2  -5 4165.60 269.576  17
   0   2   5 4434.68 263.365  11
   0  -2  -6 8134.16 498.134  17
   0   2   6 7924.20 492.393  11
   0  -2  -6 8355.98 484.220  18
   0  -2  -7 1077.40 111.648  17
   0   2   7 1106.43 83.5824  11
   0  -2  -7 1073.84 69.4788  18
   0  -2  -8 3778.94 232.314  18
   0   2   8 4317.56 248.216  43
   0   2   8 3858.20 244.489  11
   0  -2  -8 4167.93 261.293  17
   0  -2  -9 1174.88 75.8976  18
   0  -2  -9 1020.57 91.3002  32
   0   2   9 1000.37 121.521  43
   0  -2 -10 1247.04 123.745  55
   0   2  10 1283.90 133.035  43
   0  -2 -10 1083.03 91.5344  32
   0  -2 -10 1126.61 141.433  17
   0  -2 -10 889.422 69.3806  18
   0  -2 -10 1115.91 104.780  13
   0  -2 -11 1825.77 187.065  17
   0  -2 -11 2121.90 157.784  13
   0  -2 -11 1998.08 137.543  32
   0   2  11 2061.80 162.635  43
   0  -2 -12 3309.89 200.194  32
   0   2  12 2877.56 218.251  43
   0  -2 -13 1245.52 93.1134  32
   0  -2 -13 1227.64 100.642  46
   0   2  13 1157.08 121.632  43
   0  -2 -14 131.670 45.2374  32
   0  -2 -14 62.5048 53.6779  46
   0  -2 -15 133.038 45.1833  46
   0  -2 -15 171.349 36.4143  51
   0  -2 -15 152.512 44.0513  48
   0   3 -17 33.6161 41.8163  46
   0   3 -17 32.0416 35.9135  51
   0   3 -16 376.439 55.9953  48
   0   3 -16 282.309 50.6883  51
   0   3 -16 268.717 35.0086  38
   0   3 -15 289.407 51.1240  40
   0   3 -15 253.882 63.3923  46
   0   3 -15 312.576 61.1418  51
   0   3 -15 420.825 64.2533  48
   0   3 -14 422.499 63.6838  40
   0   3 -14 532.463 74.8839  46
   0   3 -14 506.807 72.9975  48
   0   3 -13 959.636 86.5121  40
   0   3 -13 1038.79 92.3574  48
   0   3 -13 1003.67 92.4869  46
   0   3 -12 331.595 75.7465  22
   0   3 -12 427.533 67.5987  46
   0   3 -12 338.394 61.9764  40
   0   3 -12 494.251 68.3679  48
   0   3 -12 357.961 56.1318  21
   0   3 -11 629.263 65.9077  21
   0   3 -11 595.120 77.2787  22
   0   3 -11 614.049 119.304  17
   0   3 -11 660.629 82.6498  40
   0   3 -11 478.631 77.3146  13
   0   3 -11 687.937 76.9815  46
   0   3 -10 423.212 65.8758  22
   0   3 -10 441.127 58.7854  46
   0   3 -10 535.020 69.6224  50
   0   3 -10 484.709 67.9094  13
   0   3 -10 486.279 105.859  17
   0   3  -9 1915.24 133.808  13
   0   3  -9 2039.32 154.902  17
   0   3  -8 2286.18 148.074  13
   0   3  -8 2263.00 163.464  17
   0   3  -7 1390.17 96.2050  13
   0   3  -7 1287.62 117.886  16
   0   3  -7 1469.08 116.015  17
   0   3  -6 4072.81 243.866  17
   0   3  -6 3761.26 245.193  16
   0   3  -6 4135.04 234.834  13
   0   3  -6 3702.69 231.682   1
   0   3  -5 9358.49 539.345  17
   0   3  -5 8743.81 539.808  16
   0   3  -5 9081.12 534.523   1
   0   3  -5 9117.17 534.916  13
   0   3  -4 404.001 61.0024  17
   0   3  -4 303.723 67.7048  16
   0   3  -4 335.187 42.4076   1
   0   3  -4 343.055 37.9090  12
   0   3  -4 498.792 37.7619  13
   0   3  -4 371.940 55.6922   8
   0   3  -3 2406.76 167.990   2
   0   3  -3 2879.52 163.143  17
   0   3  -3 2561.31 160.755   1
   0   3  -2 1207.84 74.7304  15
   0   3  -1 4922.98 281.941  11
   0   3  -1 4507.07 284.755   1
   0   3   0 14113.4 793.380  11
   0   3   0 13269.9 795.022  16
   0   3   0 13089.8 793.953   1
   0   3   1 9799.09 562.113  11
   0   3   1 9385.64 562.925  16
   0   3   1 9445.26 561.735   1
   0  -3  -2 545.114 65.9223  17
   0   3   2 562.036 50.2096   1
   0   3   3 3304.02 189.533  11
   0  -3  -3 3131.30 195.430  17
   0   3   3 2908.50 186.563   1
   0   3   4 87.1447 32.5361  11
   0  -3  -4 106.681 66.2734  17
   0   3   4 64.8636 34.2879   1
   0   3   5 17638.4 1038.95  11
   0  -3  -5 17611.8 1040.64  17
   0   3   6 962.641 78.6725  11
   0  -3  -6 1016.64 65.1658  18
   0  -3  -6 1031.44 107.078  17
   0   3   7 7153.46 457.413  11
   0  -3  -7 7709.13 446.424  18
   0  -3  -7 7523.59 465.618  17
   0   3   8 253.710 88.0151  43
   0  -3  -8 270.818 105.328  17
   0  -3  -8 204.398 30.0026  18
   0   3   8 296.387 52.4945  11
   0  -3  -9 2062.91 131.235  18
   0  -3  -9 2401.67 182.791  17
   0  -3  -9 2121.38 144.036  32
   0   3   9 2326.82 166.331  43
   0  -3 -10 808.583 62.5977  18
   0  -3 -10 979.959 140.752  17
   0  -3 -10 967.738 85.4229  32
   0   3  10 1019.94 120.788  43
   0  -3 -11 1163.88 97.1359  32
   0   3  11 1181.91 132.007  43
   0  -3 -12 353.056 64.2206  32
   0   3  12 339.667 109.402  43
   0  -3 -13 391.686 59.4959  32
   0   3  13 297.922 93.1906  43
   0  -3 -14 135.316 50.8184  46
   0  -3 -15 337.807 44.0690  48
   0  -3 -15 610.656 46.7544  46
   0   4 -17 250.577 41.9492  51
   0   4 -17 280.516 48.0656  46
   0   4 -16 256.448 50.6974  51
   0   4 -16 90.8076 53.1665  48
   0   4 -16 170.007 57.1124  46
   0   4 -15 241.077 48.2664  23
   0   4 -15 158.963 55.8647  51
   0   4 -15 228.143 63.0114  48
   0   4 -15 286.519 64.0435  46
   0   4 -15 185.321 52.9543  40
   0   4 -14 1082.14 80.4627  21
   0   4 -14 964.853 93.0120  48
   0   4 -14 900.542 89.4071  51
   0   4 -14 1011.06 94.4826  46
   0   4 -14 1021.78 87.1181  40
   0   4 -13 563.875 62.7289  21
   0   4 -13 514.847 74.8720  48
   0   4 -13 590.409 71.3409  40
   0   4 -13 553.312 77.2665  46
   0   4 -12 221.818 64.2359  48
   0   4 -12 417.655 63.2081  40
   0   4 -12 405.209 67.0483  46
   0   4 -12 348.468 56.4542  21
   0   4 -11 503.127 73.2947  46
   0   4 -11 615.822 65.6367  48
   0   4 -11 543.810 71.6033  40
   0   4 -10 3737.87 219.984  40
   0   4 -10 4011.60 220.951  46
   0   4 -10 3954.05 245.375  17
   0   4 -10 3495.54 223.814  50
   0   4 -10 3496.53 225.594  13
   0   4  -9 1494.14 113.674  13
   0   4  -9 1789.89 138.084  17
   0   4  -8 4184.66 255.762  12
   0   4  -8 3997.93 258.921  13
   0   4  -8 4463.40 272.813  16
   0   4  -8 4736.25 271.070  17
   0   4  -7 3201.69 191.086  17
   0   4  -7 3077.39 193.624  16
   0   4  -7 2766.44 172.725  12
   0   4  -7 2771.18 176.589  13
   0   4  -7 2790.29 174.149   1
   0   4  -6 7091.75 385.412  17
   0   4  -6 6794.13 388.380  16
   0   4  -6 5836.96 375.665  12
   0   4  -6 6856.76 379.404   1
   0   4  -5 4768.45 280.029  17
   0   4  -5 4344.08 284.080  16
   0   4  -5 4578.17 275.018   1
   0   4  -4 273.248 51.0126  17
   0   4  -4 248.723 42.5874   1
   0   4  -3 3438.13 209.215   1
   0   4  -2 2012.03 138.775  16
   0   4  -2 2097.88 125.859  15
   0   4  -1 57.1661 62.9220  16
   0   4  -1 41.0328 21.2510  11
   0   4  -1 16.4746 35.8498   1
   0   4  -1 28.0267 45.9426   2
   0   4   0 5056.61 310.600  16
   0  -4   0 4909.52 302.589  17
   0   4   0 5428.26 304.816  11
   0   4   0 5245.33 306.765   1
   0  -4  -1 124.588 51.3198  17
   0   4   1 100.701 30.1076  11
   0   4   1 103.071 39.9407   1
   0  -4  -2 4657.50 289.187  17
   0   4   2 4865.59 287.884  11
   0   4   2 4815.00 287.203   1
   0  -4  -3 154.232 68.0412  17
   0   4   3 167.287 41.9695   1
   0  -4  -4 13189.7 772.312  17
   0   4   4 12868.6 770.947  11
   0   4   4 13043.2 766.497   1
   0   4   5 2776.76 176.950  11
   0  -4  -5 2754.69 188.386  17
   0   4   6 4388.76 292.287  11
   0  -4  -6 4859.59 302.702  17
   0  -4  -6 4820.18 280.967  18
   0  -4  -7 166.030 97.7476  17
   0  -4  -7 134.665 27.2815  18
   0   4   7 162.811 48.7744  11
   0  -4  -7 298.883 85.4163  55
   0   4   8 2369.58 179.426  43
   0   4   8 2319.76 168.215  11
   0  -4  -8 2532.95 151.786  18
   0  -4  -8 2703.56 198.548  17
   0   4   9 2067.99 160.914  43
   0  -4  -9 2129.06 152.060  13
   0  -4  -9 1877.00 120.078  18
   0  -4  -9 1824.99 173.107  17
   0  -4 -10 279.991 37.3816  18
   0   4  10 325.342 110.279  43
   0  -4 -10 326.867 85.2708  13
   0  -4 -11 69.6866 64.0185  32
   0   4  11 175.245 109.762  43
   0  -4 -12 474.227 65.6545  32
   0   4  12 424.061 105.079  43
   0  -4 -13 294.119 51.9783  32
   0  -4 -13 192.292 34.6134  36
   0   4  14 949.989 64.0112  35
   0  -4 -14 724.244 67.0387  46
   0   5 -17 395.050 35.4643  38
   0   5 -16 589.125 68.8197  46
   0   5 -15 236.105 47.1693  23
   0   5 -15 95.8429 62.0062  48
   0   5 -15 174.640 46.7363  21
   0   5 -15 47.5231 52.6522  40
   0   5 -15 152.052 63.0411  46
   0   5 -14 1109.38 82.3776  21
   0   5 -14 1152.21 81.1071  23
   0   5 -14 909.593 88.5000  40
   0   5 -14 817.578 94.8056  46
   0   5 -14 899.814 92.5357  48
   0   5 -13 173.524 60.8288  40
   0   5 -13 132.784 64.2670  48
   0   5 -13 158.171 68.3877  46
   0   5 -13 224.811 54.8210  21
   0   5 -12 588.953 70.3651  40
   0   5 -12 488.217 87.7446  50
   0   5 -12 615.860 75.0221  46
   0   5 -12 510.294 64.1682  21
   0   5 -11 2082.33 136.922  40
   0   5 -11 2055.80 149.010  50
   0   5 -11 1752.19 147.261  30
   0   5 -11 2117.40 140.212  46
   0   5 -10 478.301 59.1531  40
   0   5 -10 543.060 73.2047  50
   0   5 -10 393.317 74.1044  30
   0   5 -10 571.602 64.2984  46
   0   5  -9 1008.94 91.6201  30
   0   5  -9 1222.39 84.7364  40
   0   5  -8 1712.72 147.646  16
   0   5  -8 1789.96 137.181  17
   0   5  -7 752.409 67.0729   1
   0   5  -7 707.018 101.088  16
   0   5  -7 747.752 87.5196  17
   0   5  -6 89.5312 45.7907   1
   0   5  -6 107.290 82.7405  16
   0   5  -5 5435.72 326.581   1
   0   5  -4 199.147 43.7253   1
   0   5  -3 2657.07 175.229  16
   0   5  -2 4444.07 274.201   8
   0   5  -2 4040.14 276.475  16
   0   5  -2 4600.87 265.331  15
   0   5  -1 880.817 92.5577  16
   0   5  -1 914.553 62.9592  11
   0   5  -1 943.143 72.1692   1
   0  -5   0 86.6493 33.4978  17
   0   5   0 111.622 74.4681  16
   0   5   0 103.194 28.8042  11
   0   5   0 80.6197 40.7742   1
   0  -5  -1 228.810 51.1187  17
   0   5   1 256.861 36.9302  11
   0   5   1 294.789 46.9338   1
   0  -5  -2 1210.17 96.1526  17
   0   5   2 1162.68 83.8751  11
   0   5   2 1249.71 90.0693   1
   0  -5  -3 15579.3 930.639  17
   0   5   3 15324.1 931.685  11
   0   5   3 16351.9 929.646   1
   0  -5  -4 29.0315 72.8188  17
   0   5   4 79.3498 48.5851   1
   0   5   5 1253.19 97.4771  11
   0  -5  -5 1427.18 120.279  17
   0  -5  -6 5823.37 364.594  17
   0  -5  -6 6015.36 344.738  18
   0  -5  -6 5649.48 357.694  55
   0   5   6 5318.84 357.239  11
   0  -5  -7 1405.93 139.103  17
   0  -5  -7 1213.18 78.9968  18
   0  -5  -7 1196.68 134.499  55
   0   5   7 1134.03 98.7237  11
   0  -5  -8 1417.95 142.674  55
   0  -5  -8 1522.42 153.616  17
   0  -5  -8 1559.13 98.2585  18
   0  -5  -9 1081.81 77.0277  18
   0  -5  -9 1343.16 118.361  13
   0  -5  -9 1407.11 134.996  55
   0  -5 -10 145.093 31.9700  18
   0   5  10 224.259 109.033  43
   0   5  11 868.971 117.410  43
   0  -5 -12 1351.88 98.8055  32
   0  -5 -13 353.054 37.5167  36
   0  -5 -13 464.776 51.6876  32
   0   5  13 407.578 47.9031  35
   0  -5 -14 136.297 30.6864  46
   0   6 -17 174.369 31.5733  38
   0   6 -16 83.0696 38.0447  21
   0   6 -15 935.546 72.8755  21
   0   6 -15 790.658 86.1740  46
   0   6 -14 1543.35 122.872  40
   0   6 -14 1593.04 124.812  51
   0   6 -14 1816.30 118.809  21
   0   6 -14 1980.23 117.191  23
   0   6 -14 1473.80 129.088  46
   0   6 -13 228.940 53.1856  23
   0   6 -13 64.6986 58.8823  51
   0   6 -13 138.573 62.1734  40
   0   6 -13 304.190 56.5349  21
   0   6 -13 155.244 70.5210  46
   0   6 -12 1396.27 120.166  50
   0   6 -12 1473.88 106.218  51
   0   6 -12 1168.08 109.554  22
   0   6 -12 1315.47 101.100  21
   0   6 -12 1446.38 99.3541  23
   0   6 -12 1187.68 120.940  30
   0   6 -12 1445.73 110.974  46
   0   6 -12 1365.97 105.957  40
   0   6 -11 254.071 93.4592  50
   0   6 -11 338.347 64.9815  51
   0   6 -11 279.921 75.8246  22
   0   6 -11 240.417 55.6687  23
   0   6 -11 186.802 86.1370  30
   0   6 -11 260.566 74.7085  46
   0   6 -11 217.481 66.4574  40
   0   6 -10 229.860 52.7490  51
   0   6 -10 252.971 68.0853  50
   0   6 -10 214.828 89.0074  47
   0   6 -10 229.464 50.5825  23
   0   6 -10 276.535 65.9050  22
   0   6 -10 238.732 68.1080  30
   0   6 -10 263.829 53.4614  40
   0   6 -10 304.042 63.6370  46
   0   6  -9 514.164 62.1035  46
   0   6  -9 583.627 68.0940  50
   0   6  -9 513.487 55.9406  51
   0   6  -9 446.922 78.5565  47
   0   6  -9 441.786 65.5749  22
   0   6  -8 3930.51 264.934  16
   0   6  -8 3993.83 245.658   1
   0   6  -7 6508.79 398.745  16
   0   6  -7 6374.75 386.349   1
   0   6  -6 3310.73 223.141  16
   0   6  -6 3368.84 209.586   1
   0   6  -5 204.085 49.3225   1
   0   6  -4 6857.52 417.488  16
   0   6  -4 6873.80 411.290   1
   0   6  -3 649.347 88.0410  16
   0   6  -3 639.365 70.9721   8
   0   6  -2 9896.36 623.426  16
   0   6  -2 10808.3 613.941  15
   0   6  -2 9917.59 618.834   1
   0   6  -2 10638.1 623.171   8
   0   6  -1 85.6724 80.2628  16
   0   6  -1 82.6293 43.2663   1
   0   6  -1 74.7339 26.9490  11
   0   6   0 12161.5 727.607   1
   0   6   0 12412.6 725.509  11
   0   6   1 556.636 61.9798   1
   0   6   1 576.689 52.2165  11
   0   6   2 4729.70 284.710   1
   0   6   2 4567.41 283.019  11
   0   6   3 262.090 55.1522   1
   0   6   3 166.220 40.9229  11
   0   6   4 2027.62 129.297   1
   0   6   4 1682.69 126.566  11
   0   6   5 1044.24 110.654  43
   0  -6  -5 1119.34 110.273  55
   0   6   5 1157.69 92.6991  39
   0   6   6 266.840 71.2361  39
   0  -6  -6 198.419 29.2615  18
   0   6   6 114.891 128.169  43
   0  -6  -6 190.027 114.039  55
   0  -6  -7 38.4187 63.3369  32
   0  -6  -7 36.7597 27.5788  18
   0  -6  -7 90.3274 105.898  55
   0   6   7 109.655 73.0773  39
   0  -6  -8 2422.87 167.461  32
   0  -6  -8 2488.37 154.670  18
   0  -6  -8 2811.25 185.914  13
   0  -6  -8 2796.75 190.205  55
   0  -6  -9 192.713 68.2687  32
   0  -6  -9 166.667 82.0302  13
   0  -6  -9 157.296 31.6528  18
   0   6  11 781.773 68.7252  35
   0   6  12 200.649 40.8663  35
   0  -6 -13 86.2428 21.0274  36
   0  -6 -13 110.637 36.9310  46
   0   7 -17 65.3507 31.0083  38
   0   7 -16 687.269 55.6738  21
   0   7 -16 490.668 56.0786  38
   0   7 -16 608.848 61.3085  51
   0   7 -15 981.043 74.9912  21
   0   7 -15 838.471 79.4716  51
   0   7 -14 178.178 50.9327  23
   0   7 -14 123.326 70.3703  46
   0   7 -14 208.750 60.0497  40
   0   7 -14 117.509 57.6398  51
   0   7 -14 186.751 53.0672  21
   0   7 -13 135.870 51.8085  23
   0   7 -13 78.0578 70.2799  46
   0   7 -13 43.7871 60.9189  40
   0   7 -13 86.1360 57.3293  51
   0   7 -13 116.353 85.5364  50
   0   7 -13 72.4819 53.7938  21
   0   7 -12 136.383 82.8144  30
   0   7 -12 86.7257 71.0962  46
   0   7 -12-5.82936 69.4711  22
   0   7 -12 88.0545 52.0693  23
   0   7 -12 72.9184 60.8730  40
   0   7 -12 68.0703 56.5190  51
   0   7 -12 5.42545 82.8541  50
   0   7 -12 58.8582 53.5928  21
   0   7 -11 474.593 77.3208  46
   0   7 -11 559.189 62.8763  21
   0   7 -11 621.667 65.3617  23
   0   7 -11 322.361 74.6945  22
   0   7 -11 371.376 64.1891  51
   0   7 -11 470.621 86.0987  50
   0   7 -10 745.301 93.4975  46
   0   7 -10 876.522 89.1391  51
   0   7 -10 847.638 119.952  47
   0   7 -10 897.236 88.7533  50
   0   7 -10 820.287 74.4886  23
   0   7 -10 678.459 91.3688  22
   0   7  -9 4919.93 277.271  42
   0   7  -9 4476.18 276.583  23
   0   7  -9 3974.87 276.876  22
   0   7  -9 4203.52 281.413  46
   0   7  -9 4531.21 279.051  40
   0   7  -9 4872.75 279.437  34
   0   7  -9 4819.19 280.378  51
   0   7  -9 5107.65 284.778  47
   0   7  -8 3408.86 216.367  30
   0   7  -8 3048.66 220.133   1
   0   7  -8 3381.38 218.382  46
   0   7  -8 3687.46 215.784  40
   0   7  -8 3013.55 242.146  16
   0   7  -7 881.712 81.8414   1
   0   7  -7 909.859 117.998  16
   0   7  -6 833.343 77.8687   1
   0   7  -5 1330.87 99.4394   1
   0   7  -5 1300.79 113.616   8
   0   7  -4 2266.86 155.495   8
   0   7  -4 2210.14 145.171   1
   0   7  -4 2004.62 161.342  16
   0   7  -3 14684.8 845.645   8
   0   7  -3 13760.0 844.687  16
   0   7  -2 44.4050 55.4798   8
   0   7  -2 97.4572 87.6258  16
   0   7  -2 22.1251 20.0055  15
   0   7  -2 46.0577 44.3931   1
   0   7  -1 7089.62 427.056   1
   0   7   0 5525.34 321.066   1
   0   7   0 5051.64 315.333  11
   0   7   1 11223.8 631.343   1
   0   7   1 10084.2 628.181  11
   0   7   2 8.09136 54.0405   1
   0   7   2 52.6941 37.8445  11
   0   7   3 1314.76 95.3625  29
   0   7   3 1159.53 99.9746   1
   0   7   3 1470.65 96.9022  39
   0   7   4 123.774 62.1868  29
   0   7   4 84.0834 46.6101  11
   0  -7  -4 284.637 83.6907  55
   0   7   4 197.156 66.8168  39
   0   7   4 194.314 83.2207  43
   0  -7  -5 1555.86 148.282  55
   0   7   5 1749.54 133.817  39
   0   7   5 1640.76 158.115  43
   0  -7  -5 1481.55 94.9087  18
   0   7   5 1365.73 120.545  29
   0   7   6 198.132 51.0900  25
   0  -7  -6 147.221 29.7983  18
   0  -7  -6 205.915 101.528  55
   0  -7  -6 120.673 63.8586  32
   0   7   6 158.270 101.379  43
   0  -7  -7 4348.08 267.325  13
   0   7   7 4238.73 265.919  43
   0  -7  -7 4003.80 265.578  55
   0  -7  -7 4041.43 241.596  18
   0  -7  -7 3837.56 250.507  32
   0  -7  -8 1888.12 113.673  18
   0  -7  -8 2058.57 149.204  13
   0   7   8 1623.16 122.758  35
   0  -7  -8 1725.69 129.289  32
   0  -7  -9 933.761 85.2553  32
   0   7   9 870.740 76.0691  35
   0  -7  -9 885.691 62.1576  18
   0   7  10 278.002 47.7710  35
   0  -7 -10 197.165 58.5978  32
   0   7  11 294.772 38.8346  35
   0  -7 -11 206.582 52.4758  32
   0  -7 -12 51.1259 24.6691  36
   0   8 -17 229.456 37.6943  52
   0   8 -17 193.536 32.8993  38
   0   8 -16 46.5318 40.1966  38
   0   8 -16 46.7597 41.5120  21
   0   8 -15 356.916 57.3747  51
   0   8 -15 510.692 54.9828  21
   0   8 -14 257.539 52.2137  23
   0   8 -14 242.599 53.9905  21
   0   8 -14 107.621 55.0232  51
   0   8 -13 1470.35 96.3534  23
   0   8 -13 1340.30 98.4788  21
   0   8 -13 1200.97 100.907  51
   0   8 -13 1140.29 121.152  50
   0   8 -13 1171.10 102.982  40
   0   8 -12 1782.94 156.051  50
   0   8 -12 1773.30 142.318  51
   0   8 -12 2400.67 139.574  23
   0   8 -12 2238.31 141.037  21
   0   8 -11 441.114 62.0674  23
   0   8 -11 274.464 70.9402  22
   0   8 -11 508.443 99.9226  47
   0   8 -11 536.952 65.5953  51
   0   8 -11 442.043 61.9205  21
   0   8 -10 923.006 84.1935  51
   0   8 -10 979.361 81.5096  23
   0   8 -10 805.058 86.6670  22
   0   8 -10 931.790 91.0369  34
   0   8 -10 957.691 116.606  47
   0   8 -10 861.727 85.4313  40
   0   8  -9 2193.59 140.944  34
   0   8  -9 1902.79 150.563  30
   0   8  -9 1895.91 136.639  51
   0   8  -9 1877.26 142.272  40
   0   8  -9 1999.68 133.691  23
   0   8  -9 1779.78 134.579  22
   0   8  -9 2286.75 158.876  50
   0   8  -9 2554.46 161.971  47
   0   8  -9 2145.19 134.176  42
   0   8  -8 278.058 50.7837  42
   0   8  -8 342.839 68.9991  45
   0   8  -8 310.311 74.8116  47
   0   8  -8 271.751 52.7083  23
   0   8  -8 223.101 47.7546  51
   0   8  -8 258.378 51.2259  40
   0   8  -8 225.065 55.9146  30
   0   8  -8 331.582 63.1136  34
   0   8  -8 254.764 64.8864   1
   0   8  -7 92.9453 67.2196  47
   0   8  -7 39.1752 42.4284  40
   0   8  -7 31.2831 58.3681   1
   0   8  -7 141.740 46.9179  30
   0   8  -7 75.1087 46.6808  42
   0   8  -6 1074.24 105.512   8
   0   8  -6 909.121 88.1804   1
   0   8  -5 194.083 97.8944  16
   0   8  -5 161.303 70.1504   8
   0   8  -5 113.310 54.5060   1
   0   8  -4 3776.64 270.898  16
   0   8  -4 4358.74 265.645   8
   0   8  -3 599.650 107.883  16
   0   8  -3 758.400 81.5481   8
   0   8  -3 549.950 68.7946   1
   0   8  -2 6258.29 377.031   8
   0   8  -2 5969.30 371.791   1
   0   8  -1 738.392 77.0280   1
   0   8   0 321.076 63.3933   1
   0   8   1 268.474 60.0178  29
   0   8   1 209.864 64.8257   1
   0   8   2 1542.75 125.652  45
   0   8   2 1505.18 113.312  29
   0   8   2 1545.20 121.130   1
   0   8   2 1511.37 113.527  39
   0   8   3 440.160 86.7857  43
   0   8   3 503.868 80.4153  39
   0   8   3 518.702 77.0288   1
   0  -8  -3 437.323 60.0029  32
   0   8   3 511.839 77.7227  29
   0   8   4 5519.25 327.259  43
   0   8   4 5471.06 314.575  25
   0  -8  -4 5160.23 316.291  32
   0   8   4 4708.01 320.137  29
   0   8   5 844.913 108.201  43
   0  -8  -5 873.949 107.037  55
   0   8   5 771.197 66.0998  25
   0   8   5 680.240 66.3624  35
   0  -8  -5 651.835 76.2304  32
   0  -8  -5 702.082 52.1007  18
   0   8   6 1246.99 129.238  43
   0   8   6 1216.60 92.4536  25
   0  -8  -6 1405.77 119.458  13
   0   8   6 1296.28 92.6436  35
   0  -8  -6 1261.82 102.043  32
   0  -8  -6 1330.66 83.7973  18
   0   8   7 1282.06 93.4123  25
   0  -8  -7 1471.15 86.6798  18
   0   8   7 1252.54 94.5350  35
   0  -8  -7 1264.02 104.874  32
   0   8   7 1133.83 132.731  43
   0   8   8 288.944 47.9066  35
   0  -8  -8 313.748 63.3585  32
   0   8   8 291.683 101.479  43
   0  -8  -8 276.568 32.1980  18
   0  -8  -9 887.476 79.6681  32
   0  -8 -10 483.842 58.5703  32
   0  -8 -11 128.539 39.6278  32
   0   9 -17 240.088 31.0641  38
   0   9 -16 622.721 55.3256  38
   0   9 -16 760.528 56.8118  21
   0   9 -15 279.919 49.1166  38
   0   9 -15 394.239 50.4668  21
   0   9 -14 73.7702 48.0490  21
   0   9 -13 89.8419 52.3555  21
   0   9 -13 140.240 53.0657  23
   0   9 -13 20.4644 85.2786  50
   0   9 -13 119.818 55.2311  51
   0   9 -12 449.056 62.5404  23
   0   9 -12 448.011 63.9829  51
   0   9 -11 2470.11 172.189  51
   0   9 -11 2470.98 186.455  47
   0   9 -11 2950.00 170.241  23
   0   9 -11 2469.44 179.471  30
   0   9 -10 2158.84 146.625  34
   0   9 -10 1951.97 152.668  50
   0   9 -10 2179.33 159.049  47
   0   9 -10 2003.03 149.910  30
   0   9 -10 2044.10 142.489  51
   0   9 -10 1963.39 139.267  21
   0   9 -10 2093.25 140.676  23
   0   9 -10 2364.61 140.844  42
   0   9  -9 873.313 89.7329  34
   0   9  -9 825.539 91.4792  30
   0   9  -9 917.591 107.881  47
   0   9  -9 874.564 99.2645  50
   0   9  -9 959.235 79.2570  21
   0   9  -9 1024.61 83.2299  23
   0   9  -9 781.673 79.4267  42
   0   9  -8 494.551 79.9006   1
   0   9  -8 540.102 89.5464  34
   0   9  -8 502.661 81.6216  30
   0   9  -8 342.235 83.5318  45
   0   9  -8 327.631 108.526  47
   0   9  -8 542.626 67.6449  23
   0   9  -8 765.303 98.0752  50
   0   9  -8 444.798 58.9305   5
   0   9  -8 459.849 68.5059  21
   0   9  -8 474.733 71.1995  42
   0   9  -7 3503.34 211.236  52
   0   9  -7 3706.81 214.771  47
   0   9  -7 3474.26 221.073   1
   0   9  -7 3526.45 208.185  30
   0   9  -7 3602.90 209.821  42
   0   9  -7 3084.48 205.320   5
   0   9  -7 2988.65 217.633  45
   0   9  -7 3299.37 213.728  24
   0   9  -7 3150.47 205.573  21
   0   9  -7 3362.56 209.754  23
   0   9  -6 379.014 51.1704  21
   0   9  -6 417.152 49.7364  38
   0   9  -6 407.464 71.9449   1
   0   9  -6 426.500 54.1548  30
   0   9  -6 351.350 55.8044   5
   0   9  -6 523.662 73.9321  47
   0   9  -6 435.152 80.0281  45
   0   9  -6 572.190 58.9204  42
   0   9  -6 546.238 58.2343  52
   0   9  -6 326.360 87.2492   8
   0   9  -6 499.156 78.6268  24
   0   9  -6 398.499 66.5191  23
   0   9  -5 2386.10 141.615  30
   0   9  -5 2406.38 155.702  24
   0   9  -5 2140.22 148.907  23
   0   9  -5 1988.29 156.090  45
   0   9  -5 2140.22 142.515   5
   0   9  -5 2319.34 170.500   8
   0   9  -5 2068.11 156.147   1
   0   9  -5 2302.18 142.096  37
   0   9  -4 79.1283 42.1620  37
   0   9  -4 209.140 75.9907  24
   0   9  -4 105.814 62.8964  23
   0   9  -4 178.186 74.9351   8
   0   9  -3 1899.20 138.597   8
   0   9  -3 1958.00 113.702  25
   0   9  -3 1529.97 127.505  23
   0   9  -3 1683.41 115.285   5
   0   9  -3 1642.41 129.712   1
   0   9  -3 1596.96 122.195  29
   0   9  -2 33.9455 59.2624  29
   0   9  -2-3.84696 78.6068  45
   0   9  -2 53.9321 46.2197   5
   0   9  -2 79.8193 40.0182  25
   0   9  -2 88.9681 60.6740   1
   0   9  -2 53.2965 68.2148   8
   0   9  -1 1266.36 111.181  45
   0   9  -1 1020.05 82.9160   5
   0   9  -1 1254.69 81.2540  25
   0   9  -1 949.593 99.9190   1
   0   9  -1 972.582 103.449   8
   0   9   0 46.8287 48.2059   5
   0   9   0 79.7436 82.8330  45
   0   9   0-3.77251 65.1333   1
   0   9   1 2366.10 152.297   5
   0   9   1 1993.87 173.162  45
   0   9   1 2325.82 160.961  29
   0   9   1 2532.74 151.354  25
   0   9   1 2441.71 170.470   1
   0   9   2 105.998 120.868  45
   0   9   2 238.858 76.3132   1
   0   9   2 171.349 48.4946  25
   0   9   2 211.254 74.9633  29
   0  -9  -3 6479.07 391.453  32
   0   9   3 6181.44 398.764  43
   0   9   3 7222.81 392.101  25
   0   9   3 5978.75 397.500  29
   0   9   4 140.116 88.5863  43
   0   9   4 19.7310 46.7199  25
   0  -9  -4 64.7965 57.0268  32
   0  -9  -5 480.986 67.0663  32
   0   9   5 436.671 57.8770  25
   0  -9  -6 82.3095 60.1278  32
   0   9   6 55.2878 44.3230  25
   0  -9  -7 608.828 67.2388  32
   0   9   7 483.237 52.5658  25
   0  -9  -8 161.240 54.0236  32
   0  -9  -9 1854.57 121.326  32
   0  -9 -10 441.156 39.3088  36
   0  10 -16 481.516 43.4123  21
   0  10 -16 226.822 40.4030  52
   0  10 -15 522.439 53.8328  21
   0  10 -15 456.911 56.0249  52
   0  10 -14 1386.10 92.3004  21
   0  10 -14 1173.36 96.5726  52
   0  10 -14 1249.54 92.3525  38
   0  10 -13 157.317 57.5053  52
   0  10 -13 212.621 49.8202  38
   0  10 -12 2023.45 149.029  52
   0  10 -12 2081.26 145.826  38
   0  10 -12 2521.63 145.755  23
   0  10 -12 2073.10 158.839  30
   0  10 -11 531.005 84.0010  30
   0  10 -11 633.074 89.6836  50
   0  10 -11 543.337 101.238  47
   0  10 -11 625.590 72.9024  52
   0  10 -11 549.661 63.9682  21
   0  10 -11 522.478 68.1309  23
   0  10 -11 454.242 62.8266  38
   0  10 -10 1316.11 104.066  34
   0  10 -10 1077.92 104.877  30
   0  10 -10 1182.01 118.196  47
   0  10 -10 1042.31 108.469  50
   0  10 -10 1214.23 92.0925  21
   0  10 -10 1308.51 105.433  24
   0  10 -10 1267.53 97.4885  23
   0  10 -10 1153.33 98.2880  52
   0  10 -10 932.903 109.200  45
   0  10 -10 1265.21 93.3210  38
   0  10 -10 1170.75 94.6276  42
   0  10  -9 1204.87 95.6091  38
   0  10  -9 1361.78 108.040  34
   0  10  -9 1271.44 106.068  30
   0  10  -9 1304.91 96.0138   5
   0  10  -9 1310.71 111.764  24
   0  10  -9 1424.22 104.275  23
   0  10  -9 1211.27 95.5498  21
   0  10  -9 1263.21 103.082  52
   0  10  -9 1100.88 120.159  45
   0  10  -9 1393.54 119.711  47
   0  10  -9 1359.38 111.697  50
   0  10  -9 1343.69 100.833  42
   0  10  -8 870.205 79.1524  42
   0  10  -8 846.123 97.0125  47
   0  10  -8 528.972 108.783  45
   0  10  -8 819.507 86.6839  23
   0  10  -8 777.057 72.6385  21
   0  10  -8 937.529 101.495  24
   0  10  -8 751.947 73.6117  38
   0  10  -8 837.201 87.2900  34
   0  10  -8 884.662 80.6440  30
   0  10  -8 690.634 75.6796   5
   0  10  -8 729.068 86.2701  50
   0  10  -8 697.032 82.2863  52
   0  10  -8 817.920 99.1414   1
   0  10  -7 1325.19 107.118  52
   0  10  -7 1336.28 98.4296  38
   0  10  -7 1337.67 119.548   1
   0  10  -7 1234.42 100.715  30
   0  10  -7 1436.24 105.622  42
   0  10  -7 1175.90 126.104  45
   0  10  -7 1358.96 98.1990  21
   0  10  -7 1374.94 109.295  23
   0  10  -7 1468.96 119.640  24
   0  10  -7 1199.50 99.2319   5
   0  10  -7 1442.29 109.605  50
   0  10  -7 1559.28 119.776  47
   0  10  -6 2132.47 158.955   8
   0  10  -6 1853.36 125.109  54
   0  10  -6 1663.44 128.665  52
   0  10  -6 1770.56 121.300  38
   0  10  -6 1936.56 144.279   1
   0  10  -6 1988.71 130.037  30
   0  10  -6 1995.48 130.627  42
   0  10  -6 1868.44 121.199  21
   0  10  -6 1915.34 139.945  23
   0  10  -6 1983.44 149.621  24
   0  10  -6 1477.80 151.455  45
   0  10  -6 1922.94 126.677   5
   0  10  -6 1929.15 146.871  47
   0  10  -6 1710.10 128.136  50
   0  10  -5 89.2311 63.5717  37
   0  10  -5 8.46914 69.4248   1
   0  10  -5 16.6434 44.6878  30
   0  10  -5 44.5824 59.8250  29
   0  10  -5 25.3211 41.1689  25
   0  10  -5 143.925 79.6234   8
   0  10  -5 42.1901 93.6866  47
   0  10  -5-36.6050 121.661  45
   0  10  -5 86.0675 52.2070  54
   0  10  -5 143.196 52.1332  52
   0  10  -5 15.6149 65.7120   5
   0  10  -5 20.6520 71.9302  23
   0  10  -5 157.813 105.772  24
   0  10  -4 3563.28 205.185  30
   0  10  -4 3336.32 205.742  25
   0  10  -4 3718.11 229.824  24
   0  10  -4 3733.32 234.603   8
   0  10  -4 3197.58 211.441  52
   0  10  -4 3353.17 217.079  23
   0  10  -4 3628.40 211.287  37
   0  10  -3 1961.40 132.664   5
   0  10  -3 2175.46 159.268   8
   0  10  -3 1721.06 152.803  45
   0  10  -3 2092.42 132.438  25
   0  10  -3 1659.21 142.868  29
   0  10  -3 2173.93 128.195  30
   0  10  -3 2089.23 151.579   1
   0  10  -2 1154.31 93.9244   5
   0  10  -2 1180.72 114.665   8
   0  10  -2 1321.19 95.3537  25
   0  10  -2 911.735 117.601  29
   0  10  -2 1212.95 109.911   1
   0  10  -1 694.818 115.846  45
   0  10  -1 761.031 74.8602   5
   0  10  -1 756.376 94.0657   8
   0  10  -1 764.730 93.1228   1
   0  10   0 1598.59 145.454  45
   0  10   0 1454.63 106.374   5
   0  10   0 1464.68 126.934   8
   0  10   0 1428.08 127.817   1
   0  10   1 417.369 66.9505   5
   0  10   1 475.321 83.1609   8
   0  10   1 530.186 58.3512  25
   0  10   1 463.928 90.7384   1
   0  10   1 460.023 82.5531  29
   0  10   1 443.191 109.491  45
   0  10   2 1422.41 95.1395  25
   0  10   2 1172.03 95.0914   5
   0  10   2 1208.50 111.179  29
   0  10   3 68.8388 49.4257  25
   0  10   4 1902.74 122.308  25
   0 -10  -4 1730.65 123.063  32
   0  10   5 24.0292 46.0189  25
   0 -10  -5 52.5946 55.4056  32
   0  10   6 1220.13 88.9128  25
   0 -10  -6 1367.07 94.8351  32
   0 -10  -7 57.0622 48.4240  32
   0 -10  -8 935.224 71.8503  32
   0 -10  -9 508.524 40.9980  36
   0  11 -16 445.173 39.8656  38
   0  11 -15 637.648 57.3226  52
   0  11 -15 664.080 56.0360  38
   0  11 -14 568.418 62.3467  52
   0  11 -14 744.443 59.7888  38
   0  11 -13 782.366 92.3224  30
   0  11 -13 960.771 72.6121  21
   0  11 -13 941.001 72.8234  38
   0  11 -13 740.761 75.8026  52
   0  11 -12 856.842 79.9962  52
   0  11 -12 864.750 95.1987  50
   0  11 -12 888.343 93.8756  30
   0  11 -12 869.096 74.9357  38
   0  11 -12 877.285 74.7067  21
   0  11 -11 321.463 55.5618  38
   0  11 -11 443.251 75.5442  34
   0  11 -11 354.183 78.7826  30
   0  11 -11 395.906 64.0878  52
   0  11 -11 479.918 65.2212  23
   0  11 -11 490.989 59.5051  21
   0  11 -11 273.241 83.3352  50
   0  11 -11 285.953 95.9178  47
   0  11 -10 66.3401 48.2891  38
   0  11 -10 50.5234 71.1518  34
   0  11 -10-1.06846 70.8799  30
   0  11 -10 109.512 56.8024  42
   0  11 -10 87.2743 57.7767  52
   0  11 -10 87.6729 89.0876  47
   0  11 -10-47.9054 82.6378  45
   0  11 -10 159.989 77.4226  24
   0  11 -10 86.0590 63.0217  23
   0  11 -10 39.2678 50.5226  21
   0  11 -10 27.1266 72.8410  50
   0  11  -9 4830.58 278.897  42
   0  11  -9 3630.63 287.566  45
   0  11  -9 4579.49 274.769  21
   0  11  -9 4926.94 279.869  23
   0  11  -9 4384.12 279.774  52
   0  11  -9 4332.36 275.905  38
   0  11  -9 4917.07 280.007  34
   0  11  -9 4411.08 279.622  30
   0  11  -9 4645.95 274.211   5
   0  11  -9 4652.48 282.587  24
   0  11  -9 3832.93 280.784  50
   0  11  -9 4839.90 285.054  47
   0  11  -8 69.3794 49.6306  21
   0  11  -8 73.9576 56.2362  52
   0  11  -8 84.3013 45.1290  38
   0  11  -8 28.1479 71.6595  34
   0  11  -8 11.0934 58.7630  30
   0  11  -8 152.418 84.1200  47
   0  11  -8 64.6746 68.2523  23
   0  11  -8 114.513 80.7707  24
   0  11  -8 51.2207 55.7554   5
   0  11  -8 49.4088 59.5994  42
   0  11  -8 43.9550 66.4501  50
   0  11  -7 303.152 64.2305  42
   0  11  -7 286.140 60.3877  52
   0  11  -7 390.359 51.7724  21
   0  11  -7 348.319 49.2179  38
   0  11  -7 257.007 85.8877   1
   0  11  -7 350.064 60.0022  30
   0  11  -7 381.071 84.6979  47
   0  11  -7 200.769 99.7080  45
   0  11  -7 361.762 88.4905  24
   0  11  -7 288.070 73.1169  23
   0  11  -7 326.240 64.9438  50
   0  11  -7 280.510 60.1702   5
   0  11  -6 106.606 63.3697  50
   0  11  -6 20.9903 70.7591  23
   0  11  -6 115.309 87.6942  24
   0  11  -6 102.017 78.7841   1
   0  11  -6 66.4621 51.1796  30
   0  11  -6 22.0799 56.0594   5
   0  11  -6 152.556 79.8637  47
   0  11  -6-55.3890 97.4855  45
   0  11  -6 50.6762 60.3317  54
   0  11  -6 72.8786 56.9941  52
   0  11  -6 62.2956 59.1231  42
   0  11  -6 89.7788 88.0583   8
   0  11  -5 1181.65 93.0620  30
   0  11  -5 1169.54 88.4893  25
   0  11  -5 1334.72 121.294  24
   0  11  -5 1412.30 129.037   8
   0  11  -5 1226.19 108.467  23
   0  11  -5 1288.11 101.148  54
   0  11  -5 1218.85 110.943  47
   0  11  -5 1151.88 92.9293  37
   0  11  -4 1060.83 82.4475  37
   0  11  -4 932.237 77.9089  25
   0  11  -4 1013.77 115.526   8
   0  11  -4 992.328 108.224   1
   0  11  -4 996.071 78.3264  30
   0  11  -4 915.695 96.3827  29
   0  11  -3 1377.28 103.630   5
   0  11  -3 1285.38 137.852  45
   0  11  -3 1484.73 99.8452  25
   0  11  -3 1622.52 133.790   8
   0  11  -3 1539.90 129.444   1
   0  11  -3 1427.39 96.6486  30
   0  11  -3 1141.89 112.745  29
   0  11  -2 131.478 57.2079   5
   0  11  -2 161.031 106.738  45
   0  11  -2 111.657 49.1888  25
   0  11  -2 85.7366 77.2905   8
   0  11  -2 120.708 82.9984   1
   0  11  -2 144.821 74.9773  29
   0  11  -1 1119.32 119.221   8
   0  11  -1 1414.78 96.9748  37
   0  11  -1 1379.19 137.050  45
   0  11  -1 1198.88 97.6977   5
   0  11  -1 1300.72 125.288   1
   0  11   0 1017.04 114.224   8
   0  11   0 1266.38 133.820  45
   0  11   0 1127.83 93.6932   5
   0  11   0 1303.82 92.9625  37
   0  11   0 1297.09 121.826   1
   0  11   1 1301.74 90.9604  25
   0  11   1 1148.40 92.2660   5
   0  11   1 1023.10 112.973   8
   0  11   2 72.8189 49.0588  25
   0  11   3 1302.54 94.9904  25
   0  11   4 80.1140 46.2238  25
   0  11   5 1955.72 125.286  25
   0 -11  -6 347.609 44.8270  32
   0 -11  -7 175.996 31.2061  36
   0  11   7 304.332 37.9621  37
   0  11   8 178.788 35.1325  54
   0 -11  -8 227.103 23.7923  36
   0  12 -15 963.022 63.7506  21
   0  12 -15 813.725 60.6738  38
   0  12 -14 53.0718 35.7239  38
   0  12 -14 57.4985 40.2461  21
   0  12 -13 442.578 49.7523  38
   0  12 -13 509.020 53.1922  21
   0  12 -13 462.971 53.2956  52
   0  12 -12 439.772 74.4896  30
   0  12 -12 426.423 58.0647  52
   0  12 -12 587.547 56.5771  21
   0  12 -12 516.064 53.8404  38
   0  12 -11 12.6593 86.5531  47
   0  12 -11 95.1055 72.0687  50
   0  12 -11 69.3734 68.1349  30
   0  12 -11 141.119 51.8977  52
   0  12 -11 118.966 48.0263  21
   0  12 -11 59.4250 43.2112  38
   0  12 -10 3530.64 218.494  52
   0  12 -10 3384.04 214.300  38
   0  12 -10 3833.64 220.240  34
   0  12 -10 3211.97 220.588  30
   0  12 -10 3732.95 218.146  42
   0  12 -10 2953.49 227.630  45
   0  12 -10 3783.42 218.841  23
   0  12 -10 3508.61 214.080  21
   0  12 -10 3218.51 222.731  24
   0  12 -10 3052.19 221.761  50
   0  12 -10 3897.98 227.664  47
   0  12  -9 30.8075 47.6046  21
   0  12  -9 72.9518 53.6519  52
   0  12  -9 59.5460 42.4559  38
   0  12  -9 94.4388 69.7887  34
   0  12  -9-25.3417 64.2612  30
   0  12  -9 28.6545 66.8346  50
   0  12  -9 114.164 81.3054  24
   0  12  -9 42.8544 65.6396  23
   0  12  -9 128.747 83.4896  47
   0  12  -9 47.8752 93.0248  45
   0  12  -9 13.1399 52.5575   5
   0  12  -9 141.056 60.3207  42
   0  12  -8 191.578 47.6495  21
   0  12  -8 234.343 43.4127  38
   0  12  -8 170.827 72.7699  34
   0  12  -8 165.989 60.6656  30
   0  12  -8 179.373 57.5747   5
   0  12  -8 305.664 87.9337  24
   0  12  -8 266.354 70.2870  23
   0  12  -8 234.448 65.2102  50
   0  12  -8 186.073 99.9747  45
   0  12  -8 185.111 84.2580  47
   0  12  -8 215.355 63.2896  42
   0  12  -8 241.849 57.3021  52
   0  12  -7 209.070 60.0925   5
   0  12  -7 343.821 104.387  45
   0  12  -7 385.126 84.5310  47
   0  12  -7 268.338 73.5240  23
   0  12  -7 301.357 91.2766  24
   0  12  -7 276.695 65.3057  42
   0  12  -7 269.563 59.8283  30
   0  12  -7 387.209 62.5964  50
   0  12  -6 1812.21 134.126  47
   0  12  -6 1691.26 148.308   1
   0  12  -6 1735.92 118.073  30
   0  12  -6 1698.34 120.291   5
   0  12  -6 1605.39 153.947  45
   0  12  -6 1669.22 120.594  54
   0  12  -6 1942.96 142.960  24
   0  12  -5 876.402 96.9009  47
   0  12  -5 836.375 71.6038  30
   0  12  -5 704.522 111.801   8
   0  12  -5 938.525 82.4900  54
   0  12  -5 804.597 76.7514  37
   0  12  -5 779.577 108.521  24
   0  12  -4 2945.11 206.333   1
   0  12  -4 2806.20 176.493  30
   0  12  -4 2615.99 177.572  25
   0  12  -4 2607.84 207.710  45
   0  12  -4 2735.41 209.467   8
   0  12  -4 3146.80 186.456  42
   0  12  -4 3373.36 187.271  54
   0  12  -4 2704.42 180.732   5
   0  12  -3 309.136 61.6464   5
   0  12  -3 264.275 52.4477  25
   0  12  -3 232.409 110.905  45
   0  12  -3 291.000 87.9894   8
   0  12  -3 382.335 66.3019  42
   0  12  -3 374.525 92.4323   1
   0  12  -3 386.569 80.9649  53
   0  12  -2 802.996 109.280   1
   0  12  -2 631.409 101.429   8
   0  12  -2 978.515 123.124  45
   0  12  -2 845.034 71.3209  25
   0  12  -2 765.139 76.7724   5
   0  12  -1 77.0233 52.2451  37
   0  12  -1 155.370 107.975  45
   0  12  -1 22.0921 56.8730   5
   0  12  -1 5.88221 74.9592   8
   0  12   0 801.387 73.5278  37
   0  12   0 760.291 74.1314   5
   0  12   1 119.934 49.0156  25
   0  12   1 99.5831 52.5821  37
   0  12   2 1469.29 111.804  42
   0  12   2 1594.86 109.590  25
   0  12   2 1777.06 111.310  37
   0  12   3 532.046 55.9493  42
   0  12   3 623.685 59.2499  37
   0  12   3 540.043 56.6455  25
   0  12   4 797.822 58.3830  37
   0 -12  -4 523.256 45.4234  36
   0 -12  -5 56.2182 22.7115  36
   0  12   5 63.5412 37.8196  37
   0 -12  -6 138.083 20.5513  36
   0  12   6 234.505 32.8352  37
   0  13 -13 128.013 31.1884  38
   0  13 -13 151.441 38.1793  21
   0  13 -12 181.857 59.9471  30
   0  13 -12 229.431 36.2988  38
   0  13 -12 277.862 42.3744  21
   0  13 -11 888.387 93.5376  47
   0  13 -11 868.858 66.6091  21
   0  13 -11 734.452 81.2642  30
   0  13 -10 282.509 79.5597  47
   0  13 -10 293.735 55.3641  42
   0  13 -10 310.080 66.0943  34
   0  13 -10 280.405 63.7581  30
   0  13  -9 843.904 81.9658  34
   0  13  -9 809.641 75.4744  42
   0  13  -9 872.985 94.6597  47
   0  13  -9 651.915 104.604  45
   0  13  -9 602.601 76.6695  30
   0  13  -8 861.303 87.7646  34
   0  13  -8 807.342 76.3966   5
   0  13  -8 1093.37 83.2379  42
   0  13  -8 1092.83 97.0778  47
   0  13  -8 764.237 114.342  45
   0  13  -8 682.851 79.6293  30
   0  13  -7 5909.08 338.645  34
   0  13  -7 6012.71 335.413   5
   0  13  -7 5858.32 339.089  42
   0  13  -7 5577.64 341.091  47
   0  13  -7 4984.03 335.045  30
   0  13  -7 4864.87 351.046  45
   0  13  -6 414.359 84.9283  47
   0  13  -6 469.809 58.5608  54
   0  13  -6 318.723 55.5271  30
   0  13  -5 1278.93 101.288  42
   0  13  -5 1236.09 110.251  47
   0  13  -5 1194.74 96.2240  54
   0  13  -4 58.5462 61.4909  42
   0  13  -4 22.5330 59.2134  54
   0  13  -4-2.08402 55.3184   5
   0  13  -4-26.6860 112.380  45
   0  13  -4 6.33280 77.9357  47
   0  13  -3 755.061 80.2107  42
   0  13  -3 939.231 82.1064  54
   0  13  -3 756.485 74.7383   5
   0  13  -3 714.269 124.073  45
   0  13  -3 622.171 92.3913  47
   0  13  -2 122.238 66.4142  54
   0  13  -2 75.5906 59.0034  42
   0  13  -2 101.323 55.0320   5
   0  13  -2 78.5611 46.2557  25
   0  13  -1 1746.50 122.225  37
   0  13  -1 1753.67 126.231  42
   0  13  -1 1969.16 123.796   5
   0  13   0 219.579 53.2526  42
   0  13   0 98.9545 48.6917  37
   0  13   1 1405.70 96.7661  25
   0  13   1 1457.59 97.9563  37
   0  13   1 1355.28 99.2494  42
   0  13   2 167.168 43.5577  37
   0  13   2 103.020 40.9745  42
   0  13   3 537.980 51.9888  37
   0  13   4 6.37226 34.0369  37
   0  13   5 197.467 42.2496  54
   0  13   5 241.942 29.9938  37
   0  14 -10 839.094 71.5921  34
   0  14 -10 585.214 82.8568  47
   0  14  -9 46.4709 58.7204  34
   0  14  -9 52.8364 68.2730  47
   0  14  -9 75.3258 48.8545  42
   0  14  -8 1901.11 129.739  34
   0  14  -8 1900.88 134.975  47
   0  14  -8 1875.64 127.786  42
   0  14  -7 173.226 63.0606  34
   0  14  -7 183.227 70.3595  47
   0  14  -7 159.666 56.2984  42
   0  14  -6 124.759 63.5826  34
   0  14  -6 89.3674 69.1396  47
   0  14  -5 64.3693 56.3873  42
   0  14  -5 55.6963 49.4808   5
   0  14  -5 85.9171 70.3200  47
   0  14  -4 1667.60 116.717  42
   0  14  -4 1470.88 113.725  54
   0  14  -4 1866.87 112.317   5
   0  14  -4 1526.81 122.406  47
   0  14  -3 389.901 73.6298  47
   0  14  -3 366.955 59.1688  54
   0  14  -3 365.424 59.6873  42
   0  14  -2 1886.82 121.820  42
   0  14  -2 1665.98 126.573  47
   0  14  -2 1775.97 123.960  54
   0  14  -1 39.8074 47.0055  42
   0  14  -1 4.48953 42.5743  37
   0  14  -1 76.5800 62.3442  47
   0  14  -1 3.19483 53.8129  54
   0  14   0 832.083 78.5369  54
   0  14   0 859.131 70.8794  42
   0  14   0 969.922 69.6105  37
   0  14   1 160.801 52.9577  54
   0  14   1 175.261 40.4962  37
   0  14   1 183.272 37.5356  42
   0  14   2 458.814 44.6811  37
   0  14   3 19.0966 28.4547  37
   0  15  -9 1023.16 80.0549  34
   0  15  -8 255.716 54.7486  34
   0  15  -8 190.989 47.4000  42
   0  15  -8 257.891 61.3247  47
   0  15  -7 469.691 65.6437  47
   0  15  -7 558.049 62.4528  34
   0  15  -6 105.339 56.9650  47
   0  15  -6 100.141 54.3124  34
   0  15  -5 1861.65 118.866  34
   0  15  -5 1719.75 117.643  42
   0  15  -5 1662.23 119.857  47
   0  15  -4 0.84090 55.7582  47
   0  15  -4-16.6865 46.3173  42
   0  15  -3 352.475 60.2196  47
   0  15  -3 356.135 51.2374  42
   0  15  -3 324.854 46.7948  54
   0  15  -2 42.6064 41.7412  42
   0  15  -2 43.7485 42.0931  54
   0  15  -1 667.035 51.6328  42
   0  15  -1 454.596 54.4834  54
   0  15   0 110.459 38.2824  54
   0  15   1 296.744 37.4304  54
   0  16  -8 271.598 39.6998  34
   0  16  -7 124.421 41.9416  34
   0  16  -6 1817.34 108.706  34
   0  16  -6 1561.33 107.324  42
   0  16  -5 0.27062 41.8531  34
   0  16  -5 63.5540 36.0114  42
   0  16  -4 325.065 40.0733  42
   0  16  -3 28.2823 29.0825  42
  -1  16  -2 57.1965 31.1584  42
  -1  16  -3 284.235 45.0541  34
  -1  16  -3 234.363 39.6955  42
  -1  16  -4 20.0215 43.3740  34
  -1  16  -4 61.7965 38.3446  42
  -1  16  -5 833.156 66.3428  34
  -1  16  -5 832.169 64.9583  42
  -1  16  -6 245.897 45.8504  34
  -1  16  -7 728.489 57.4214  34
  -1  16  -7 647.134 56.4324  42
  -1  15   2 60.6337 28.7070  54
  -1  15   1 73.0542 36.7343  54
  -1  15   0 746.508 56.4983  42
  -1  15   0 619.679 59.5550  54
  -1  15  -1 174.785 44.3200  42
  -1  15  -1 178.851 44.4074  54
  -1  15  -2 989.711 71.7228  42
  -1  15  -2 770.775 68.0492  54
  -1  15  -3 114.464 48.1647  42
  -1  15  -4 752.818 69.4615  42
  -1  15  -5 41.3087 54.4264  34
  -1  15  -6 126.529 54.9802  34
  -1  15  -7 33.4641 52.4307  34
  -1  15  -7 33.2797 46.6304  42
  -1  15  -8 212.353 52.2040  34
  -1  15  -8 227.328 47.1406  42
  -1  15  -9 248.527 50.0003  34
  -1  15  -9 242.849 43.7911  42
  -1  14   4 17.7997 26.7672  37
  -1  14   3 293.578 48.7050  54
  -1  14   3 355.238 39.1202  37
  -1  14   2 119.420 35.5878  42
  -1  14   2 122.278 39.4579  37
  -1  14   1 1444.53 101.684  42
  -1  14   1 1577.71 100.931  37
  -1  14   0 15.4026 46.6012  42
  -1  14  -1 1261.94 89.9089  42
  -1  14  -1 1174.76 92.5364  54
  -1  14  -1 1009.41 93.4960  47
  -1  14  -2 115.200 55.0787  54
  -1  14  -2 165.424 54.2310  42
  -1  14  -2 94.2806 51.2522   5
  -1  14  -2 159.612 63.4487  47
  -1  14  -3 882.202 117.760  45
  -1  14  -3 862.586 76.3656  54
  -1  14  -3 822.106 79.3171  42
  -1  14  -3 824.520 71.9641  37
  -1  14  -3 916.567 74.2904   5
  -1  14  -3 796.582 83.9228  47
  -1  14  -4 522.777 68.4449  42
  -1  14  -4 491.082 61.0856  54
  -1  14  -4 668.349 62.1173   5
  -1  14  -4 331.719 108.920  45
  -1  14  -4 461.291 75.8549  47
  -1  14  -5 753.151 82.8303  47
  -1  14  -6 9.98815 56.3470  42
  -1  14  -6 24.0681 62.6617  34
  -1  14  -6 6.23333 66.4566  47
  -1  14  -7 2070.88 177.517  45
  -1  14  -7 2451.75 160.356  47
  -1  14  -7 2412.45 153.924   5
  -1  14  -7 2461.29 158.168  34
  -1  14  -7 2502.75 158.107  42
  -1  14  -8 226.223 68.7378  47
  -1  14  -8 170.953 92.9370  45
  -1  14  -8 349.789 55.9250  42
  -1  14  -8 122.959 50.9852   5
  -1  14  -8 269.220 61.2835  34
  -1  14  -9 1894.15 123.795  42
  -1  14  -9 1777.45 130.069  47
  -1  14  -9 2030.91 125.887  34
  -1  14 -10 78.0095 51.4090  34
  -1  13   6 45.3848 32.9173  54
  -1  13   6 97.1887 22.7931  37
  -1  13   5 58.4169 31.8579  37
  -1  13   4 170.912 40.0783  37
  -1  13   3 420.254 48.3365  42
  -1  13   3 511.158 52.2414  37
  -1  13   3 440.000 49.1560  25
  -1  13   2 2723.99 177.449  42
  -1  13   2 2851.73 175.632  25
  -1  13   2 2937.20 176.515  37
  -1  13   1 226.168 46.7259  25
  -1  13   1 167.103 49.1585  37
  -1  13   0 405.340 59.8070   5
  -1  13  -1 133.173 48.0661  25
  -1  13  -1 114.290 56.1997   5
  -1  13  -1 150.921 107.497  45
  -1  13  -2 1894.96 125.363  25
  -1  13  -2 1846.73 127.749  37
  -1  13  -2 1955.84 128.559   5
  -1  13  -2 1813.05 164.026  45
  -1  13  -3 154.547 48.3138  25
  -1  13  -3 210.389 61.8621  54
  -1  13  -3 191.860 65.1925  42
  -1  13  -3 210.397 54.2302  37
  -1  13  -3 186.893 74.2122  47
  -1  13  -3 185.378 112.122  45
  -1  13  -3 163.614 57.4872   5
  -1  13  -4 1137.55 89.2186   5
  -1  13  -4 988.178 81.9634  25
  -1  13  -4 1311.36 91.9545  54
  -1  13  -4 1148.68 95.9624  42
  -1  13  -4 1126.40 101.527  47
  -1  13  -4 1078.02 134.605  45
  -1  13  -4 1047.29 87.2445  37
  -1  13  -5 34.2501 73.6716  47
  -1  13  -5 93.3852 51.4488  54
  -1  13  -6 2830.03 189.190  24
  -1  13  -6 2740.54 175.543  42
  -1  13  -6 2683.12 178.781  47
  -1  13  -6 2569.23 170.592   5
  -1  13  -7 1984.32 142.362  47
  -1  13  -7 1612.11 130.284  30
  -1  13  -7 2063.17 132.429   5
  -1  13  -7 2089.02 138.002  34
  -1  13  -7 2232.41 138.136  42
  -1  13  -7 1735.96 163.275  45
  -1  13  -7 2174.97 151.568  24
  -1  13  -8 962.970 100.181  47
  -1  13  -8 1073.16 92.6853  34
  -1  13  -8 748.072 85.5339  30
  -1  13  -8 1107.19 83.3049   5
  -1  13  -8 1050.29 87.1661  42
  -1  13  -8 1149.17 96.2270  23
  -1  13  -8 1136.99 109.291  24
  -1  13  -8 713.139 116.405  45
  -1  13  -9 71.8820 66.9893  23
  -1  13  -9 114.062 82.3180  24
  -1  13  -9 53.7595 63.5216  34
  -1  13  -9 109.664 60.4174  30
  -1  13  -9 104.615 51.3629   5
  -1  13  -9 40.5460 54.4761  42
  -1  13  -9 42.0428 53.5131  52
  -1  13  -9 86.7557 92.2810  45
  -1  13  -9 168.711 76.4945  47
  -1  13  -9 113.829 44.0366  21
  -1  13 -10 556.714 54.6305  38
  -1  13 -10 637.659 69.7785  34
  -1  13 -10 464.577 71.5557  30
  -1  13 -10 385.770 91.2537  45
  -1  13 -10 539.461 60.8002  42
  -1  13 -10 584.317 64.8392  52
  -1  13 -10 431.402 83.2031  47
  -1  13 -10 655.060 72.5651  23
  -1  13 -10 650.756 86.2160  24
  -1  13 -10 549.966 55.9309  21
  -1  13 -11 231.381 50.1812  52
  -1  13 -11 225.631 44.7596  21
  -1  13 -11 85.5147 60.2227  30
  -1  13 -11 201.083 41.2654  38
  -1  13 -12 856.471 64.8814  38
  -1  13 -12 933.356 66.6084  21
  -1  13 -12 728.974 69.6103  52
  -1  13 -13 188.784 35.9014  38
  -1  13 -13 170.263 40.1659  52
  -1  12   7 282.577 33.2294  37
  -1  12   6 109.984 37.3004  37
   1 -12  -6 70.7987 24.3314  36
  -1  12   5 293.324 43.8567  25
  -1  12   5 346.314 47.3003  37
  -1  12   4 281.092 46.7971  25
  -1  12   3 654.287 62.0274  25
  -1  12   2-4.20678 51.6101   5
  -1  12   2 2.24191 47.6736  25
  -1  12   1 167.384 50.9484  25
  -1  12   1 144.574 56.2488   5
  -1  12   1 154.973 54.1602  37
  -1  12   0 78.2748 55.5267   5
  -1  12   0 188.687 104.320  45
  -1  12   0 95.1653 79.7262   8
  -1  12  -1 3917.52 266.300   8
  -1  12  -1 3528.86 263.701  45
  -1  12  -1 4025.61 240.136  25
  -1  12  -1 3934.62 240.889   5
  -1  12  -2 515.914 65.8914   5
  -1  12  -2 572.140 64.8245  37
  -1  12  -2 460.013 96.4667   8
  -1  12  -2 402.804 84.0445  29
  -1  12  -2 560.919 60.9138  25
  -1  12  -2 572.341 113.973  45
  -1  12  -3 1913.23 125.508  37
  -1  12  -3 1552.03 134.601  29
  -1  12  -3 1820.63 156.823   8
  -1  12  -3 1918.74 123.218  25
  -1  12  -3 1878.26 126.527   5
  -1  12  -4 543.171 113.337  45
  -1  12  -4 683.801 84.1885  47
  -1  12  -4 618.560 59.9901  25
  -1  12  -4 490.322 68.2621   5
  -1  12  -4 357.915 80.2408  29
  -1  12  -4 538.220 101.529   8
  -1  12  -4 554.874 65.0321  37
  -1  12  -4 787.024 72.5418  54
  -1  12  -5 1159.70 107.431  47
  -1  12  -5 1111.42 86.6892  25
  -1  12  -5 1148.74 92.8586  37
  -1  12  -5 1416.56 113.229  23
  -1  12  -5 1244.98 131.762   8
  -1  12  -5 1362.21 95.3473  54
  -1  12  -6 160.589 75.3952  23
  -1  12  -6 245.310 92.2249  24
  -1  12  -6 165.089 52.3436  30
  -1  12  -6 97.5918 103.949  45
  -1  12  -6 226.175 76.9687  47
  -1  12  -6 147.170 57.5325   5
  -1  12  -6 117.440 61.6832  42
  -1  12  -6 180.933 93.9619   8
  -1  12  -7 173.294 47.5565  21
  -1  12  -7 165.853 61.0141  52
  -1  12  -7 155.113 45.7082  38
  -1  12  -7 172.580 70.1813  34
  -1  12  -7 128.065 57.9733  30
  -1  12  -7 61.3995 99.8013  45
  -1  12  -7 280.887 78.8905  47
  -1  12  -7 316.261 76.3566  23
  -1  12  -7 176.101 89.9848  24
  -1  12  -7 181.244 62.3081  42
  -1  12  -7 254.598 57.9424   5
  -1  12  -7 181.192 59.6343  50
  -1  12  -8 132.066 48.7461  21
  -1  12  -8 170.756 45.7786  38
  -1  12  -8 112.197 68.0811  34
  -1  12  -8 94.6547 60.2232  30
  -1  12  -8 77.8362 55.8957   5
  -1  12  -8 204.202 86.0510  24
  -1  12  -8 153.213 71.8697  23
  -1  12  -8 75.3423 60.4486  52
  -1  12  -8 143.738 60.0569  42
  -1  12  -8 38.7971 96.9069  45
  -1  12  -8 141.443 79.6668  47
  -1  12  -8 100.408 64.1704  50
  -1  12  -9 1278.02 100.546  23
  -1  12  -9 1043.42 86.8545  21
  -1  12  -9 1191.10 95.8242  52
  -1  12  -9 1114.48 86.5643  38
  -1  12  -9 1266.82 99.0389  34
  -1  12  -9 934.754 96.4804  30
  -1  12  -9 1132.93 88.4373   5
  -1  12  -9 1108.60 111.901  24
  -1  12  -9 1347.03 94.1936  42
  -1  12  -9 1266.77 108.984  47
  -1  12  -9 991.352 99.5277  50
  -1  12 -10 294.588 52.8234  38
  -1  12 -10 315.647 69.0804  34
  -1  12 -10 278.087 71.1551  30
  -1  12 -10 143.601 90.7278  45
  -1  12 -10 359.668 69.2579  23
  -1  12 -10 391.083 83.3091  24
  -1  12 -10 393.698 63.9263  52
  -1  12 -10 334.872 57.2828  42
  -1  12 -10 295.197 54.7934  21
  -1  12 -10 261.023 86.0922  47
  -1  12 -11 1201.13 94.8684  38
  -1  12 -11 1274.17 108.696  30
  -1  12 -11 1478.80 104.498  52
  -1  12 -11 1450.58 103.788  23
  -1  12 -11 1332.71 95.5364  21
  -1  12 -12 423.309 52.6069  38
  -1  12 -12 509.012 62.7543  23
  -1  12 -12 430.332 61.5559  52
  -1  12 -12 451.696 55.0713  21
  -1  12 -13 58.1836 46.3302  52
  -1  12 -13 87.3166 43.0927  21
  -1  12 -13 63.2581 40.1224  38
  -1  12 -14 569.531 52.9096  21
  -1  12 -14 514.898 54.1722  52
  -1  12 -14 534.814 51.0501  38
  -1  12 -15 270.773 35.3340  52
  -1  12 -15 422.422 37.3382  38
  -1  11   8 295.063 34.7915  37
   1 -11  -8 196.349 29.5691  36
   1 -11  -7 282.104 43.7768  32
   1 -11  -6 1785.79 117.253  32
  -1  11   6 1811.62 115.867  25
   1 -11  -5 71.8763 48.3472  32
  -1  11   5 46.1541 43.6557  25
  -1  11   4 965.348 78.1909  25
  -1  11   3 73.2325 49.5140  25
  -1  11   2 472.914 57.7213  25
  -1  11   2 421.367 61.1406   5
  -1  11   2 381.586 83.8203  29
  -1  11   2 344.819 84.7099   8
  -1  11   1 259.193 82.2241   8
  -1  11   1 373.929 54.4299  25
  -1  11   1 234.351 102.175  45
  -1  11   1 281.132 58.8814   5
  -1  11   1 211.367 79.9422  29
  -1  11   0 3361.18 206.094   5
  -1  11   0 3197.10 228.706   8
  -1  11   0 3264.23 229.807  45
  -1  11  -1 74.9444 78.5895   8
  -1  11  -1 38.0141 48.5848  25
  -1  11  -1 107.068 80.7114   1
  -1  11  -1 9.44473 55.2402   5
  -1  11  -2 1445.87 124.732  29
  -1  11  -2 1543.51 113.150   5
  -1  11  -2 1574.16 140.304   8
  -1  11  -2 1665.31 110.459  25
  -1  11  -2 1438.44 139.162  24
  -1  11  -2 1742.82 112.416  37
  -1  11  -2 1707.74 138.409   1
  -1  11  -2 1518.34 146.862  45
  -1  11  -3 764.610 91.7250  29
  -1  11  -3 721.340 76.3219   5
  -1  11  -3 877.623 74.3301  37
  -1  11  -3 817.755 101.472   1
  -1  11  -3 824.010 106.779   8
  -1  11  -3 869.084 72.3242  25
  -1  11  -3 814.159 115.708  45
  -1  11  -4 2681.94 160.092  37
  -1  11  -4 2373.85 171.537  23
  -1  11  -4 2749.70 192.944   8
  -1  11  -4 2553.71 157.882  25
  -1  11  -5 55.6232 54.0527  54
  -1  11  -5 1.45507 65.1661  52
  -1  11  -5 60.4899 87.1648   8
  -1  11  -5 9.96216 50.4307  37
  -1  11  -5 107.277 42.4370  38
  -1  11  -5 94.5660 77.7181   1
  -1  11  -5 131.713 48.3673  30
  -1  11  -5-11.2337 68.4012  29
  -1  11  -5 76.2101 82.4016  47
  -1  11  -5 57.6883 88.6081  24
  -1  11  -5 12.2554 73.4780  23
  -1  11  -5 31.8248 43.8449  25
  -1  11  -6 538.411 68.9156  42
  -1  11  -6 369.285 98.9406   8
  -1  11  -6 374.537 55.6569  21
  -1  11  -6 554.727 72.4249  52
  -1  11  -6 508.393 58.5988  38
  -1  11  -6 590.986 90.5920   1
  -1  11  -6 480.693 64.7312  30
  -1  11  -6 640.783 83.6945  47
  -1  11  -6 425.115 99.5523  45
  -1  11  -6 467.130 92.9313  24
  -1  11  -6 465.274 81.1536  23
  -1  11  -6 419.778 63.1941   5
  -1  11  -6 485.679 68.8322  50
  -1  11  -7 37.7215 43.9281  38
  -1  11  -7 16.1060 63.8377  50
  -1  11  -7 14.5213 70.9665  23
  -1  11  -7 113.308 85.5949  24
  -1  11  -7 33.5327 56.0394  30
  -1  11  -7 10.4207 54.8116   5
  -1  11  -7 86.5256 58.5936  42
  -1  11  -7 4.42454 59.0271  52
  -1  11  -7 68.1917 77.1815  47
  -1  11  -7 23.6422 93.4592  45
  -1  11  -7 52.6489 48.4072  21
  -1  11  -8 1748.74 128.930  52
  -1  11  -8 1679.68 119.628  38
  -1  11  -8 1923.58 127.766  34
  -1  11  -8 1671.62 124.747  30
  -1  11  -8 1425.62 144.144  45
  -1  11  -8 1569.04 118.586  21
  -1  11  -8 1955.72 138.990  24
  -1  11  -8 1945.22 130.342  23
  -1  11  -8 2018.75 124.862  42
  -1  11  -8 1686.09 119.839   5
  -1  11  -8 1515.79 127.643  50
  -1  11  -8 1947.95 134.527  47
  -1  11  -9 52.0265 52.6689  21
  -1  11  -9 266.079 62.6689  52
  -1  11  -9 265.362 69.5310  34
  -1  11  -9 107.693 67.6268  30
  -1  11  -9 111.318 89.2518  45
  -1  11  -9 297.966 83.1026  47
  -1  11  -9 285.495 58.4935  42
  -1  11  -9 133.355 72.4580  50
  -1  11  -9 155.013 54.6764   5
  -1  11  -9 143.553 50.2799  38
  -1  11  -9 310.208 81.8263  24
  -1  11  -9 150.879 68.4532  23
  -1  11 -10 2758.41 167.205  34
  -1  11 -10 2412.00 170.136  30
  -1  11 -10 2656.85 172.247  24
  -1  11 -10 2951.50 167.738  23
  -1  11 -10 2507.39 161.633  21
  -1  11 -10 2549.90 162.605  42
  -1  11 -10 2304.38 175.794  47
  -1  11 -10 2131.78 171.914  50
  -1  11 -10 2463.64 163.058  38
  -1  11 -10 2273.39 167.892  52
  -1  11 -11 16.6369 59.7741  52
  -1  11 -11-4.79375 80.3407  50
  -1  11 -11 16.5992 88.2595  47
  -1  11 -11-18.4153 49.3027  38
  -1  11 -11 31.0127 72.8950  30
  -1  11 -11 20.3824 50.8411  21
  -1  11 -11 116.340 76.0054  24
  -1  11 -11 34.3773 61.0737  23
  -1  11 -12 282.661 52.7228  38
  -1  11 -12 232.809 75.4796  30
  -1  11 -12 214.186 61.7759  52
  -1  11 -12 311.025 53.3197  21
  -1  11 -12 420.052 62.4520  23
  -1  11 -13 120.307 55.2787  52
  -1  11 -13 179.463 53.5547  23
  -1  11 -13 123.167 46.8887  38
  -1  11 -14 445.703 58.4130  52
  -1  11 -14 512.444 52.9876  38
  -1  11 -15 278.756 44.8180  52
  -1  11 -15 248.172 41.9435  21
   1 -10 -10 365.596 30.3297  36
   1 -10  -9 415.594 49.4276  32
   1 -10  -8 72.2016 47.1136  32
  -1  10   7 2432.22 166.381  25
   1 -10  -7 3181.01 172.028  32
  -1  10   6 302.132 50.2415  25
   1 -10  -6 307.381 60.6890  32
  -1  10   5 925.725 76.4520  25
   1 -10  -5 968.813 82.8338  32
  -1  10   4 1304.23 88.5962  25
   1 -10  -4 975.737 90.7393  32
  -1  10   3 4711.64 315.277  29
  -1  10   3 5338.25 308.605  25
  -1  10   2 52.2155 48.6083  25
  -1  10   2 29.2932 76.7238  29
  -1  10   2 28.4394 55.9009   5
  -1  10   2 41.5527 100.403  45
  -1  10   1 9199.99 508.738  25
  -1  10   1 8412.02 507.206   5
  -1  10   1 7801.56 520.376  45
  -1  10   1 8384.17 513.435  29
  -1  10   0 445.105 65.6156   5
  -1  10   0 497.144 85.3662   8
  -1  10   0 366.637 82.4620   1
  -1  10  -1 651.948 78.0368   5
  -1  10  -1 797.842 74.1031  25
  -1  10  -1 398.401 131.374  45
  -1  10  -1 533.888 99.9032  24
  -1  10  -1 545.968 88.0981   1
  -1  10  -1 667.465 92.4761   8
  -1  10  -2 543.857 79.5903  29
  -1  10  -2 514.427 62.2997   5
  -1  10  -2 650.827 60.0710  25
  -1  10  -2 675.244 97.9642  45
  -1  10  -2 612.042 64.6522  37
  -1  10  -2 575.359 89.5389   8
  -1  10  -2 519.842 82.3942   1
  -1  10  -3 3296.38 237.276   1
  -1  10  -3 3339.48 227.059  29
  -1  10  -3 3523.07 221.898   5
  -1  10  -3 3684.67 220.695  25
  -1  10  -3 3751.88 237.320  45
  -1  10  -3 3629.49 246.157   8
  -1  10  -3 4181.99 222.959  37
  -1  10  -3 3230.63 231.455  23
  -1  10  -4 603.309 76.3145  29
  -1  10  -4 793.561 62.7399  25
  -1  10  -4 670.530 73.5336  52
  -1  10  -4 713.302 87.9897  23
  -1  10  -4 888.163 102.139   8
  -1  10  -4 770.588 66.9745  37
  -1  10  -5 3910.12 235.595  47
  -1  10  -5 3790.58 237.662  23
  -1  10  -5 4182.44 246.307  24
  -1  10  -5 3753.33 250.233  45
  -1  10  -5 3972.61 236.074  52
  -1  10  -5 3904.16 258.121   8
  -1  10  -5 3868.38 229.320  38
  -1  10  -5 3957.12 230.079  37
  -1  10  -5 3868.23 268.620  16
  -1  10  -5 3155.28 230.863  29
  -1  10  -5 3899.59 228.124  30
  -1  10  -5 3723.32 230.815   5
  -1  10  -5 3508.86 226.175  25
  -1  10  -5 3485.85 245.103   1
  -1  10  -6 68.2153 112.022  45
  -1  10  -6 31.3873 81.7859  47
  -1  10  -6 275.310 101.173  24
  -1  10  -6 136.156 82.8550  23
  -1  10  -6 82.6713 63.2568  52
  -1  10  -6 172.900 70.9916  42
  -1  10  -6 64.7905 45.3289  21
  -1  10  -6 31.6704 41.8650  38
  -1  10  -6 2.61318 123.559  16
  -1  10  -6 79.5290 49.4874  30
  -1  10  -6 36.5041 63.7592   5
  -1  10  -6 61.7308 86.9368   8
  -1  10  -6 49.9404 55.6612  50
  -1  10  -6 92.6157 69.4725   1
  -1  10  -7 1805.83 133.888  50
  -1  10  -7 1894.51 136.684  47
  -1  10  -7 1604.14 121.417  21
  -1  10  -7 1802.52 129.773  23
  -1  10  -7 1806.28 143.505  45
  -1  10  -7 1701.49 121.474  38
  -1  10  -7 1688.82 139.804   1
  -1  10  -7 1744.51 126.637  30
  -1  10  -7 1632.92 121.070   5
  -1  10  -7 2132.49 126.263  42
  -1  10  -7 2021.22 130.917  52
  -1  10  -8 235.904 54.8244  21
  -1  10  -8 217.150 76.2905  50
  -1  10  -8 205.847 67.4225  23
  -1  10  -8 267.286 63.2431  42
  -1  10  -8 289.102 73.8755  34
  -1  10  -8 276.413 67.3823  30
  -1  10  -8 195.597 59.2623   5
  -1  10  -8 250.731 54.0587  38
  -1  10  -8 386.476 88.2550  47
  -1  10  -8 306.329 93.9120  45
  -1  10  -8 359.229 66.6695  52
  -1  10  -9 1441.16 121.197  47
  -1  10  -9 1243.25 116.344  50
  -1  10  -9 1465.95 102.636  21
  -1  10  -9 1549.63 109.507  23
  -1  10  -9 1526.50 103.954  42
  -1  10  -9 1382.38 103.139  38
  -1  10  -9 1443.58 110.428  34
  -1  10  -9 1387.74 112.177  30
  -1  10  -9 1446.59 100.773   5
  -1  10  -9 1066.16 120.223  45
  -1  10  -9 1201.58 109.399  52
  -1  10 -10 188.242 53.6481  38
  -1  10 -10 259.119 69.2328  34
  -1  10 -10 203.116 74.0374  30
  -1  10 -10 183.034 79.9097  45
  -1  10 -10 126.998 54.1913  21
  -1  10 -10 261.343 53.9416  42
  -1  10 -10 239.741 63.4067  23
  -1  10 -10 305.998 89.0412  47
  -1  10 -10 179.376 80.0602  50
  -1  10 -10 215.023 63.8857  52
  -1  10 -11 1233.96 95.1135  23
  -1  10 -11 1115.70 101.427  24
  -1  10 -11 1095.04 90.7531  21
  -1  10 -11 1055.16 107.876  30
  -1  10 -11 1233.13 112.490  50
  -1  10 -11 1112.07 118.435  47
  -1  10 -11 1166.32 91.7463  38
  -1  10 -12 20.3696 57.7401  23
  -1  10 -12 94.6131 53.7197  38
  -1  10 -12-35.9866 80.7239  30
  -1  10 -13 2347.38 180.522  52
  -1  10 -13 3110.75 176.518  23
  -1  10 -14 67.8683 46.0121  21
  -1  10 -14 60.6321 52.1775  52
  -1  10 -15 230.385 44.1061  21
  -1  10 -15 177.962 43.1082  38
  -1  10 -15 108.220 48.8205  52
  -1  10 -16 339.971 40.7637  38
  -1  10 -16 401.734 44.9842  52
   1  -9 -11 434.542 28.5213  36
   1  -9 -11 72.8002 32.2930  46
   1  -9 -10 583.968 58.6584  32
   1  -9  -9 432.043 58.5700  32
   1  -9  -8 1547.33 111.051  32
   1  -9  -7 367.023 67.5050  32
  -1   9   7 436.514 103.201  43
  -1   9   7 440.814 52.0823  25
  -1   9   6 458.681 99.0101  43
   1  -9  -6 283.702 64.7913  32
  -1   9   6 273.626 51.1326  25
   1  -9  -6 361.714 98.2527  55
  -1   9   5 316.064 94.3785  43
   1  -9  -5 226.711 91.0082  55
  -1   9   5 201.345 50.0795  25
   1  -9  -5 127.386 62.3080  32
   1  -9  -4 4206.06 252.247  32
  -1   9   4 3928.40 258.467  29
  -1   9   4 4156.82 257.687  39
  -1   9   4 4078.21 262.181  43
  -1   9   3 228.648 92.1503  39
  -1   9   3 94.3787 80.8789  29
  -1   9   3 269.026 99.5935  43
  -1   9   2 3201.51 205.082   5
  -1   9   2 3794.13 216.759  29
  -1   9   2 3146.93 222.417  45
  -1   9   1 51.6103 65.2483   1
  -1   9   1 15.3035 61.9420  29
  -1   9   1 71.8875 48.2370   5
  -1   9   0 208.817 85.4151  24
  -1   9   0 228.426 69.3909   1
  -1   9   0 302.084 82.2115  45
  -1   9   0 252.475 49.3299   5
  -1   9  -1 220.367 47.8755   5
  -1   9  -1 287.254 65.7904   1
  -1   9  -1 277.724 81.4763  24
  -1   9  -1 135.866 73.1586  45
  -1   9  -1 175.567 58.1099  29
  -1   9  -2 6115.10 351.925  29
  -1   9  -2 6373.42 358.708  45
  -1   9  -2 6156.28 367.894   8
  -1   9  -2 5396.21 359.652   1
  -1   9  -2 5838.55 372.269  16
  -1   9  -2 5300.07 354.386  23
  -1   9  -2 5847.47 348.116   5
  -1   9  -3 632.373 82.4854  45
  -1   9  -3 597.693 84.6559   8
  -1   9  -3 543.455 75.9885   1
  -1   9  -3 550.581 78.3628  23
  -1   9  -3 746.360 58.6920  37
  -1   9  -3 585.006 116.198  16
  -1   9  -4 2683.82 192.910   8
  -1   9  -4 2393.37 176.241  23
  -1   9  -4 2987.79 169.668  37
  -1   9  -4 2557.14 205.120  16
  -1   9  -5 802.863 125.892  16
  -1   9  -5 839.440 83.4434  23
  -1   9  -5 864.735 73.6704   5
  -1   9  -5 980.272 71.6228  37
  -1   9  -5 834.499 89.2694   1
  -1   9  -5 965.225 79.3462  52
  -1   9  -5 1026.79 92.9665  45
  -1   9  -6 2331.05 148.778  52
  -1   9  -6 2318.65 143.137  38
  -1   9  -6 2304.76 184.691  16
  -1   9  -6 2345.58 142.891  30
  -1   9  -6 2321.60 146.458  50
  -1   9  -6 2418.49 150.821  47
  -1   9  -6 2059.18 140.845  21
  -1   9  -6 2065.44 147.625  23
  -1   9  -6 2158.25 141.749   5
  -1   9  -6 1868.53 155.412   1
  -1   9  -6 2299.81 154.250  45
  -1   9  -7 592.120 80.0258   1
  -1   9  -7 536.861 58.6854  38
  -1   9  -7 617.855 62.5063  42
  -1   9  -7 611.214 71.2832  50
  -1   9  -7 519.628 59.2094  21
  -1   9  -7 630.830 69.2911  23
  -1   9  -7 587.605 64.4873  30
  -1   9  -7 556.343 61.0860   5
  -1   9  -7 664.783 77.4121  47
  -1   9  -7 564.264 79.6334  45
  -1   9  -7 568.956 67.4056  52
  -1   9  -8 244.411 128.276  16
  -1   9  -8 206.280 50.5765   5
  -1   9  -8 231.074 66.5394  34
  -1   9  -8 101.122 77.3431  30
  -1   9  -8 177.007 52.3533  42
  -1   9  -8 163.782 74.1329  45
  -1   9  -8 276.582 89.5624  47
  -1   9  -8 242.607 71.1893  23
  -1   9  -8 242.776 64.3444  21
  -1   9  -8 193.390 93.7161  50
  -1   9  -9 615.425 77.0749  34
  -1   9  -9 508.895 75.4353  31
  -1   9  -9 544.008 84.1817  30
  -1   9  -9 652.084 68.3642  42
  -1   9  -9 609.988 73.6480  51
  -1   9  -9 579.465 92.1448  45
  -1   9  -9 640.047 94.6067  47
  -1   9  -9 581.154 90.9019  50
  -1   9  -9 499.880 66.3656  21
  -1   9  -9 595.657 73.4268  23
  -1   9 -10 3184.48 224.720  50
  -1   9 -10 3325.81 226.591  47
  -1   9 -10 3180.12 218.257  51
  -1   9 -10 3620.64 214.815  42
  -1   9 -10 3796.48 216.740  23
  -1   9 -10 3343.58 223.608  30
  -1   9 -10 3474.29 217.682  34
  -1   9 -11 490.141 88.4416  30
  -1   9 -11 681.025 72.1072  51
  -1   9 -11 517.295 69.7878  23
  -1   9 -12 1109.67 113.921  30
  -1   9 -12 1424.79 96.9782  23
  -1   9 -12 1188.89 94.1990  21
  -1   9 -12 1069.78 98.1783  51
  -1   9 -13 1236.65 90.2282  23
  -1   9 -13 1066.98 88.3072  21
  -1   9 -13 1082.58 93.7225  51
  -1   9 -13 1108.57 90.0656  38
  -1   9 -14 392.903 57.1553  38
  -1   9 -14 410.775 56.2924  21
  -1   9 -14 501.155 57.6538  23
  -1   9 -15 1110.45 87.7169  38
  -1   9 -15 1339.12 87.8017  21
  -1   9 -16 149.694 36.3959  38
  -1   9 -16 35.2981 42.8594  52
  -1   9 -16 94.9158 37.1900  21
   1  -8 -12 200.615 24.2514  36
   1  -8 -11 226.150 48.0877  32
   1  -8 -10 144.666 55.6930  32
   1  -8  -9 483.547 68.5967  32
  -1   8   9 556.796 103.388  43
   1  -8  -8 1584.61 116.840  32
  -1   8   8 1512.96 104.741  35
  -1   8   8 1730.51 145.758  43
  -1   8   7 1839.59 118.074  25
   1  -8  -7 1611.74 150.647  55
  -1   8   7 1548.15 116.760  35
   1  -8  -7 1643.52 127.619  32
  -1   8   7 1886.33 151.780  43
   1  -8  -7 1867.35 110.209  18
   1  -8  -7 1986.25 143.000  13
  -1   8   6 91.3582 78.4660  39
   1  -8  -6 47.2837 62.2195  32
   1  -8  -6 46.8316 69.1552  13
  -1   8   6 58.0585 47.2202  25
   1  -8  -6 56.8150 25.3940  18
   1  -8  -6 126.306 97.0149  55
  -1   8   6 24.3642 98.0558  43
   1  -8  -5 4100.09 259.536  13
  -1   8   5 3889.36 264.632  43
   1  -8  -5 4173.51 239.488  18
  -1   8   5 3991.20 253.889  39
   1  -8  -5 3592.80 264.375  55
  -1   8   5 3721.56 255.056  29
  -1   8   4 1110.55 111.856  39
  -1   8   4 774.136 108.239  29
   1  -8  -4 1032.60 90.4483  13
  -1   8   4 771.890 113.509  43
  -1   8   3 1316.39 106.226  29
  -1   8   3 1328.01 113.595  43
  -1   8   3 1401.94 108.061  39
  -1   8   2 289.005 65.8788   1
  -1   8   2 208.289 60.6307  29
  -1   8   1 591.404 74.0161   1
  -1   8   0 436.775 64.8243   1
  -1   8  -1 6596.37 406.812   1
  -1   8  -1 6872.08 415.527  16
  -1   8  -2 32.5257 94.0322  16
  -1   8  -2 1.49053 48.7606   1
  -1   8  -2 16.7475 60.4477   8
  -1   8  -3 235.006 95.6657  16
  -1   8  -3 287.185 68.2931   8
  -1   8  -4 1605.48 117.820   1
  -1   8  -4 1678.06 141.044  16
  -1   8  -5 3836.35 240.458   1
  -1   8  -5 3766.14 253.672  16
  -1   8  -6 376.527 63.9407   1
  -1   8  -7 3481.90 239.999  16
  -1   8  -7 3190.54 208.001  23
  -1   8  -7 3174.17 205.574  21
  -1   8  -7 3445.35 208.001  30
  -1   8  -7 3149.06 216.819   1
  -1   8  -7 3534.55 209.337  51
  -1   8  -7 3666.24 210.902  50
  -1   8  -8 15.8651 120.360  16
  -1   8  -8 100.365 56.5655  34
  -1   8  -8 92.2699 56.0070  30
  -1   8  -8 49.6715 52.9763  31
  -1   8  -8 150.418 71.3582  47
  -1   8  -8 107.961 59.9678  45
  -1   8  -8 91.1379 46.6514  51
  -1   8  -8 73.1766 60.2577  50
  -1   8  -8 52.7103 47.8626  40
  -1   8  -8 51.7516 46.4783  21
  -1   8  -8 71.3889 44.0848  42
  -1   8  -8 52.0906 52.1787  23
  -1   8  -9 2770.02 212.736  16
  -1   8  -9 2751.18 169.066  34
  -1   8  -9 2298.83 182.175  30
  -1   8  -9 2411.54 166.481  31
  -1   8  -9 2684.52 184.489  47
  -1   8  -9 2608.02 187.756  50
  -1   8  -9 2328.84 175.513  51
  -1   8  -9 2609.23 170.084  23
  -1   8  -9 2548.47 175.754  40
  -1   8  -9 2957.73 165.652  42
  -1   8 -10 7771.55 470.356  30
  -1   8 -10 7189.40 462.980  31
  -1   8 -10 7880.24 472.438  47
  -1   8 -10 8416.06 465.438  23
  -1   8 -10 7991.63 469.436  51
  -1   8 -11 2742.19 181.570  21
  -1   8 -11 3081.91 181.914  23
  -1   8 -11 2714.41 185.986  51
  -1   8 -12 763.465 102.936  50
  -1   8 -12 838.008 84.4015  51
  -1   8 -12 1008.20 81.0647  23
  -1   8 -12 852.699 78.6716  21
  -1   8 -13 49.8111 53.8646  21
  -1   8 -13 66.2955 58.8634  51
  -1   8 -13 50.3884 54.0635  23
  -1   8 -14 244.367 52.5582  21
  -1   8 -14 230.610 57.9262  51
  -1   8 -14 222.949 52.9410  23
  -1   8 -15 128.455 45.5911  38
  -1   8 -15 193.970 46.3651  21
  -1   8 -15 150.516 52.0802  51
  -1   8 -16 280.832 43.5862  38
  -1   8 -16 359.525 44.0463  21
  -1   8 -17 127.299 24.3642  38
  -1   8 -17 65.3656 34.5563  52
   1  -7 -12 84.1859 43.5978  46
  -1   7  11 137.426 38.4041  35
  -1   7  10 438.768 54.6022  35
   1  -7 -10 429.915 67.8199  32
   1  -7  -9 1763.77 132.100  32
   1  -7  -9 2072.19 161.402  55
   1  -7  -8 1996.26 152.238  55
   1  -7  -8 1600.70 103.664  18
   1  -7  -8 1874.08 140.289  13
   1  -7  -8 1572.43 121.607  32
  -1   7   7 148.171 76.0707  39
   1  -7  -7 62.1567 74.4450  13
  -1   7   7 88.8191 104.285  43
   1  -7  -7 55.4138 26.9927  18
   1  -7  -7 160.106 103.113  55
   1  -7  -6 2147.91 145.345  13
  -1   7   6 1984.43 139.673  39
  -1   7   6 1714.73 159.430  43
   1  -7  -6 1960.09 157.914  55
  -1   7   6 1703.56 141.283  29
   1  -7  -6 1874.46 116.365  18
  -1   7   5-1.80953 91.1867  43
  -1   7   5 78.5376 62.7350  29
  -1   7   5 134.112 73.4839  39
   1  -7  -5 36.3190 23.8472  18
   1  -7  -5 65.8422 90.9448  55
  -1   7   4 826.468 84.0161  39
  -1   7   4 833.990 78.8375  29
  -1   7   4 936.261 97.1980  43
  -1   7   3 828.938 82.4959   1
  -1   7   2 12198.5 724.993   1
  -1   7   1 1663.35 119.236   1
  -1   7   0 6264.99 379.144  16
  -1   7   0 6086.08 372.878   1
  -1   7  -1 5319.99 334.190  16
  -1   7  -1 5384.49 326.036   1
  -1   7  -2 4217.99 263.397  16
  -1   7  -2 4027.13 252.273   1
  -1   7  -3 1117.77 110.976  16
  -1   7  -4 12062.5 725.073  16
  -1   7  -4 12216.7 720.418   1
  -1   7  -5 43.6584 68.2121   8
  -1   7  -5 14.8580 48.1360   1
  -1   7  -6 3339.28 210.963   8
  -1   7  -6 2909.77 195.618   1
  -1   7  -7 515.919 107.502  16
  -1   7  -7 652.763 71.1394   1
  -1   7  -8 7749.30 459.558  40
  -1   7  -8 7637.51 477.788  16
  -1   7  -8 7176.65 459.979  30
  -1   7  -8 8359.19 461.632  51
  -1   7  -9 415.796 58.6158  51
  -1   7  -9 466.198 82.7057  47
  -1   7  -9 508.023 124.234  16
  -1   7  -9 504.946 57.9409  31
  -1   7  -9 308.939 72.0568  30
  -1   7  -9 623.687 66.5945  34
  -1   7  -9 494.195 56.5519  21
  -1   7  -9 454.120 56.7371  23
  -1   7  -9 377.730 65.6600  22
  -1   7 -10 156.934 103.419  47
  -1   7 -10 278.597 60.8346  51
  -1   7 -10 279.282 73.4868  50
  -1   7 -10 283.762 61.4629  48
  -1   7 -10 303.637 56.7188  40
  -1   7 -10 353.822 54.3728  21
  -1   7 -10 233.164 79.4559  22
  -1   7 -10 301.779 66.2059  23
  -1   7 -11 59.5993 79.6597  50
  -1   7 -11 90.7490 62.3930  48
  -1   7 -11 127.501 56.9766  51
  -1   7 -11 53.2092 58.5478  40
  -1   7 -11 65.4075 53.1000  21
  -1   7 -11 87.4576 53.9035  23
  -1   7 -12 721.617 78.0773  40
  -1   7 -12 628.767 77.1695  51
  -1   7 -12 681.316 81.8861  48
  -1   7 -12 778.333 72.3061  23
  -1   7 -12 751.257 72.5948  21
  -1   7 -13 221.123 57.0185  21
  -1   7 -13 200.981 62.4777  40
  -1   7 -13 261.258 56.1983  23
  -1   7 -14 2350.56 142.684  23
  -1   7 -14 2022.91 142.960  21
  -1   7 -15 966.417 81.1150  38
  -1   7 -15 1180.82 80.0863  23
  -1   7 -15 1013.03 80.2841  21
  -1   7 -16 314.578 44.3483  38
   1  -6 -13 193.561 28.6044  36
   1  -6 -13 232.562 41.9610  32
  -1   6  13 242.028 31.6750  35
  -1   6  12 528.144 51.5907  35
   1  -6 -12 357.675 61.2258  46
   1  -6 -10 806.910 125.333  55
   1  -6  -9 1359.37 136.236  55
   1  -6  -9 1320.63 113.892  10
   1  -6  -9 1538.27 123.716  13
   1  -6  -9 1069.69 102.435  32
   1  -6  -9 1183.08 80.7937  18
   1  -6  -8 118.042 75.2499  13
  -1   6   8 210.794 72.4578  39
   1  -6  -8 114.318 29.2944  18
   1  -6  -8 203.517 107.521  55
   1  -6  -7 1207.51 108.395  13
   1  -6  -7 1193.11 130.483  55
   1  -6  -7 1173.88 137.482  17
   1  -6  -7 1145.69 76.1556  18
  -1   6   7 1206.38 113.311  39
   1  -6  -6 3226.64 221.731  55
   1  -6  -6 3348.24 200.747  18
   1  -6  -6 3353.58 230.072  17
  -1   6   6 3446.86 210.961  39
  -1   6   6 3391.32 222.292  43
  -1   6   5 283.125 81.8765  43
   1  -6  -5 261.741 28.7267  18
   1  -6  -5 285.205 87.2031  17
   1  -6  -4 1378.73 117.320  17
  -1   6   3 5246.46 339.766  11
  -1   6   3 5695.49 340.688   1
   1  -6  -3 5960.78 342.695  17
  -1   6   2 130.075 34.5937  11
  -1   6   2 120.468 50.6864   1
   1  -6  -2 161.817 60.7510  17
  -1   6   1 4685.85 296.539   1
  -1   6   1 4962.85 302.605  16
   1  -6  -1 4956.88 293.155  17
  -1   6   0 4749.84 291.631   1
  -1   6   0 4694.19 297.821  16
  -1   6   0 4987.42 297.458   2
  -1   6  -1 4891.27 305.830   1
  -1   6  -1 5185.19 312.793  16
  -1   6  -1 5193.02 310.504   2
  -1   6  -2 2224.33 142.111   1
  -1   6  -2 2136.13 155.535  16
  -1   6  -3 16334.0 964.779  16
  -1   6  -4 302.042 75.8441  16
  -1   6  -4 343.903 74.4898   2
  -1   6  -4 299.750 49.2160   1
  -1   6  -4 282.520 62.5970   8
  -1   6  -5 5407.21 337.876   1
  -1   6  -5 5991.79 348.699   8
  -1   6  -6 3445.44 221.965  16
  -1   6  -6 3232.44 207.549   1
  -1   6  -6 3379.63 221.386   8
  -1   6  -7 950.368 112.672  16
  -1   6  -8 384.479 102.602  16
  -1   6  -9 451.118 114.462  16
  -1   6  -9 331.416 50.9862  51
  -1   6  -9 260.116 76.0161  47
  -1   6  -9 309.425 54.3783  48
  -1   6  -9 373.639 65.5807  50
  -1   6  -9 350.547 52.5416  40
  -1   6  -9 379.479 62.5986  22
  -1   6 -10 173.616 69.8336  50
  -1   6 -10 233.318 55.9645  48
  -1   6 -10 186.913 55.2230  21
  -1   6 -10 109.841 70.8953  22
  -1   6 -10 230.668 53.3818  40
  -1   6 -11 1134.06 100.067  48
  -1   6 -11 1248.42 114.251  50
  -1   6 -11 1203.11 94.1635  21
  -1   6 -11 1304.53 97.8911  40
  -1   6 -12 1049.14 93.7790  48
  -1   6 -12 1003.64 83.4768  23
  -1   6 -12 942.708 84.4575  21
  -1   6 -12 1108.98 89.3363  40
  -1   6 -13 3540.06 254.922  48
  -1   6 -13 4267.76 251.011  21
  -1   6 -13 4569.85 250.786  23
  -1   6 -13 3767.49 253.111  40
  -1   6 -14 1254.16 96.9792  21
  -1   6 -14 1504.22 97.2270  23
  -1   6 -14 1166.64 106.311  48
  -1   6 -15 191.323 45.7581  21
  -1   6 -15 149.435 53.9724  51
  -1   6 -15 193.085 47.1358  23
  -1   6 -16 269.665 40.5557  38
  -1   6 -16 217.980 49.9641  51
  -1   5  14 290.967 33.0084  35
   1  -5 -14 135.148 38.1195  46
  -1   5  13 315.655 49.3989  35
   1  -5 -13 420.193 53.9899  32
   1  -5 -13 349.982 55.2407  46
   1  -5 -12 222.521 58.8608  32
  -1   5  12 123.068 100.205  43
  -1   5  11 145.269 109.157  43
  -1   5  10 918.286 129.880  43
   1  -5 -10 1042.11 113.679  13
   1  -5  -9 200.215 118.032  17
   1  -5  -9 79.6223 29.6354  18
   1  -5  -9 318.106 83.5366  13
   1  -5  -9 206.774 111.472  55
   1  -5  -8 311.244 35.2637  18
   1  -5  -8 343.730 115.090  17
   1  -5  -8 331.013 76.7312  13
   1  -5  -8 494.230 119.116  55
   1  -5  -7 4439.64 290.536  17
   1  -5  -7 4411.22 279.366  55
   1  -5  -7 4395.00 261.523  18
   1  -5  -6 973.639 114.158  17
   1  -5  -6 1199.64 106.648  55
   1  -5  -6 1046.57 68.4134  18
  -1   5   5 145.394 40.4092  11
   1  -5  -5 171.644 23.8431  18
   1  -5  -5 152.716 81.5929  17
   1  -5  -4 6046.48 369.258  17
  -1   5   3 458.660 55.7306   1
   1  -5  -3 421.349 72.0442  17
  -1   5   2 395.736 41.6340  11
  -1   5   2 337.629 50.4587   1
  -1   5   2 424.167 81.1654   2
  -1   5   1 181.731 32.1308  11
  -1   5   1 225.421 44.8255   1
  -1   5   1 304.850 68.4117   2
  -1   5   1 232.331 69.8586  16
  -1   5   0 7437.27 445.020   1
  -1   5   0 7221.95 448.379  16
  -1   5   0 7799.26 447.735   2
  -1   5  -1 1769.49 119.250   1
  -1   5  -1 1808.89 132.202  16
  -1   5  -1 1927.77 126.535   2
  -1   5  -2 2381.44 159.915  16
  -1   5  -3 1164.31 89.9138   8
  -1   5  -3 1111.84 80.3402   1
  -1   5  -3 1013.79 94.7707  16
  -1   5  -4 8162.40 443.970   1
  -1   5  -4 8024.01 447.689   2
  -1   5  -4 8922.76 452.252   8
  -1   5  -5 4081.51 255.438   1
  -1   5  -5 4408.34 266.192   8
  -1   5  -5 4111.26 261.505   2
  -1   5  -5 4395.93 264.581  16
  -1   5  -6 7807.92 468.346  16
  -1   5  -6 7703.57 460.119   1
  -1   5  -7 146.227 87.6664  16
  -1   5  -8 2468.01 181.825  16
  -1   5  -9 1519.74 145.372  16
  -1   5  -9 1601.86 108.165  48
  -1   5  -9 1797.96 116.064  50
  -1   5  -9 1418.65 111.834  22
  -1   5  -9 1542.43 107.108  40
  -1   5 -10 593.647 86.8947  30
  -1   5 -10 655.177 68.5836  21
  -1   5 -10 821.310 72.8413  40
  -1   5 -10 810.987 86.2560  50
  -1   5 -10 923.485 73.3269  48
  -1   5 -11 626.092 74.4724  40
  -1   5 -11 647.000 80.9895  48
  -1   5 -11 578.172 93.7581  50
  -1   5 -11 479.283 65.1596  21
  -1   5 -12 400.753 63.9639  40
  -1   5 -12 337.506 68.4343  48
  -1   5 -12 341.200 64.0015  51
  -1   5 -12 377.251 57.8297  21
  -1   5 -13 57.5657 57.7080  40
  -1   5 -13 53.0214 65.3031  48
  -1   5 -13 107.516 59.3600  51
  -1   5 -13 87.4019 51.5570  21
  -1   5 -14 587.266 70.9982  51
  -1   5 -14 490.922 73.6781  48
  -1   5 -14 595.385 63.1027  23
  -1   5 -14 475.540 67.3143  40
  -1   5 -14 463.136 60.6240  21
  -1   5 -15 839.469 86.3904  48
  -1   5 -15 890.578 83.5559  51
  -1   5 -16 1036.07 71.6088  38
  -1   5 -16 996.341 80.0952  51
  -1   5 -17 181.283 38.0138  51
   1  -4 -15 76.5632 28.2468  48
   1  -4 -14 400.836 53.3466  46
   1  -4 -14 436.349 50.0658  32
   1  -4 -13 288.023 59.5231  46
  -1   4  13 243.158 93.0049  43
   1  -4 -13 400.339 57.2989  32
  -1   4  12 127.666 105.088  43
   1  -4 -12 259.278 62.8746  32
  -1   4  11 347.318 112.933  43
   1  -4 -11 231.349 66.8663  32
   1  -4 -10 474.213 44.3155  18
   1  -4 -10 625.470 130.654  17
   1  -4 -10 494.113 73.6740  32
   1  -4 -10 607.933 92.3682  13
  -1   4  10 566.974 116.112  43
   1  -4  -9 2141.53 137.660  18
   1  -4  -9 2591.58 195.457  17
   1  -4  -9 2591.35 169.764  13
  -1   4   9 2300.12 175.574  43
   1  -4  -8 1598.81 102.159  18
   1  -4  -8 1777.89 131.436  13
   1  -4  -8 1738.96 165.601  17
   1  -4  -7 2483.01 155.135  18
   1  -4  -7 2486.88 189.826  17
   1  -4  -6 569.611 93.4209  17
   1  -4  -6 628.032 42.9805  18
  -1   4   6 477.174 57.9106  11
   1  -4  -5 1432.28 122.404  17
   1  -4  -5 1512.52 91.6887  18
  -1   4   5 1442.12 102.962  11
   1  -4  -4 620.247 84.3740  17
  -1   4   4 579.160 52.5808  11
  -1   4   3 6534.04 398.004   2
  -1   4   3 6691.60 394.177   1
  -1   4   2 63.4168 57.3297  16
  -1   4   2 65.7906 66.4044   2
  -1   4   2 65.5847 38.7976   1
  -1   4   1 14560.9 849.763  16
  -1   4   1 14199.8 848.676  11
  -1   4   1 15080.4 850.515   2
  -1   4   1 14126.2 848.953   1
  -1   4   0 505.011 68.6994  16
  -1   4   0 579.400 64.8390   2
  -1   4   0 464.755 50.2462   1
  -1   4  -1 9980.50 169.967   1
  -1   4  -1 10114.5 177.450  16
  -1   4  -2 1456.47 111.768  16
  -1   4  -2 1901.79 114.291   8
  -1   4  -3 527.234 70.1344   2
  -1   4  -3 513.340 51.8772   1
  -1   4  -3 603.303 61.5059   8
  -1   4  -4 780.027 88.0133   2
  -1   4  -4 951.656 80.9213   8
  -1   4  -4 879.407 67.4530   1
  -1   4  -5 8908.79 472.392  16
  -1   4  -5 8322.30 469.138   2
  -1   4  -5 7227.20 462.356  13
  -1   4  -5 8370.21 466.003   1
  -1   4  -6 7500.29 450.813  16
  -1   4  -6 7601.36 450.063  17
  -1   4  -6 7426.63 441.697  13
  -1   4  -7 3857.01 255.557  16
  -1   4  -7 3730.55 252.292  17
  -1   4  -7 4127.74 240.820  13
  -1   4  -8 205.177 88.7088  16
  -1   4  -8 172.583 83.0909  17
  -1   4  -8 123.907 45.3331  13
  -1   4  -9 3839.42 256.582  30
  -1   4  -9 3978.78 268.016  16
  -1   4  -9 3951.85 254.678  13
  -1   4  -9 4568.08 252.375  48
  -1   4 -10 741.133 65.7591  48
  -1   4 -10 699.207 78.6078  50
  -1   4 -10 618.789 61.8190  21
  -1   4 -10 666.490 64.6465  40
  -1   4 -11 353.342 60.7493  40
  -1   4 -11 330.234 57.7034  21
  -1   4 -11 398.106 67.7100  48
  -1   4 -12 92.4099 56.0891  40
  -1   4 -12 44.8148 50.8976  21
  -1   4 -12 95.1346 60.8252  48
  -1   4 -13 1696.24 112.385  21
  -1   4 -13 1669.50 117.438  40
  -1   4 -13 1553.34 120.952  51
  -1   4 -13 1567.33 121.690  48
  -1   4 -14 55.7150 53.3372  40
  -1   4 -14 68.3949 59.5700  51
  -1   4 -14 128.144 62.4284  48
  -1   4 -15 933.023 86.9498  51
  -1   4 -15 866.340 86.7244  48
  -1   4 -16 333.714 42.8347  23
  -1   4 -16 235.481 49.9151  51
  -1   4 -16 230.059 54.4894  48
  -1   4 -17 45.3742 33.6176  51
   1  -3 -15 222.697 44.8649  48
   1  -3 -15 308.619 43.3731  46
   1  -3 -14 265.925 48.1108  32
   1  -3 -14 249.886 54.4607  46
  -1   3  13 260.642 100.045  43
   1  -3 -13 297.282 60.4897  32
   1  -3 -13 309.560 64.0821  46
   1  -3 -12 790.485 79.6574  32
  -1   3  12 641.608 120.106  43
   1  -3 -11 1168.24 98.4457  32
   1  -3 -11 1241.59 156.059  17
  -1   3  11 1223.37 133.721  43
   1  -3 -10 1996.05 131.157  32
  -1   3  10 2149.38 158.675  43
   1  -3 -10 1739.02 117.112  18
   1  -3 -10 2246.55 177.239  17
   1  -3  -9 1038.66 72.8750  18
  -1   3   9 1434.87 136.642  43
   1  -3  -9 1456.04 142.408  17
   1  -3  -8 1071.01 72.0782  18
  -1   3   8 1312.84 110.287  43
   1  -3  -8 1157.42 125.090  17
  -1   3   7 171.511 41.9535  11
   1  -3  -7 164.166 25.1222  18
   1  -3  -7 212.907 88.2627  17
  -1   3   6 4760.08 311.528  11
   1  -3  -6 5075.02 320.786  17
   1  -3  -6 5239.23 302.690  18
  -1   3   5 8458.91 509.822  11
   1  -3  -5 8533.95 514.063  17
   1  -3  -5 8597.88 502.156  18
  -1   3   4 8970.39 531.644  11
  -1   3   3 935.101 78.1391   2
  -1   3   3 850.068 62.6169  11
  -1   3   3 826.335 63.7410   1
  -1   3   2 9056.43 543.675   1
  -1   3   2 9238.92 543.497  16
  -1   3   2 9488.13 545.589   2
  -1   3   1 717.596 67.5804  16
  -1   3   1 786.714 69.3750   2
  -1   3   1 668.873 55.1669   1
  -1   3   1 684.354 49.7406  11
  -1   3   0 291.052 54.5036  16
  -1   3   0 312.584 38.6030   1
   1  -3   1 11207.4 654.449  13
  -1   3  -2 33605.7 1866.66   8
  -1   3  -2 30904.2 1863.94   1
  -1   3  -3 182.129 47.1143   8
   1  -3   3 123.414 20.5209  10
  -1   3  -3 203.696 19.4813  13
  -1   3  -3 152.562 35.7121   1
  -1   3  -3 147.807 61.0537   2
  -1   3  -4 9109.67 537.575  16
  -1   3  -4 9624.57 537.525  17
  -1   3  -4 8511.40 535.903   2
  -1   3  -4 9032.00 533.765   1
  -1   3  -4 9285.47 540.312   8
  -1   3  -5 2142.74 147.335   2
  -1   3  -5 2374.00 153.832  16
  -1   3  -5 2464.30 154.997  17
  -1   3  -6 10371.4 598.518  17
  -1   3  -6 10013.5 596.660  16
   1  -3   6 9952.53 590.052  11
  -1   3  -7 221.791 80.5332  16
  -1   3  -7 130.504 76.8664  17
   1  -3   7 175.729 27.5844  11
  -1   3  -7 211.773 44.4278  13
  -1   3  -8 2329.28 162.858  17
  -1   3  -8 2100.06 157.181  16
  -1   3  -8 2231.21 144.652  13
  -1   3  -9 288.649 92.8262  17
  -1   3  -9 242.324 52.4210  13
  -1   3 -10 1799.93 117.507  21
  -1   3 -10 1638.64 125.757  22
  -1   3 -10 1938.74 129.535  13
  -1   3 -10 1804.16 120.767  40
  -1   3 -11 349.566 69.2501  13
  -1   3 -11 339.075 63.5329  21
  -1   3 -11 444.304 62.1616  40
  -1   3 -12 1376.31 105.983  48
  -1   3 -12 1317.91 101.100  40
  -1   3 -13 230.711 66.1520  48
  -1   3 -13 283.518 56.1234  40
  -1   3 -14 808.861 81.8623  51
  -1   3 -14 894.236 83.9333  48
  -1   3 -14 848.111 74.8904  40
  -1   3 -15 6.71149 55.1402  48
  -1   3 -15 140.558 52.2053  51
  -1   3 -16 104.963 44.9075  51
  -1   3 -16 79.1689 49.4733  48
  -1   3 -16 75.0384 39.0171  23
  -1   3 -17 104.972 38.7917  46
  -1   3 -17 97.8968 29.6719  51
   1  -2 -16 134.555 33.0390  48
   1  -2 -16 156.088 26.3116  51
   1  -2 -15 63.8957 47.1086  46
   1  -2 -15 59.8523 48.7681  48
   1  -2 -14 469.929 62.1747  46
   1  -2 -14 392.031 54.9281  32
  -1   2  14 375.888 92.0152  43
   1  -2 -13 487.550 70.3407  46
   1  -2 -13 423.787 64.6499  32
  -1   2  13 409.941 106.759  43
   1  -2 -12 1669.98 184.778  17
  -1   2  12 1863.96 160.446  43
   1  -2 -12 1507.46 153.351  13
   1  -2 -12 2248.53 139.237  46
   1  -2 -12 1788.80 160.025  55
   1  -2 -12 1954.61 131.142  32
   1  -2 -11 1000.21 102.913  13
  -1   2  11 774.541 117.543  43
   1  -2 -11 784.250 121.184  55
   1  -2 -11 746.878 82.1655  32
   1  -2 -11 1018.37 142.497  17
   1  -2 -10 158.545 102.497  55
   1  -2 -10 221.179 125.129  17
   1  -2 -10 105.735 30.3804  18
  -1   2  10 205.519 104.063  43
  -1   2   9 2803.54 179.771  43
   1  -2  -9 2723.76 179.838  55
   1  -2  -9 2864.60 169.331  10
   1  -2  -9 2665.51 205.003  17
   1  -2  -9 2397.74 155.568  18
   1  -2  -8 1188.30 116.667  17
   1  -2  -8 995.192 66.5883  18
  -1   2   7 3171.07 207.041  11
   1  -2  -7 3370.59 221.308  17
   1  -2  -7 3361.68 197.854  18
  -1   2   6 2413.71 158.481  11
   1  -2  -6 2480.62 173.148  17
   1  -2  -6 2543.38 150.084  18
  -1   2   5 10074.8 596.037  11
  -1   2   4 1109.15 75.7488  11
  -1   2   3 1274.59 81.1961  11
  -1   2   3 1172.89 88.3096   2
  -1   2   2 8378.51 510.789   1
  -1   2   2 8848.95 511.948  11
  -1   2   2 8668.13 511.743   2
  -1   2   2 8866.41 509.781  16
  -1   2   1 843.611 59.7283   1
  -1   2   1 919.699 67.6462   2
  -1   2   0 51.9030 26.3508   2
  -1   2   0 58.5596 25.2425   1
  -1   2  -1 2739.34 164.654   7
  -1   2  -2 960.654 57.1104   1
   1  -2   2 829.531 51.4867  10
  -1   2  -2 986.120 62.7611   8
  -1   2  -3 3591.34 198.271  17
   1  -2   3 3073.25 189.626  14
  -1   2  -3 3118.45 195.150   2
  -1   2  -3 3581.34 197.960   8
  -1   2  -4 152.071 58.1055  16
  -1   2  -4 214.133 59.7115  17
   1  -2   4 165.441 21.9949  14
  -1   2  -4 181.921 51.1829   2
  -1   2  -5 19800.2 1161.06  16
  -1   2  -6 3161.96 200.259  16
  -1   2  -7 3101.55 188.388  18
   1  -2   7 3331.49 194.121  11
  -1   2  -7 3223.64 201.246  16
   1  -2   8 1599.72 94.4935  11
  -1   2  -8 1293.65 86.4066  18
  -1   2  -9 1050.58 83.4756  13
  -1   2  -9 833.096 58.9511  18
  -1   2 -10 1996.75 129.014  40
  -1   2 -10 1775.25 135.360  22
  -1   2 -10 2152.52 142.279  13
  -1   2 -11 4875.72 312.168  40
  -1   2 -11 5752.23 324.933  13
  -1   2 -12 662.724 63.7477  40
  -1   2 -12 362.457 83.1897  13
  -1   2 -13 160.409 64.9453  48
  -1   2 -13 103.498 50.0793  40
  -1   2 -14 210.708 62.8732  48
  -1   2 -15 3.92777 53.0653  48
  -1   2 -15 108.866 49.1675  51
  -1   2 -16 30.9624 45.6913  48
  -1   2 -16 88.5303 41.3675  51
  -1   2 -16 82.2812 36.1424  23
  -1   2 -17 159.812 31.8474  46
   1  -1 -16 107.138 38.9620  46
   1  -1 -16 12.4990 40.1093  48
   1  -1 -16 68.3409 35.4847  51
   1  -1 -15 649.179 65.6678  46
   1  -1 -15 683.491 68.0442  48
  -1   1  14 613.212 97.1175  43
   1  -1 -14 795.107 76.8915  46
   1  -1 -13 1981.94 130.493  46
   1  -1 -13 1782.67 122.187  32
   1  -1 -12 1633.04 146.827  13
   1  -1 -12 2074.38 131.571  46
   1  -1 -12 1724.65 178.837  17
   1  -1 -12 1741.01 150.308  55
   1  -1 -12 1743.56 123.249  32
  -1   1  12 1548.48 149.076  43
  -1   1  11 805.038 118.591  43
   1  -1 -11 958.273 99.1687  13
   1  -1 -11 916.122 139.256  17
   1  -1 -11 795.894 114.158  55
   1  -1 -11 731.381 80.6658  32
   1  -1 -10 777.107 93.0621  13
   1  -1 -10 1122.98 116.147  55
  -1   1  10 1073.39 115.525  43
   1  -1 -10 811.021 82.8905  22
   1  -1 -10 765.885 128.351  17
   1  -1  -9 152.340 82.4443  55
   1  -1  -9 107.776 59.0786  13
   1  -1  -9 95.3490 26.2928  18
   1  -1  -9 129.314 95.6684  17
  -1   1   9 122.488 80.6012  43
   1  -1  -8 3147.90 197.188  13
   1  -1  -8 3250.88 209.046  17
   1  -1  -8 2979.66 181.398  18
  -1   1   7 896.125 69.4698  11
   1  -1  -7 933.606 98.2091  17
   1  -1  -7 901.996 58.7695  18
  -1   1   6 3519.20 214.451  11
   1  -1  -6 3607.56 224.758  17
   1  -1  -6 3493.14 207.711  18
  -1   1   5 609.821 48.9134  11
  -1   1   4 9280.67 574.387   2
  -1   1   4 11781.9 579.123  11
  -1   1   3 19991.8 1169.15   2
  -1   1   3 20063.2 1171.37  11
  -1   1   2 5096.27 293.801   2
  -1   1   2 4864.19 293.350  11
  -1   1   1 25.6164 28.9507   2
   1  -1  -1 35.1174 18.5468  13
   1  -1   0 17855.4 1004.68  10
   1  -1   0 16845.3 1003.97  15
  -1   1  -1 799.773 52.0267   8
   1  -1   1 783.294 50.2799  10
  -1   1  -2 10282.1 602.091   2
   1  -1   3 3160.41 189.196  14
  -1   1  -3 3181.50 189.006   2
   1  -1   4 834.927 57.7453  14
  -1   1  -5 829.231 70.6593  16
  -1   1  -6 7612.54 450.618  16
   1  -1   7 1163.44 78.5232  11
  -1   1  -7 1053.50 68.3067  18
   1  -1   8 8907.80 504.012  11
  -1   1  -8 8302.31 496.396  18
   1  -1   9 1426.90 95.1504  11
  -1   1  -9 1261.48 83.8084  18
  -1   1  -9 1374.76 100.072  22
  -1   1 -10 1053.56 93.8204  13
  -1   1 -10 891.236 75.5947  32
  -1   1 -11 1005.92 102.972  13
  -1   1 -11 1089.73 84.2777  32
  -1   1 -12 99.7493 76.5314  13
  -1   1 -12 224.790 50.7207  32
  -1   1 -14 518.057 69.6672  48
  -1   1 -15 202.450 52.7329  48
  -1   1 -15 178.293 46.5981  51
  -1   1 -16 309.570 47.2287  48
  -1   1 -16 313.884 43.3607  51
   1   0 -17 95.0376 27.4090  48
   1   0 -16 533.400 57.9415  48
   1   0 -16 502.777 55.8036  51
   1   0 -16 613.511 57.7210  46
   1   0 -15 762.053 74.1695  48
   1   0 -15 786.143 73.3069  46
   1   0 -14 1169.16 96.4340  46
   1   0 -13 201.947 53.2179  40
  -1   0  13 195.215 94.5883  43
   1   0 -13 283.046 53.7349  32
   1   0 -13 321.284 67.3132  46
   1   0 -12 248.329 83.7560  13
  -1   0  12 358.978 99.9924  43
   1   0 -12 430.790 99.1571  55
   1   0 -12 377.303 59.7551  32
   1   0 -12 480.893 70.7471  46
   1   0 -11 1023.93 101.637  13
  -1   0  11 946.905 119.313  43
   1   0 -11 904.181 118.643  55
   1   0 -11 842.821 92.2049  22
   1   0 -11 879.513 84.4727  32
   1   0 -11 1086.70 93.3028  46
   1   0 -10 2538.90 174.979  55
   1   0 -10 2398.24 163.421  22
   1   0 -10 2751.18 174.552  13
  -1   0  10 2516.75 175.911  43
   1   0  -9 538.078 43.5022  18
   1   0  -9 701.338 72.6468  13
   1   0  -8 657.403 57.5246  10
   1   0  -8 738.916 71.3990  13
   1   0  -8 681.611 48.1761  18
   1   0  -7 699.904 64.8521  13
   1   0  -7 653.502 55.2853  10
   1   0  -7 640.138 45.0203  18
  -1   0   6 8990.28 531.328  11
  -1   0   5 4775.62 284.428  11
  -1   0   4 4287.43 212.991  11
   1   0  -4 3427.54 208.349   1
  -1   0   3 405.647 32.1888  11
   1   0  -2 75.1933 20.9076  10
   1   0   0 1407.61 83.8534  10
  -1   0   0 1348.66 84.9010   7
  -1   0  -1 5841.92 355.677  17
   1   0   1 6266.19 355.895   9
   1   0   2 3630.06 216.048  14
   1   0   3 305.568 31.9007  14
   1   0   3 225.486 25.8852   1
  -1   0  -4 0.77433 52.0152  17
   1   0   4 14.2502 26.7089  14
  -1   0  -5 8449.47 497.672  16
  -1   0  -5 8554.02 506.131  17
  -1   0  -6 2213.43 161.434  17
   1   0   6 2420.93 149.593  11
  -1   0  -7 3422.33 227.851  17
   1   0   7 3526.59 216.700  11
  -1   0  -8 260.530 89.4320  17
   1   0   8 264.770 45.3392  11
   1   0   9 1585.29 124.810  43
  -1   0  -9 1597.86 124.423  55
   1   0   9 1478.75 109.541  11
  -1   0  -9 1467.44 143.911  17
  -1   0  -9 1567.32 105.697  32
  -1   0 -10 165.996 68.8271  13
   1   0  10 61.4615 43.9745  11
   1   0  10 108.969 104.136  43
  -1   0 -10 164.464 109.665  17
  -1   0 -10 126.844 61.0102  32
   1   0  11 1358.82 122.452  43
  -1   0 -11 1243.46 93.4028  32
  -1   0 -11 1038.91 111.497  13
   1   0  12 447.172 94.7401  43
  -1   0 -12 316.145 83.4595  13
  -1   0 -12 308.412 58.5382  32
  -1   0 -13 1134.25 85.3738  32
  -1   0 -14 1789.73 124.276  48
  -1   0 -15 176.001 43.2324  51
  -1   0 -15 190.468 49.4929  48
  -1   0 -16 159.121 28.7692  51
  -1   0 -16 199.818 36.7309  48
   1   0  16 274.244 36.0090  35
   1   1 -17 185.058 38.4636  48
   1   1 -17 146.627 34.6578  51
   1   1 -17 146.667 34.2243  46
   1   1 -16 254.035 53.1458  48
   1   1 -16 258.070 49.9403  51
   1   1 -16 224.561 50.9680  46
   1   1 -15 686.071 71.0508  48
   1   1 -15 794.131 71.3104  46
   1   1 -15 555.888 58.1151  40
   1   1 -14 67.5595 61.4733  46
   1   1 -14 123.237 51.0600  40
   1   1 -13 993.012 85.5380  46
   1   1 -13 817.401 104.506  13
   1   1 -13 699.826 76.1243  40
   1   1 -12 283.651 74.3407  22
   1   1 -12 305.595 82.0463  13
   1   1 -12 432.430 68.1638  46
   1   1 -11 3081.12 223.915  22
   1   1 -11 3613.30 232.900  55
   1   1 -11 3078.48 232.867  13
   1   1 -10 3126.26 197.936  13
   1   1 -10 3157.64 187.080  46
   1   1 -10 2688.96 186.653  22
   1   1  -9 644.112 72.3238  13
   1   1  -8 372.840 57.3005  13
   1   1  -7 173.661 45.3343  13
   1   1  -7 162.559 27.5536  10
   1   1  -6 5352.55 307.082  13
   1   1  -6 4997.30 301.515  10
   1   1  -5 2943.73 174.582   1
   1   1  -5 2890.19 176.481  10
   1   1  -5 3142.82 181.374  13
   1   1  -4 3055.51 186.915   1
   1   1  -4 3252.59 190.676  13
   1   1  -4 3208.84 187.456  10
   1   1  -3 1963.43 123.195   1
   1   1  -3 2170.06 125.008  13
   1   1  -3 2011.45 122.475  10
   1   1  -2 4380.77 252.780   1
   1   1  -2 4194.09 252.130  10
   1   1  -1 386.785 30.9501   8
   1   1   0 9912.55 580.646   1
   1   1   1 132.487 28.3297   1
   1   1   1 144.701 24.2164  14
  -1  -1  -1 140.808 39.9376  17
   1   1   2 18462.1 1108.30   1
  -1  -1  -2 18917.9 1110.84  17
   1   1   2 20085.1 1111.01  14
   1   1   3 3769.85 234.067   1
   1   1   3 4144.45 238.180  14
  -1  -1  -3 4378.16 243.451  17
   1   1   4 11268.6 673.537   1
  -1  -1  -4 12145.1 682.087  17
   1   1   4 12353.5 680.179  14
  -1  -1  -5 2331.22 159.263  17
  -1  -1  -6 4194.04 249.184  18
  -1  -1  -6 4205.86 267.438  17
   1   1   6 4307.04 258.724  11
  -1  -1  -7 2606.73 158.632  18
  -1  -1  -7 2541.80 185.952  17
   1   1   7 2824.97 170.622  11
  -1  -1  -8 3088.28 187.412  18
   1   1   8 3297.87 200.517  11
  -1  -1  -8 3098.48 218.075  17
   1   1   9 697.515 69.9910  11
  -1  -1  -9 752.735 125.126  17
  -1  -1  -9 765.295 70.1564  32
  -1  -1  -9 692.791 52.4009  18
  -1  -1  -9 733.006 100.959  55
   1   1   9 759.441 100.348  43
  -1  -1 -10 2983.24 216.442  17
  -1  -1 -10 2843.79 178.105  32
  -1  -1 -10 2674.58 168.236  18
   1   1  10 2927.96 196.880  43
  -1  -1 -11 2104.12 125.479  32
  -1  -1 -11 2253.84 149.443  13
   1   1  11 2030.55 148.818  43
  -1  -1 -12 1116.11 89.9926  32
   1   1  12 1119.45 119.561  43
  -1  -1 -13 1596.19 103.908  32
  -1  -1 -13 1416.39 95.4254  36
  -1  -1 -14 503.410 61.8588  48
  -1  -1 -15 102.608 35.7404  51
  -1  -1 -15 74.5579 43.8840  48
   1   2 -17 244.849 41.0674  46
   1   2 -17 142.056 38.3774  51
   1   2 -16 303.259 53.6877  46
   1   2 -16 267.241 52.9150  51
   1   2 -15 96.2933 47.8973  40
   1   2 -15 106.214 57.8694  46
   1   2 -14 505.703 66.1234  40
   1   2 -14 629.222 75.1565  46
   1   2 -13 1389.43 107.010  46
   1   2 -13 1265.93 102.899  40
   1   2 -13 1517.25 163.226  17
   1   2 -12 206.242 75.9007  13
   1   2 -12 71.3961 119.405  17
   1   2 -12 266.660 62.3333  46
   1   2 -12 160.847 72.0088  22
   1   2 -11 1081.42 115.080  13
   1   2 -11 1872.09 151.872  17
   1   2 -11 1553.94 117.738  46
   1   2 -11 1350.35 114.958  22
   1   2 -10 304.573 65.3905  13
   1   2 -10 433.309 104.976  17
   1   2 -10 351.125 54.3775  46
   1   2 -10 372.627 61.9409  22
   1   2  -9 1162.99 95.1569  13
   1   2  -9 1271.76 120.131  17
   1   2  -8 1116.26 90.0282  13
   1   2  -8 1225.27 110.694  17
   1   2  -7 4537.67 281.570  13
   1   2  -7 4803.09 289.416  17
   1   2  -6 3765.08 232.247  13
   1   2  -6 3861.90 226.069   1
   1   2  -6 3664.93 238.818  17
   1   2  -5 2636.61 137.957  13
   1   2  -5 2523.69 133.249   1
   1   2  -5 2572.40 150.498  16
   1   2  -5 2665.60 147.579  17
   1   2  -4 1245.74 90.0142  13
   1   2  -4 1435.27 88.1397   1
   1   2  -4 1425.61 104.272  16
   1   2  -3 19110.2 1082.77  12
   1   2  -3 17860.2 1083.03   1
   1   2  -2 42.3654 33.8886   8
   1   2  -2 21.4687 23.2139  15
   1   2  -1 4974.71 304.947   1
   1   2  -1 5189.25 305.088   9
   1   2  -1 5293.36 304.968   8
   1   2   0 9885.75 580.525   1
  -1  -2  -1 78805.4 4567.53  17
   1   2   1 77688.1 4567.69   1
  -1  -2  -2 21.4116 53.6669  17
   1   2   2 27.4943 31.6680   1
   1   2   2 8.67157 27.4613  14
  -1  -2  -3 339.385 65.8015  17
   1   2   3 389.611 39.7612  14
   1   2   3 339.897 39.2899   1
  -1  -2  -4 370.738 70.0081  17
   1   2   4 381.172 39.3138   1
  -1  -2  -5 9432.13 583.656  17
   1   2   5 10044.9 581.150  11
  -1  -2  -6 2726.34 186.645  17
   1   2   6 2698.57 163.345  19
   1   2   6 2832.54 174.982  11
  -1  -2  -7 9132.55 561.198  17
   1   2   7 9327.36 555.494  11
   1   2   7 9067.68 543.806  19
  -1  -2  -7 9491.68 544.156  18
  -1  -2  -8 178.020 99.1709  17
  -1  -2  -8 192.713 29.1509  18
   1   2   8 216.190 84.7194  43
   1   2   8 225.702 50.0346  11
  -1  -2  -8 156.456 51.8238  32
  -1  -2  -9 4246.02 268.488  32
   1   2   9 4230.62 294.879  43
  -1  -2  -9 4722.84 295.097  17
   1   2   9 4548.26 275.949  11
  -1  -2  -9 4312.08 259.679  18
  -1  -2 -10 887.727 81.9638  32
   1   2  10 854.865 116.325  43
  -1  -2 -10 1056.74 102.546  13
  -1  -2 -10 783.855 60.2682  18
  -1  -2 -11 971.088 84.4778  32
  -1  -2 -11 825.291 64.1826  18
  -1  -2 -11 1078.53 107.502  13
   1   2  11 994.284 117.999  43
  -1  -2 -12 381.582 65.5758  32
   1   2  12 531.568 105.746  43
  -1  -2 -13 688.912 55.3846  36
  -1  -2 -13 807.332 69.6759  32
  -1  -2 -14 96.8151 47.4150  48
  -1  -2 -15 132.829 37.6469  48
   1   2  15 345.887 38.4678  35
   1   3 -17 393.787 47.4915  51
   1   3 -17 414.478 49.6999  46
   1   3 -16 0.74468 52.7066  46
   1   3 -15 283.555 64.1761  46
   1   3 -15 372.010 56.9017  40
   1   3 -14 2064.46 144.145  46
   1   3 -14 2077.44 140.626  40
   1   3 -13 1201.84 96.2010  46
   1   3 -13 1080.25 85.2073  21
   1   3 -13 1007.60 99.3256  22
   1   3 -13 1118.00 92.9271  40
   1   3 -12 1361.41 148.139  17
   1   3 -12 1321.30 102.123  46
   1   3 -12 1153.42 106.801  22
   1   3 -11 398.295 71.5740  22
   1   3 -11 308.877 74.6750  50
   1   3 -11 496.597 79.3765  46
   1   3 -11 583.840 75.6388  13
   1   3 -11 494.274 115.821  17
   1   3 -10 260.790 71.0184  30
   1   3 -10 368.972 64.0696  13
   1   3 -10 339.813 101.302  17
   1   3 -10 390.525 54.1887  46
   1   3 -10 373.734 63.1568  50
   1   3  -9 3033.79 219.765  13
   1   3  -9 4442.95 236.419  17
   1   3  -8 5206.73 354.881  13
   1   3  -8 7204.77 365.489  17
   1   3  -7 108.601 47.2771  13
   1   3  -7 196.823 31.2943   1
   1   3  -6 9434.40 544.065  12
   1   3  -6 8917.05 545.695  13
   1   3  -6 9215.39 543.071   1
   1   3  -6 9633.19 549.008  17
   1   3  -6 8837.21 550.102  16
   1   3  -5 4338.77 263.716  12
   1   3  -5 4421.71 263.421   1
   1   3  -5 4173.23 272.356  16
   1   3  -5 4648.60 268.651  17
   1   3  -4 4995.64 299.077  12
   1   3  -4 4887.24 299.556   1
   1   3  -4 5310.37 301.423  17
   1   3  -4 4928.86 306.286  16
   1   3  -3 69.5711 35.4200   1
   1   3  -3 71.1641 29.4358   9
   1   3  -3 114.078 44.5445   8
   1   3  -3 119.995 27.6953  15
   1   3  -3 90.3302 37.8662  17
   1   3  -2 237.037 42.7016   8
   1   3  -2 250.349 39.4060   9
   1   3  -2 247.093 25.8766  14
   1   3  -1 347.942 31.3813  14
   1   3  -1 267.133 40.8533   1
   1   3   0 9405.86 536.424  14
   1   3   0 8809.17 536.144   1
  -1  -3  -1 1531.46 105.741  17
   1   3   1 1578.68 102.314   1
  -1  -3  -2 26180.1 1563.78  17
   1   3   2 27177.6 1563.05   1
   1   3   3 1662.32 111.916  14
  -1  -3  -3 1693.14 122.909  17
   1   3   3 1743.36 110.620   1
   1   3   4 4988.04 301.243   1
   1   3   4 5313.93 307.086  11
  -1  -3  -4 4900.81 310.310  17
   1   3   5 95.6640 38.7930  11
  -1  -3  -5 92.7802 76.9902  17
   1   3   5 82.4825 23.8266  19
   1   3   6 3769.23 243.434  11
  -1  -3  -6 3826.98 253.110  17
   1   3   6 3935.07 231.604  19
  -1  -3  -7 628.822 103.090  17
  -1  -3  -7 544.672 43.3633  18
   1   3   7 591.640 64.5420  11
   1   3   7 467.862 87.4530  43
  -1  -3  -8 880.763 138.825  17
  -1  -3  -8 822.429 59.1358  18
   1   3   8 878.857 80.4934  11
   1   3   8 960.597 109.164  43
  -1  -3  -9 202.393 33.2844  18
  -1  -3  -9 355.297 64.2658  32
   1   3   9 165.235 57.0453  11
   1   3   9 377.867 108.176  43
   1   3  10 1358.27 128.433  43
  -1  -3 -10 1049.23 76.0464  18
  -1  -3 -10 1252.49 95.5872  32
  -1  -3 -11 146.800 62.4997  32
  -1  -3 -11 129.504 32.0517  18
   1   3  11 164.199 104.191  43
  -1  -3 -12 1352.47 100.623  32
  -1  -3 -12 1318.59 107.795  46
  -1  -3 -13 182.924 49.8469  32
  -1  -3 -13 135.685 31.1265  36
  -1  -3 -14 245.945 44.4296  48
  -1  -3 -14 204.352 33.0653  51
   1   4 -17 194.231 31.4640  38
   1   4 -16 197.523 57.5703  46
   1   4 -16 370.245 51.1546  40
   1   4 -15 161.699 62.4509  46
   1   4 -15 151.502 55.8386  40
   1   4 -15 218.587 46.0599  21
   1   4 -14 2503.03 171.024  46
   1   4 -14 2726.71 163.568  21
   1   4 -14 2413.58 169.213  40
   1   4 -13 357.015 69.5403  46
   1   4 -13 446.051 58.3115  21
   1   4 -13 438.608 67.1282  40
   1   4 -13 271.302 77.1793  22
   1   4 -12 1077.28 88.8751  40
   1   4 -12 1059.36 137.025  17
   1   4 -12 842.835 101.545  50
   1   4 -12 983.306 89.1101  46
   1   4 -11 3456.64 227.819  17
   1   4 -11 3039.02 215.177  30
   1   4 -11 2798.44 206.177  50
   1   4 -11 3226.15 203.005  46
   1   4 -10 657.065 108.918  17
   1   4 -10 593.068 80.9831  30
   1   4 -10 710.250 78.0655  50
   1   4 -10 767.349 68.9664  48
   1   4 -10 815.334 69.5601  46
   1   4  -9 2250.02 159.460  17
   1   4  -9 2040.02 137.176  12
   1   4  -8 1760.81 131.966  17
   1   4  -8 1584.76 105.293   1
   1   4  -8 1697.67 111.299  12
   1   4  -7 964.490 90.1553  17
   1   4  -7 823.201 67.7161   1
   1   4  -7 807.587 67.9922  12
   1   4  -6 140.151 82.3015  16
   1   4  -6 102.478 66.0771  17
   1   4  -6 153.640 44.7430   1
   1   4  -6 84.9242 43.5910  12
   1   4  -5 9098.03 532.449   1
   1   4  -5 8440.63 537.789  16
   1   4  -5 9217.26 532.291  17
   1   4  -4 2487.88 162.780   8
   1   4  -4 2422.19 155.805   1
   1   4  -4 2566.51 154.306  17
   1   4  -3 1168.05 82.0669   8
   1   4  -3 983.762 61.1666  11
   1   4  -3 1095.25 69.1144  15
   1   4  -3 981.635 63.1052  14
   1   4  -3 1054.10 87.7408  16
   1   4  -2 1354.93 85.3819  14
   1   4  -2 1331.85 108.225  16
   1   4  -2 1354.48 95.4975   8
   1   4  -1 6833.57 413.735   1
   1   4  -1 7072.57 412.204  14
   1   4   0 5153.95 309.720   1
   1   4   0 5187.36 309.068  14
   1   4   1 1190.38 86.6402   1
  -1  -4  -1 1180.05 91.1270  17
   1   4   1 1244.99 83.4485  14
   1   4   2 115.421 43.7380   1
  -1  -4  -2 89.3804 58.3860  17
   1   4   3 23218.5 1327.29   1
   1   4   3 22814.8 1323.37  19
  -1  -4  -3 21443.8 1328.72  17
   1   4   4 740.201 59.7183   1
   1   4   4 589.358 45.2870  19
  -1  -4  -4 582.815 85.1853  17
   1   4   5 5663.02 342.435  11
   1   4   5 5595.26 331.110  19
  -1  -4  -5 5531.94 347.550  17
   1   4   6 5229.36 333.438  11
  -1  -4  -6 5684.24 332.567  55
  -1  -4  -6 5252.87 340.770  17
  -1  -4  -7 1218.58 77.9937  18
  -1  -4  -7 1178.61 132.905  17
   1   4   7 1177.99 98.3997  11
  -1  -4  -7 1059.52 116.160  55
  -1  -4  -8 3511.96 209.422  18
   1   4   8 3525.66 227.801  11
  -1  -4  -8 3313.28 240.889  55
   1   4   8 3398.76 240.739  43
   1   4   9 2372.42 174.144  43
  -1  -4  -9 2192.18 137.092  18
   1   4  10 65.7130 105.263  43
  -1  -4 -10 60.9093 30.8014  18
   1   4  11 795.959 112.916  43
  -1  -4 -11 692.169 76.9842  32
  -1  -4 -12 155.790 54.5149  32
  -1  -4 -12 156.873 60.9609  46
  -1  -4 -13 625.641 47.2566  36
   1   4  13 562.177 59.8406  35
  -1  -4 -14 131.773 31.5331  48
   1   4  14 248.742 34.2237  35
   1   5 -17 57.4634 39.9446  51
   1   5 -17 68.2262 32.8576  38
   1   5 -16 305.703 42.0270  21
   1   5 -16 243.102 52.9163  51
   1   5 -16 179.503 58.7668  46
   1   5 -15 597.759 59.8584  21
   1   5 -15 536.378 73.6990  46
   1   5 -15 561.190 67.6134  40
   1   5 -15 501.268 66.5437  51
   1   5 -14 60.6318 46.0698  23
   1   5 -14 177.901 52.5566  21
   1   5 -14 60.4559 61.3673  40
   1   5 -14-72.2526 65.8012  46
   1   5 -14 28.9865 59.2438  51
   1   5 -13 1271.97 100.441  40
   1   5 -13 1273.11 94.9309  21
   1   5 -13 1238.39 91.2039  23
   1   5 -13 1081.57 103.257  46
   1   5 -13 1114.48 114.207  50
   1   5 -13 1425.98 101.608  51
   1   5 -12 1924.39 153.280  50
   1   5 -12 2023.21 145.749  48
   1   5 -12 2102.72 157.308  30
   1   5 -12 2240.41 147.192  46
   1   5 -12 2288.73 145.745  40
   1   5 -11 3089.78 204.742  50
   1   5 -11 3117.48 195.393  48
   1   5 -11 3008.09 202.108  30
   1   5 -11 2748.20 219.585  17
   1   5 -11 3091.57 198.143  46
   1   5 -11 3049.15 193.042  40
   1   5 -10 3940.75 241.481  50
   1   5 -10 3853.02 237.423  48
   1   5 -10 3933.02 237.423  40
   1   5 -10 3835.55 237.588  46
   1   5 -10 4256.03 257.224  17
   1   5 -10 3643.32 241.533  30
   1   5 -10 3733.53 236.638  22
   1   5  -9 121.122 85.6462  17
   1   5  -8 10631.0 640.144  17
   1   5  -8 10790.0 634.711   1
   1   5  -7 542.165 75.4497  17
   1   5  -7 452.740 57.7042   1
   1   5  -6 2767.39 175.906  17
   1   5  -6 2664.68 190.530  16
   1   5  -6 2819.67 175.164   1
   1   5  -5 184.498 61.6057   8
   1   5  -5 78.0275 45.2659   1
   1   5  -4 945.339 82.5242   8
   1   5  -4 904.081 73.1030   1
   1   5  -3 724.941 46.9119  11
   1   5  -3 757.188 86.1785  16
   1   5  -3 711.837 56.3110  15
   1   5  -3 788.219 70.9734   8
   1   5  -2 9677.54 599.982   1
   1   5  -2 10477.1 602.580   8
   1   5  -2 10253.9 596.117  11
   1   5  -1 1564.61 102.195  11
   1   5  -1 1658.64 108.422   1
   1   5   0 8374.05 496.822  11
   1   5   0 8403.22 498.660   1
   1   5   1 411.244 43.2407  11
   1   5   1 327.220 52.2710   1
  -1  -5  -2 13441.7 819.771  17
   1   5   2 14037.9 822.916  11
   1   5   2 14054.6 815.543  19
   1   5   2 14069.5 821.728   1
  -1  -5  -3 323.329 71.8388  17
   1   5   3 257.640 44.0526  11
   1   5   3 364.314 55.2076   1
  -1  -5  -4 7260.37 470.631  17
   1   5   4 8178.73 465.837   1
  -1  -5  -5 1785.84 142.291  17
  -1  -5  -6 1149.27 124.157  17
  -1  -5  -6 1277.52 115.451  55
   1   5   6 1118.90 93.8246  11
  -1  -5  -6 1099.68 89.3759  32
  -1  -5  -7 77.6479 27.9652  18
  -1  -5  -7 20.5735 61.0069  32
  -1  -5  -7 35.7303 103.001  55
   1   5   7 4.62951 51.9351  11
  -1  -5  -8 4048.81 232.484  18
   1   5   8 3471.51 249.400  11
  -1  -5  -8 3718.85 240.903  32
  -1  -5  -9 194.924 84.7861  13
   1   5   9 173.603 107.487  43
  -1  -5  -9 123.961 32.0823  18
   1   5  10 1446.88 129.979  43
  -1  -5 -10 1057.88 74.4615  18
   1   5  11 824.316 74.8596  35
   1   5  12 504.376 55.3497  35
  -1  -5 -12 496.803 46.3823  36
  -1  -5 -12 507.011 63.7022  46
   1   5  13 173.122 35.1887  35
  -1  -5 -13 174.641 24.7692  36
   1   6 -17 146.425 39.1945  51
   1   6 -17 60.1123 34.2776  38
   1   6 -16 290.470 46.2388  21
   1   6 -16 293.767 52.2174  51
   1   6 -15 107.568 52.5134  51
   1   6 -15 108.719 62.8338  46
   1   6 -15 159.883 49.2024  21
   1   6 -15 59.8117 54.9724  40
   1   6 -14 197.774 46.7771  23
   1   6 -14 72.8173 57.5914  51
   1   6 -14 93.2314 81.8581  50
   1   6 -14 85.1280 69.6759  46
   1   6 -14 120.088 52.6998  21
   1   6 -14 171.487 62.9860  40
   1   6 -13 1772.02 124.225  51
   1   6 -13 1627.88 126.629  48
   1   6 -13 1831.03 138.234  50
   1   6 -13 1800.90 115.828  23
   1   6 -13 1766.04 120.062  21
   1   6 -13 1402.49 127.686  46
   1   6 -13 1742.54 124.516  40
   1   6 -12 396.045 55.4676  23
   1   6 -12 352.629 74.0520  22
   1   6 -12 282.545 65.1904  40
   1   6 -12 398.742 69.9095  46
   1   6 -12 340.243 85.3006  30
   1   6 -12 494.980 69.5708  48
   1   6 -12 399.287 85.2460  50
   1   6 -12 375.039 61.8436  51
   1   6 -11 840.914 72.0468  23
   1   6 -11 800.464 85.2464  22
   1   6 -11 615.457 81.1116  46
   1   6 -11 819.301 99.2062  30
   1   6 -11 632.031 73.2926  51
   1   6 -11 637.113 82.1870  48
   1   6 -11 808.332 98.5271  50
   1   6 -10 1284.12 101.835  22
   1   6 -10 1301.14 91.8287  23
   1   6 -10 1500.75 106.017  50
   1   6 -10 1333.25 100.141  48
   1   6 -10 1225.20 95.9791  51
   1   6 -10 1253.63 101.869  46
   1   6 -10 1302.01 104.866  30
   1   6  -9 4627.62 272.643   1
   1   6  -9 4505.25 271.952  30
   1   6  -9 4397.46 271.963  46
   1   6  -9 4211.58 268.535  26
   1   6  -9 4327.55 269.568  22
   1   6  -9 4458.73 271.089  51
   1   6  -9 4252.15 270.373  48
   1   6  -9 4816.30 271.741  34
   1   6  -9 4606.43 270.786  40
   1   6  -8 2393.57 156.971   1
   1   6  -7 11439.4 678.301   1
   1   6  -6 338.663 56.8690   1
   1   6  -5 4116.15 264.205   8
   1   6  -5 4171.21 255.888   1
   1   6  -4 1052.16 93.2596   8
   1   6  -4 1107.44 83.5613   1
   1   6  -4 977.660 106.291  16
   1   6  -3 4073.87 226.474   8
   1   6  -3 3348.57 214.695  15
   1   6  -2 5290.54 321.500   1
   1   6  -2 5327.22 315.149  11
   1   6  -2 5248.06 323.754   8
   1   6  -1 4573.59 283.087   1
   1   6  -1 4662.91 278.102  11
   1   6   0 2911.45 188.359   1
   1   6   0 2995.55 183.605  11
   1   6   1 4836.35 297.079   1
   1   6   1 4869.69 294.997  11
   1   6   2 879.879 78.6494   1
   1   6   2 825.541 70.6903  11
   1   6   3 2851.10 174.717   1
   1   6   3 2510.05 172.810  11
  -1  -6  -4 20.7669 48.3660  32
   1   6   4 22.3949 42.5450  11
   1   6   4 136.919 77.4683  43
  -1  -6  -5 1242.48 116.711  55
   1   6   5 1265.02 88.2545  25
  -1  -6  -5 1258.55 97.6228  32
   1   6   5 1450.58 121.734  43
  -1  -6  -6 154.543 65.2300  32
  -1  -6  -6 133.381 29.7957  18
  -1  -6  -7 6259.97 356.224  18
  -1  -6  -7 5814.48 361.932  32
   1   6   7 5415.60 372.383  11
  -1  -6  -8 48.1953 64.1015  32
  -1  -6  -8 62.0563 29.9260  18
  -1  -6  -9 2624.84 171.145  32
   1   6   9 2526.71 168.373  35
  -1  -6  -9 2640.77 159.487  18
  -1  -6 -10 565.562 46.1854  18
   1   6  10 557.859 63.3080  35
  -1  -6 -10 615.934 69.0823  32
   1   6  11 172.831 44.9683  35
  -1  -6 -12 48.3493 44.2252  46
  -1  -6 -12-20.6006 26.9469  36
   1   6  12 66.7839 33.8717  35
   1   7 -17 674.210 45.9444  21
   1   7 -17 415.679 48.9814  38
   1   7 -16 718.228 55.9843  21
   1   7 -16 404.150 57.0674  51
   1   7 -15 1032.74 77.4727  21
   1   7 -15 899.960 81.3718  51
   1   7 -15 954.770 83.3524  40
   1   7 -14 576.565 70.9310  51
   1   7 -14 568.937 74.4156  40
   1   7 -14 771.197 68.3124  21
   1   7 -13 642.751 67.1606  21
   1   7 -13 467.638 78.5296  22
   1   7 -13 690.176 61.8392  23
   1   7 -13 521.216 81.8451  46
   1   7 -13 548.508 93.5853  50
   1   7 -13 526.815 68.8272  51
   1   7 -13 679.882 96.0707  30
   1   7 -13 529.336 73.3305  40
   1   7 -12 810.968 99.6392  50
   1   7 -12 803.677 78.7160  51
   1   7 -12 920.226 72.5314  23
   1   7 -12 742.696 86.2040  22
   1   7 -12 800.318 96.3488  30
   1   7 -12 750.286 88.8528  46
   1   7 -11 87.9308 67.8395  22
   1   7 -11 113.036 51.5878  23
   1   7 -11 41.8244 66.8691  46
   1   7 -11 70.2769 76.5659  50
   1   7 -11 127.878 53.3298  51
   1   7 -11 108.926 57.8945  40
   1   7 -11-37.1574 76.0387  30
   1   7 -10 885.945 105.469  46
   1   7 -10 993.783 77.6215  23
   1   7 -10 905.565 95.3708  22
   1   7 -10 798.051 104.157  34
   1   7 -10 1102.07 90.2715  40
   1   7 -10 1062.16 93.4865  50
   1   7 -10 891.691 90.0338  51
   1   7  -9 1451.08 119.502   1
   1   7  -9 1279.89 109.702  26
   1   7  -9 1950.43 112.600  42
   1   7  -9 1673.81 117.846  46
   1   7  -9 1505.70 113.756  22
   1   7  -9 1650.49 109.632  23
   1   7  -9 1747.96 117.622  34
   1   7  -9 1685.41 112.996  40
   1   7  -9 1754.42 112.573  51
   1   7  -8 1518.38 120.269   1
   1   7  -8 1625.40 110.421  40
   1   7  -8 1715.48 115.059  34
   1   7  -7 1850.88 131.526   1
   1   7  -6 3435.00 218.113   1
   1   7  -5 643.453 68.9253   1
   1   7  -5 655.399 83.3493   8
   1   7  -4 1899.76 137.860   8
   1   7  -3 203.464 58.1287   8
   1   7  -3 162.409 33.1423  15
   1   7  -3 137.717 48.5445   1
   1   7  -2 354.975 63.4459   8
   1   7  -2 377.437 37.7946  11
   1   7  -2 354.014 56.4162   1
   1   7  -1 84.7564 30.6140  11
   1   7  -1 25.2841 50.2570   1
   1   7   0 2245.78 142.843  11
   1   7   0 2167.79 150.015   1
   1   7   1 2114.52 146.247  11
   1   7   1 2450.68 154.245   1
   1   7   2 1814.93 126.048  11
   1   7   2 1871.61 132.942   1
   1   7   3 171.155 50.5850  11
   1   7   3 279.138 81.9253  43
   1   7   3 231.909 63.9055  29
   1   7   3 245.521 64.9393   1
  -1  -7  -3 266.346 52.2639  32
   1   7   3 260.659 44.3190  25
   1   7   4 6054.61 340.059  25
   1   7   4 5111.90 350.320  11
   1   7   4 5628.84 350.449  43
  -1  -7  -4 5621.87 341.957  32
   1   7   4 5986.00 340.245  35
  -1  -7  -4 4995.57 348.778  55
   1   7   5 3058.45 191.105  35
  -1  -7  -5 3012.94 195.739  32
   1   7   5 3166.46 189.381  25
   1   7   5 2942.08 202.228  11
   1   7   5 2908.09 213.912  43
   1   7   6 2335.14 177.555  43
  -1  -7  -6 2610.30 146.883  18
   1   7   6 2193.16 153.697  35
  -1  -7  -6 2308.91 158.174  32
   1   7   6 2269.02 150.836  25
  -1  -7  -7 755.071 54.2852  18
   1   7   7 677.825 69.8531  35
  -1  -7  -7 661.889 77.5834  32
  -1  -7  -8 243.897 33.5066  18
  -1  -7  -8 306.681 67.5584  32
   1   7   8 233.618 53.2132  35
  -1  -7  -9 179.491 31.0768  18
   1   7   9 202.545 48.8238  35
  -1  -7 -10 1439.79 103.229  32
   1   7  10 1477.03 97.8274  35
   1   7  11 118.115 32.4910  35
  -1  -7 -11 17.5361 43.9937  32
  -1  -7 -11 111.770 47.4060  46
  -1  -7 -12 275.776 23.9893  36
  -1  -7 -12 126.666 33.8015  46
   1   8 -17 277.779 42.2718  52
   1   8 -17 365.102 42.2842  38
   1   8 -16 41.3778 40.8337  38
   1   8 -16 26.1202 41.7478  21
   1   8 -15 65.3004 46.8064  51
   1   8 -15 27.3471 45.7767  21
   1   8 -14 894.385 102.559  50
   1   8 -14 871.198 81.4513  51
   1   8 -14 1019.84 79.6081  21
   1   8 -13 767.791 103.270  50
   1   8 -13 752.818 77.9832  51
   1   8 -13 973.868 102.652  30
   1   8 -13 899.333 76.8382  21
   1   8 -12 157.820 51.7990  23
   1   8 -12 85.1495 66.3008  22
   1   8 -12 128.806 54.4594  21
   1   8 -12 43.7548 79.0769  30
   1   8 -12 54.9255 54.0087  51
   1   8 -12 98.6587 82.2785  50
   1   8 -12 131.034 60.3816  40
   1   8 -11 2721.28 176.434  51
   1   8 -11 2908.24 173.322  23
   1   8 -11 2475.58 176.195  22
   1   8 -11 2676.63 177.140  40
   1   8 -11 2859.88 194.105  47
   1   8 -11 2737.90 186.168  50
   1   8 -10 1648.34 128.515  47
   1   8 -10 1369.42 101.659  23
   1   8 -10 1209.91 105.316  22
   1   8 -10 1485.18 102.827  42
   1   8 -10 1279.81 101.232  51
   1   8 -10 1305.72 106.275  40
   1   8 -10 1387.87 114.782  34
   1   8  -9 204.088 85.1427  34
   1   8  -9 186.084 52.2511  23
   1   8  -9 222.186 68.4069   1
   1   8  -9 149.062 55.7055  42
   1   8  -9 84.0836 48.0232  26
   1   8  -9 224.721 64.5278  40
   1   8  -9 172.319 48.1785  51
   1   8  -8 577.884 64.7060  42
   1   8  -8 459.841 59.0262  51
   1   8  -8 553.298 61.8092  40
   1   8  -8 745.295 62.7412   5
   1   8  -8 634.759 74.1125  34
   1   8  -8 636.811 64.7740  28
   1   8  -8 696.404 68.2640  30
   1   8  -8 526.702 83.6722  47
   1   8  -8 490.541 81.9466  45
   1   8  -8 686.318 64.5420  23
   1   8  -8 783.383 80.3703   1
   1   8  -7 1354.35 111.760   1
   1   8  -7 1485.73 100.224  42
   1   8  -7 1607.41 111.053  47
   1   8  -7 1402.77 99.2463  30
   1   8  -7 1236.04 96.5174  28
   1   8  -6 301.228 49.1944  42
   1   8  -6 118.916 58.6322   1
   1   8  -6 317.468 66.8466  47
   1   8  -6 50.8211 73.0760   8
   1   8  -5 3377.51 225.518   8
   1   8  -5 3331.33 215.607   1
   1   8  -4 486.361 77.3271   8
   1   8  -3 4157.69 262.301   8
   1   8  -3 4013.09 256.528   1
   1   8  -2 816.388 84.3415   8
   1   8  -2 751.467 59.5512  15
   1   8  -2 804.758 79.0320   1
   1   8  -1 5605.89 336.575   1
   1   8  -1 5269.41 337.609   8
   1   8   0 105.422 61.3468   1
   1   8   0 64.4528 77.6930  45
   1   8   0 50.5875 39.2421  25
   1   8   0 24.3086 36.2825  11
   1   8   1 292.134 50.2699  11
   1   8   1 444.581 48.3603  25
   1   8   1 391.718 71.3813   1
   1   8   1 493.385 87.0837  45
   1   8   1 344.897 53.2467   5
   1   8   1 363.158 66.5209  29
   1   8   2 28.8532 41.8235  11
   1   8   2-1.68533 65.9563   1
   1   8   2-8.46568 67.6449  29
   1   8   2 2.02276 44.0182  25
   1   8   3 4316.71 282.391  43
  -1  -8  -3 4452.83 267.019  32
   1   8   3 3861.93 273.226  11
   1   8   3 4560.24 265.070  25
   1   8   4 322.229 53.8485  25
   1   8   4 322.185 97.4034  43
   1   8   4 328.196 50.0038  35
  -1  -8  -4 293.707 67.3078  32
  -1  -8  -5 4778.60 281.221  18
   1   8   5 4555.63 284.748  25
   1   8   5 4556.32 298.804  43
   1   8   5 4932.75 284.829  35
  -1  -8  -5 4629.49 287.438  32
   1   8   6 215.006 46.8441  25
  -1  -8  -6 212.241 32.0758  18
  -1  -8  -6 269.125 63.6412  32
   1   8   6 237.491 49.1809  35
  -1  -8  -7 1276.60 103.215  32
   1   8   7 1237.40 93.5723  35
  -1  -8  -7 1388.60 85.8431  18
   1   8   8 406.350 49.6964  35
  -1  -8  -8 536.657 63.7737  32
  -1  -8  -8 394.079 37.8533  18
   1   8   9 2391.74 152.042  35
  -1  -8  -9 2636.26 157.089  32
  -1  -8 -10 223.230 47.1370  32
  -1  -8 -10 72.8654 33.0108  36
  -1  -8 -11 103.769 33.6923  46
   1   9 -17 469.109 46.4346  38
   1   9 -17 688.638 45.9984  21
   1   9 -16 43.6190 41.0188  52
   1   9 -16-22.6621 40.4746  21
   1   9 -15 600.017 59.7384  21
   1   9 -14 989.652 79.3826  21
   1   9 -13 100.911 51.9874  51
   1   9 -13 49.2393 84.6667  50
   1   9 -12 286.769 56.5676  51
   1   9 -12 279.057 102.800  47
   1   9 -11 379.768 66.5586  22
   1   9 -11 419.115 60.9676  23
   1   9 -11 421.848 99.7597  47
   1   9 -11 435.036 60.0497  51
   1   9 -11 349.604 59.8161  21
   1   9 -11 463.421 80.4365  34
   1   9 -11 437.897 65.3458  40
   1   9 -10 137.242 57.8409  42
   1   9 -10 145.801 92.5116  47
   1   9 -10 218.205 58.7746  23
   1   9 -10 124.539 56.2131  40
   1   9 -10 158.949 75.6087  50
   1   9 -10 147.632 74.4340  34
   1   9  -9 278.692 77.2527  34
   1   9  -9 276.011 67.5821  30
   1   9  -9 317.603 65.8437  42
   1   9  -9 310.814 62.6400  23
   1   9  -9 324.713 57.2705   5
   1   9  -9 284.758 76.2672   1
   1   9  -9 142.289 87.6557  45
   1   9  -9 410.979 90.6007  47
   1   9  -8 2513.95 184.819   1
   1   9  -8 3034.03 185.635  47
   1   9  -8 2913.41 178.738  34
   1   9  -8 2905.93 174.634  30
   1   9  -8 2352.20 171.131   5
   1   9  -8 2684.69 174.127  52
   1   9  -8 2909.17 177.008  42
   1   9  -8 2691.42 172.830  23
   1   9  -8 2397.24 178.962  24
   1   9  -7 1734.72 139.842  45
   1   9  -7 1610.06 133.003  24
   1   9  -7 1763.46 123.685  23
   1   9  -7 2043.56 121.625  54
   1   9  -7 1939.96 122.574  52
   1   9  -7 1820.50 122.294  30
   1   9  -7 1662.83 119.262  28
   1   9  -7 1593.11 135.257   1
   1   9  -7 2151.15 139.247  47
   1   9  -7 1994.09 126.630  42
   1   9  -7 1432.13 119.995   5
   1   9  -6 557.456 92.4656  45
   1   9  -6 579.382 74.2225  23
   1   9  -6 678.384 87.1191  24
   1   9  -6 853.585 85.3568  47
   1   9  -6 1001.80 70.7822  54
   1   9  -6 927.484 84.4977  53
   1   9  -6 722.242 65.1474  52
   1   9  -6 673.308 64.6432  30
   1   9  -6 608.636 63.6686  28
   1   9  -6 885.315 71.5492  42
   1   9  -6 566.553 95.7066   8
   1   9  -6 542.705 82.9121   1
   1   9  -6 500.313 66.9746   5
   1   9  -5 133.262 71.4880  53
   1   9  -5 62.7180 50.2685  54
   1   9  -5 3.67425 41.4194  30
   1   9  -5 2.30254 48.9718   5
   1   9  -5 117.812 75.7919  24
   1   9  -5 72.2144 60.7524  23
   1   9  -5 17.3853 63.5296   1
   1   9  -5 40.9694 79.9997  45
   1   9  -5 48.3809 41.1411  28
   1   9  -5 32.1235 38.4396  25
   1   9  -5-19.5730 71.5484   8
   1   9  -4 2192.98 147.280  23
   1   9  -4 2474.41 138.086  30
   1   9  -4 2298.26 164.886   8
   1   9  -4 2288.75 156.112  24
   1   9  -4 2172.90 138.229  25
   1   9  -3 643.589 85.4679   8
   1   9  -3 621.623 87.8815  24
   1   9  -3 575.504 61.0031   5
   1   9  -3 509.251 56.5463  37
   1   9  -3 534.042 79.0475   1
   1   9  -3 627.430 56.0303  25
   1   9  -3 640.611 53.4071  30
   1   9  -3 472.024 72.3397  29
   1   9  -2 3099.40 238.310  29
   1   9  -2 3813.73 234.484   5
   1   9  -2 3499.53 249.743  45
   1   9  -2 4197.34 234.570  37
   1   9  -2 3803.08 251.475   8
   1   9  -2 4111.72 233.957  25
   1   9  -2 4180.79 250.338   1
   1   9  -1 14.0001 64.1358   8
   1   9  -1 11.8689 66.2362   1
   1   9  -1-13.5151 50.2737   5
   1   9  -1-29.2909 91.2795  45
   1   9   0 274.294 98.7709  45
   1   9   0 165.974 72.5062   1
   1   9   0 207.134 45.4902  25
   1   9   0 196.269 56.0114   5
   1   9   0 229.662 68.6250   8
   1   9   1 475.057 78.1632   8
   1   9   1 348.311 76.2358  29
   1   9   1 563.932 57.0397  25
   1   9   1 564.375 85.8359   1
   1   9   1 493.919 71.5823   5
   1   9   2 2379.03 171.582   1
   1   9   2 2361.89 152.185  25
  -1  -9  -3 200.172 56.0028  32
   1   9   3 157.652 49.9638  25
  -1  -9  -4 1797.36 123.472  32
   1   9   4 1816.02 121.213  25
  -1  -9  -5 117.017 56.7794  32
   1   9   5 109.380 39.1894  35
   1   9   5 37.5129 45.3938  25
  -1  -9  -5 47.1402 26.4980  18
  -1  -9  -6 815.716 78.5012  32
   1   9   6 783.794 67.4366  25
  -1  -9  -6 874.367 58.3685  18
  -1  -9  -7 464.711 38.1884  18
  -1  -9  -7 480.246 62.7243  32
  -1  -9  -8 1899.33 124.169  32
  -1  -9  -9 229.452 35.1131  36
  -1  -9 -10 21.8868 32.2382  46
  -1  -9 -10 90.0903 21.1514  36
   1  10 -16 1188.52 76.5934  38
   1  10 -16 1513.21 77.5006  21
   1  10 -15 538.738 54.2472  38
   1  10 -15 641.156 56.2787  21
   1  10 -15 471.806 54.4332  52
   1  10 -14 96.2006 47.0375  52
   1  10 -14 130.567 45.3889  38
   1  10 -13 816.898 76.9707  52
   1  10 -13 864.862 73.5275  38
   1  10 -12 529.162 65.6753  21
   1  10 -12 562.384 66.7582  52
   1  10 -12 736.198 109.885  47
   1  10 -11 172.461 57.5837  23
   1  10 -11 104.360 74.6177  30
   1  10 -11 148.845 56.1043  52
   1  10 -11 142.658 74.2583  34
   1  10 -11 194.280 54.0730  21
   1  10 -11 281.617 95.8606  47
   1  10 -11 193.514 80.6891  50
   1  10 -10 531.221 92.2477  45
   1  10 -10 724.524 101.357  47
   1  10 -10 627.918 68.4249  21
   1  10 -10 656.846 72.8438  23
   1  10 -10 706.205 86.6344  34
   1  10 -10 579.708 82.0926  30
   1  10 -10 730.674 71.6580  52
   1  10 -10 658.379 88.3692  50
   1  10 -10 755.263 74.3258  42
   1  10  -9 430.206 91.7476  45
   1  10  -9 483.744 91.7540  47
   1  10  -9 330.505 65.2764  23
   1  10  -9 372.659 80.0704  24
   1  10  -9 333.602 56.0565  21
   1  10  -9 280.260 82.9618   1
   1  10  -9 346.412 64.5375  42
   1  10  -9 237.350 50.8170  38
   1  10  -9 276.627 76.3235  34
   1  10  -9 271.416 67.1318  30
   1  10  -9 310.245 58.1626  52
   1  10  -9 333.740 75.7027  50
   1  10  -9 266.425 58.4177   5
   1  10  -8 339.568 64.3776  42
   1  10  -8 268.144 85.9421  47
   1  10  -8 367.083 95.9331  45
   1  10  -8 251.718 81.8320   1
   1  10  -8 278.284 52.4717  38
   1  10  -8 364.700 74.8743  34
   1  10  -8 325.818 63.0568  30
   1  10  -8 278.806 60.6971  52
   1  10  -8 246.075 69.9331  23
   1  10  -8 335.626 88.4566  24
   1  10  -8 273.666 54.4186  21
   1  10  -8 228.291 59.2144   5
   1  10  -7 333.786 53.1940  21
   1  10  -7 243.715 48.6065  38
   1  10  -7 255.916 62.6439   5
   1  10  -7 282.239 58.3423  52
   1  10  -7 311.618 63.1191  54
   1  10  -7 381.041 82.7051   1
   1  10  -7 332.800 62.8444  30
   1  10  -7 252.474 63.4510  42
   1  10  -7 272.675 88.4382  47
   1  10  -7 373.131 71.2280  23
   1  10  -7 240.835 85.6862  24
   1  10  -6 375.909 62.2098   5
   1  10  -6 291.196 55.3912  30
   1  10  -6 308.180 88.8310  53
   1  10  -6 195.486 73.8074  54
   1  10  -6 335.737 78.8476   1
   1  10  -6 305.594 86.7952  47
   1  10  -6 458.087 80.2707  23
   1  10  -6 303.460 89.6416  24
   1  10  -5 2638.73 185.663  23
   1  10  -5 2561.64 191.180  24
   1  10  -5 2807.25 177.900  42
   1  10  -5 2674.29 175.293  30
   1  10  -5 2513.05 198.579   8
   1  10  -5 2954.58 185.366  54
   1  10  -5 3032.05 185.381  53
   1  10  -4 263.681 55.1098  30
   1  10  -4 159.376 56.8044  25
   1  10  -4 269.272 80.8560   8
   1  10  -4 227.676 76.9028   1
   1  10  -4 238.034 92.4973  24
   1  10  -4 302.028 58.3740  42
   1  10  -3 795.774 67.8328  30
   1  10  -3 775.918 69.4573  25
   1  10  -3 759.596 108.138  45
   1  10  -3 670.190 72.5416   5
   1  10  -3 778.111 97.4916   8
   1  10  -3 796.319 69.2817  37
   1  10  -3 829.240 93.7531   1
   1  10  -2 1135.58 80.4680  30
   1  10  -2 1000.81 106.307   8
   1  10  -2 1092.48 126.416  45
   1  10  -2 1045.41 82.0557  25
   1  10  -2 953.589 105.208   1
   1  10  -2 925.565 86.2050   5
   1  10  -2 1062.54 82.5597  37
   1  10  -1 1507.00 151.369  45
   1  10  -1 1733.48 110.595  37
   1  10  -1 1437.89 130.703   1
   1  10  -1 1530.15 129.791   8
   1  10  -1 1421.11 113.420   5
   1  10   0 1731.19 160.057  45
   1  10   0 2173.73 153.294   1
   1  10   0 1750.09 146.424   8
   1  10   0 1846.26 126.687  25
   1  10   0 2018.76 130.167   5
   1  10   1 2560.36 178.899   1
   1  10   1 2226.78 173.394   8
   1  10   1 2332.23 155.609   5
   1  10   1 2534.92 155.461  25
   1  10   2 431.543 58.1415  25
   1  10   3 366.388 54.6256  25
  -1 -10  -4 393.346 56.3383  32
   1  10   4 369.060 53.2711  25
  -1 -10  -5 358.764 56.9736  32
   1  10   5 318.347 48.4559  25
  -1 -10  -6 155.426 49.5130  32
  -1 -10  -7 1184.07 81.6384  32
  -1 -10  -7 1049.04 77.3554  36
   1  10   7 1193.15 78.0991  37
  -1 -10  -8 172.170 30.3852  36
   1  10   8 229.895 29.4207  37
  -1 -10  -9 47.9657 17.3695  36
  -1 -10  -9 58.8621 29.0121  46
   1  11 -16 302.462 32.9412  38
   1  11 -15 557.627 50.6478  38
   1  11 -14 337.184 48.8966  21
   1  11 -14 342.638 45.8492  38
   1  11 -13 549.465 56.3439  38
   1  11 -13 603.736 59.6294  52
   1  11 -13 523.119 59.3469  21
   1  11 -12 542.156 57.8849  21
   1  11 -12 497.752 54.9528  38
   1  11 -12 347.334 58.5602  52
   1  11 -12 325.190 82.6917  50
   1  11 -12 415.793 97.1933  47
   1  11 -12 495.439 78.8909  30
   1  11 -11 331.493 75.9365  34
   1  11 -11 164.970 74.6995  30
   1  11 -11 325.688 55.7671  52
   1  11 -11 289.318 50.5863  38
   1  11 -11 292.418 79.7885  50
   1  11 -11 287.314 97.0433  47
   1  11 -11 117.345 54.3903  21
   1  11 -10 4277.78 330.701  45
   1  11 -10 5543.72 324.084  23
   1  11 -10 5655.36 322.512  21
   1  11 -10 5285.72 322.803  38
   1  11 -10 5885.15 327.585  34
   1  11 -10 5417.44 327.950  30
   1  11 -10 4929.17 324.766  52
   1  11 -10 5653.83 333.465  47
   1  11 -10 4947.77 328.760  50
   1  11 -10 5685.93 326.238  42
   1  11  -9 163.512 50.6424  21
   1  11  -9 131.763 84.9194   1
   1  11  -9 239.057 90.2471  47
   1  11  -9 147.091 92.7206  45
   1  11  -9 225.995 65.7267  23
   1  11  -9 173.363 80.3037  24
   1  11  -9 239.646 46.6176  38
   1  11  -9 230.308 75.1771  34
   1  11  -9 198.205 65.6288  30
   1  11  -9 199.022 54.1957  52
   1  11  -9 221.705 72.7571  50
   1  11  -9 232.275 63.7882  42
   1  11  -8 268.482 64.3130  42
   1  11  -8 251.956 87.7425   1
   1  11  -8 218.390 97.9470  45
   1  11  -8 226.265 88.8076  47
   1  11  -8 212.727 82.1357  24
   1  11  -8 275.253 68.3801  23
   1  11  -8 254.633 50.4381  21
   1  11  -8 241.334 45.1706  38
   1  11  -8 158.433 74.4344  34
   1  11  -8 279.769 54.8758  52
   1  11  -8 232.656 69.2451  50
   1  11  -8 204.679 59.0714   5
   1  11  -8 297.680 61.5212  30
   1  11  -7 343.014 62.5507   5
   1  11  -7 427.891 61.3865  30
   1  11  -7 277.656 61.4763  54
   1  11  -7 416.601 73.2535  23
   1  11  -7 385.541 90.6492  24
   1  11  -7 391.592 88.4751  47
   1  11  -7 230.598 103.565  45
   1  11  -7 374.203 68.6628  42
   1  11  -7 321.552 66.7602  50
   1  11  -7 545.195 91.8963   1
   1  11  -6 967.322 108.909   1
   1  11  -6 938.486 82.8140   5
   1  11  -6 954.992 79.7824  30
   1  11  -6 1103.02 108.191  24
   1  11  -6 808.954 120.058  45
   1  11  -6 940.289 102.529  47
   1  11  -6 856.473 82.5996  50
   1  11  -6 903.102 84.5546  54
   1  11  -6 889.574 98.8529  53
   1  11  -5 987.713 84.2190  30
   1  11  -5 1329.01 108.394  53
   1  11  -5 1335.10 96.3936  54
   1  11  -5 780.586 113.363  24
   1  11  -5 793.165 114.134   8
   1  11  -5 1192.03 93.9961  42
   1  11  -5 1169.09 109.005  47
   1  11  -4 1316.22 104.684   5
   1  11  -4 1359.31 98.5198  30
   1  11  -4 1232.53 99.2853  25
   1  11  -4 1261.42 130.691   8
   1  11  -4 1613.31 109.320  42
   1  11  -4 1712.41 123.025  53
   1  11  -4 1698.04 113.350  54
   1  11  -4 1428.42 129.923   1
   1  11  -3 43.3553 57.7893   5
   1  11  -3 88.3772 42.9389  30
   1  11  -3 66.1285 47.4727  25
   1  11  -3 163.974 107.976  45
   1  11  -3 42.4937 78.5216   8
   1  11  -3 92.3240 59.9927  42
   1  11  -3 81.6944 52.3102  37
   1  11  -3 65.3845 82.9024   1
   1  11  -2 2625.31 176.541   5
   1  11  -2 2738.84 174.943  25
   1  11  -2 2659.67 204.802  45
   1  11  -2 2672.70 197.925   8
   1  11  -2 2936.60 200.170   1
   1  11  -2 2822.62 171.212  30
   1  11  -2 2883.48 176.475  37
   1  11  -1 780.825 75.0195  37
   1  11  -1 997.126 108.278   1
   1  11  -1 676.645 97.0417   8
   1  11  -1 853.838 64.6026  30
   1  11  -1 819.312 77.6295   5
   1  11   0 2387.73 157.319  25
   1  11   0 2553.96 184.613   1
   1  11   0 2384.82 158.748   5
   1  11   0 2584.55 159.073  37
   1  11   1 27.3264 51.1830  37
   1  11   1 9.54998 48.2206  25
   1  11   2 869.357 75.2606  37
   1  11   2 799.519 74.0881  42
   1  11   2 882.200 73.5814  25
   1  11   3 251.234 49.0657  25
   1  11   3 228.965 51.5750  37
   1  11   4 1890.48 123.740  37
  -1 -11  -5 76.8248 31.0382  36
   1  11   5 178.196 41.7099  37
  -1 -11  -6 272.700 33.4619  36
   1  11   6 394.011 40.3858  37
  -1 -11  -7 76.0806 21.4616  36
   1  11   7 100.010 38.6192  54
   1  11   7 75.7178 24.1718  37
   1  12 -15 189.311 34.6491  21
   1  12 -15 108.676 25.8079  38
   1  12 -14 370.708 46.6477  21
   1  12 -14 363.964 40.9749  38
   1  12 -13 627.690 75.5079  30
   1  12 -13 636.060 57.0434  21
   1  12 -13 541.674 51.7300  38
   1  12 -12 374.366 71.2049  30
   1  12 -12 369.946 51.0014  21
   1  12 -12 316.612 73.4168  50
   1  12 -12 335.602 89.6051  47
   1  12 -12 360.947 45.7481  38
   1  12 -11 2479.44 149.049  34
   1  12 -11 2376.07 139.814  21
   1  12 -11 2154.04 159.368  47
   1  12 -11 1875.99 150.231  50
   1  12 -11 2220.94 149.586  30
   1  12 -11 1977.39 137.691  38
   1  12 -10 1944.07 130.653  30
   1  12 -10 2102.16 143.511  47
   1  12 -10 1595.47 132.729  50
   1  12 -10 1995.42 132.887  34
   1  12 -10 1793.09 120.716  21
   1  12 -10 1715.13 118.922  38
   1  12 -10 1865.77 127.101  42
   1  12  -9 1384.85 116.026  50
   1  12  -9 1519.79 130.943  47
   1  12  -9 1638.44 103.918  21
   1  12  -9 1606.73 114.764  42
   1  12  -9 1175.46 134.589  45
   1  12  -9 1452.15 113.794  30
   1  12  -9 1604.49 119.453  34
   1  12  -8 164.988 59.7806  30
   1  12  -8 260.213 64.3172  50
   1  12  -8 289.966 74.1164  34
   1  12  -8 250.818 64.8027  42
   1  12  -8 172.547 102.433  45
   1  12  -8 247.734 86.8321  47
   1  12  -8 181.905 56.9190   5
   1  12  -7 2527.18 173.529  47
   1  12  -7 2022.68 158.935  50
   1  12  -7 2509.87 159.523  30
   1  12  -7 2635.75 166.057  34
   1  12  -7 3036.86 188.704   1
   1  12  -7 2665.15 159.635   5
   1  12  -7 1989.12 185.687  45
   1  12  -6 654.584 67.2798  30
   1  12  -6 726.644 74.3781  54
   1  12  -6 594.162 104.129   1
   1  12  -6 678.200 94.6821  47
   1  12  -6 609.839 118.007  45
   1  12  -5 4404.34 288.503  53
   1  12  -5 4657.71 288.066  54
   1  12  -5 4895.80 289.098  42
   1  12  -5 4573.72 292.052  47
   1  12  -5 4783.07 282.784  30
   1  12  -4 44.3554 45.8469  30
   1  12  -4-24.8080 63.7076  54
   1  12  -4 54.6514 80.9911  53
   1  12  -4 49.2645 61.1728  42
   1  12  -4 105.932 87.8182   1
   1  12  -4-6.23502 78.0380   8
   1  12  -4 161.013 111.973  45
   1  12  -4 6.56674 57.4814   5
   1  12  -3 1922.10 136.207   5
   1  12  -3 1995.46 129.953  30
   1  12  -3 2092.83 173.892  45
   1  12  -3 2120.29 140.446  42
   1  12  -3 2267.58 150.078  53
   1  12  -3 2152.94 144.378  54
   1  12  -3 1839.45 158.770   8
   1  12  -3 1982.18 135.449  37
   1  12  -3 1970.27 165.414   1
   1  12  -2 28.6361 89.0905   1
   1  12  -2 16.8128 56.0367   5
   1  12  -2-17.5609 57.8784  42
   1  12  -2-1.54034 48.1573  25
   1  12  -2 9.48100 52.4918  37
   1  12  -1 528.492 68.3221  42
   1  12  -1 504.204 65.5705   5
   1  12  -1 571.076 63.9905  37
   1  12   0 444.338 56.8931  25
   1  12   0 466.763 61.2157  37
   1  12   0 489.495 64.0694  42
   1  12   1 1352.26 98.0043  25
   1  12   1 1396.44 100.925  42
   1  12   1 1456.33 99.6199  37
   1  12   2 32.8807 42.3415  42
   1  12   2 100.108 46.7325  37
   1  12   3 1280.25 89.4251  37
   1  12   4 70.0829 37.7660  37
   1  12   5 368.377 40.2923  37
   1  12   6 18.0049 34.9251  54
   1  13 -13 217.508 38.0986  21
   1  13 -12 421.089 45.1649  21
   1  13 -12 305.292 64.4150  30
   1  13 -11 427.619 68.8507  30
   1  13 -11 557.312 84.0344  47
   1  13 -10 401.286 68.8096  30
   1  13 -10 431.725 66.0551  50
   1  13 -10 566.521 71.4616  34
   1  13 -10 417.366 85.4694  47
   1  13  -9 162.002 79.9836  47
   1  13  -9 96.8616 66.0935  34
   1  13  -9 22.6583 58.5976  30
   1  13  -9 93.8485 57.6112  42
   1  13  -8 1527.25 124.187  47
   1  13  -8 1429.64 109.255  30
   1  13  -8 1559.68 115.968  34
   1  13  -8 1550.41 111.882  42
   1  13  -7 639.668 90.7125  47
   1  13  -7 612.411 67.7115  30
   1  13  -6 402.661 84.7967  47
   1  13  -6 395.835 65.8649  42
   1  13  -6 281.719 61.2627  54
   1  13  -6 398.774 57.0387  30
   1  13  -5 39.8266 59.1168  54
   1  13  -5 15.3954 79.2675  47
   1  13  -5 111.263 60.8062  42
   1  13  -5 69.2392 53.8513   5
   1  13  -5 68.1120 46.8732  30
   1  13  -4 884.840 81.4310  42
   1  13  -4 689.023 96.1126  47
   1  13  -4 893.887 76.1701   5
   1  13  -4 810.026 82.7028  54
   1  13  -3-2.17881 50.4155  37
   1  13  -3 101.389 79.0813  53
   1  13  -3 31.9423 62.9425  54
   1  13  -3 53.5343 56.7474  42
   1  13  -2 1638.21 114.783  37
   1  13  -2 1725.94 129.667  53
   1  13  -2 1747.43 124.189  54
   1  13  -2 1676.94 118.751  42
   1  13  -1 276.583 51.4477  37
   1  13  -1 329.421 80.4923  53
   1  13  -1 288.981 67.2118  54
   1  13  -1 240.107 55.2816  42
   1  13   0 956.501 75.0828  37
   1  13   0 999.897 88.0167  54
   1  13   0 902.950 76.1916  42
   1  13   1 522.530 53.8569  37
   1  13   1 474.535 51.0915  42
   1  13   2 757.631 61.5521  37
   1  13   2 784.976 75.4581  54
   1  13   3 14.9680 35.6810  37
   1  13   3 84.6713 51.2959  54
   1  13   4 207.962 29.5939  37
   1  13   4 66.2131 42.7466  54
   1  14 -11 141.585 51.3528  30
   1  14 -11 69.2981 66.8336  47
   1  14 -10 243.816 69.7293  47
   1  14 -10 251.826 57.6386  34
   1  14 -10 216.325 53.1798  30
   1  14  -9 1832.27 131.697  47
   1  14  -9 2119.70 126.487  34
   1  14  -9 1912.79 123.354  42
   1  14  -8 354.715 64.4169  34
   1  14  -8 296.160 56.6040  42
   1  14  -8 356.659 74.8160  47
   1  14  -7 199.575 72.5391  47
   1  14  -6-6.68044 52.3128  42
   1  14  -6 67.4774 71.3744  47
   1  14  -5 807.790 83.1493  47
   1  14  -5 685.749 70.8651  42
   1  14  -5 637.732 66.3058  54
   1  14  -4 260.745 71.4359  47
   1  14  -4 199.465 54.1069  54
   1  14  -4 260.174 55.1137  42
   1  14  -3 972.218 76.4408  42
   1  14  -3 840.443 88.4942  47
   1  14  -3 832.270 78.0113  54
   1  14  -2 208.326 67.7500  47
   1  14  -2 347.091 57.0715  54
   1  14  -2 260.756 49.9224  42
   1  14  -1 687.376 73.6345  47
   1  14  -1 649.589 67.4232  54
   1  14  -1 619.224 58.8926  42
   1  14   0 87.4683 34.8847  42
   1  14   0 23.3127 50.9452  54
   1  14   0 11.7142 37.9690  37
   1  14   2 125.506 46.3096  47
   1  14   3 213.784 32.4483  54
   1  15  -9 63.2410 56.2342  47
   1  15  -9 106.162 49.0457  34
   1  15  -8 252.052 62.5422  47
   1  15  -8 250.411 53.5452  34
   1  15  -7 99.5990 60.2548  47
   1  15  -6 976.247 76.7907  42
   1  15  -6 958.983 83.5772  47
   1  15  -5 67.3127 59.4589  47
   1  15  -5 44.9618 45.0322  42
   1  15  -4 1208.41 90.5739  47
   1  15  -4 1142.03 84.6214  42
   1  15  -3 187.789 49.8294  34
   1  15  -3 130.297 41.1607  42
   1  15  -3 155.187 56.0333  47
   1  15  -2 520.064 45.5789  42
   1  15  -2 358.674 48.6785  54
   1  15  -2 516.015 58.2452  47
   1  15  -1 93.5543 43.1707  47
   1  15  -1 39.2491 36.9628  54
   1  15   0 237.872 35.9170  54
   1  16  -7 1185.51 79.7916  34
  -2  16  -1 247.125 35.1098  42
  -2  16  -2 429.955 45.6581  42
  -2  16  -3 18.7632 38.1800  42
  -2  16  -3 29.2486 41.3609  34
  -2  16  -4 440.354 50.3222  42
  -2  16  -4 492.506 51.5575  34
  -2  16  -5 183.425 44.8663  34
  -2  16  -6 496.367 52.2204  42
  -2  16  -6 591.228 53.5827  34
  -2  16  -7 51.1734 36.7684  42
  -2  15   2 83.4906 33.8905  54
  -2  15   1 474.429 51.3594  54
  -2  15   1 581.079 48.9984  42
  -2  15   0 161.386 43.0482  54
  -2  15   0 149.493 43.5304  42
  -2  15   0 132.264 38.8188  37
  -2  15  -1 542.121 56.0628  54
  -2  15  -1 626.970 54.0642  37
  -2  15  -1 630.599 60.4016  42
  -2  15  -2 70.5797 45.6396   5
  -2  15  -2 105.427 47.7998  42
  -2  15  -3 2450.19 141.088   5
  -2  15  -3 1932.67 143.339  42
  -2  15  -4 73.4343 46.2933   5
  -2  15  -4 75.0547 94.0344  45
  -2  15  -5 503.094 102.677  45
  -2  15  -5 763.086 69.4483  34
  -2  15  -6 113.460 53.6809  34
  -2  15  -6 40.7203 48.7210  42
  -2  15  -7 251.535 48.0948   5
  -2  15  -7 239.389 49.3362  42
  -2  15  -7 199.322 89.1222  45
  -2  15  -7 295.635 53.7480  34
  -2  15  -8 217.914 45.6353  42
  -2  15  -8 169.357 83.9831  45
  -2  15  -9 1455.34 95.9283  42
  -2  14   4 500.882 44.0755  37
  -2  14   3 199.497 35.5481  42
  -2  14   3 213.497 38.3364  37
  -2  14   2 1659.48 105.724  25
  -2  14   2 1595.33 107.364  42
  -2  14   1 227.823 48.8871  42
  -2  14   0 890.231 75.8682  42
  -2  14   0 833.656 68.1051  25
  -2  14   0 918.115 71.4671   5
  -2  14   0 778.288 68.9306  37
  -2  14  -1 55.3392 53.6670  42
  -2  14  -1 91.2886 46.0304  37
  -2  14  -1 83.5894 42.3980  25
  -2  14  -1 76.9681 50.6956   5
  -2  14  -2 674.873 64.6417  25
  -2  14  -2 814.475 77.1884  42
  -2  14  -2 630.878 112.526  45
  -2  14  -2 754.383 67.9229  37
  -2  14  -2 863.498 73.5678  54
  -2  14  -2 826.943 70.5351   5
  -2  14  -3 431.827 52.9110  25
  -2  14  -3 547.443 67.9307  42
  -2  14  -3 500.234 111.210  45
  -2  14  -3 505.731 60.8508  54
  -2  14  -3 515.090 61.0374   5
  -2  14  -3 516.496 58.1115  37
  -2  14  -4 503.999 61.6101   5
  -2  14  -4 618.275 112.918  45
  -2  14  -5 1176.76 94.9897  42
  -2  14  -6 2066.07 141.602  34
  -2  14  -6 2178.84 142.730  42
  -2  14  -6 2110.93 137.926   5
  -2  14  -7 77.3164 85.2248  24
  -2  14  -7 111.866 53.7190  42
  -2  14  -7 116.260 59.1923  34
  -2  14  -7 26.1255 96.0944  45
  -2  14  -7 49.4969 50.4226   5
  -2  14  -8 1907.54 128.612  42
  -2  14  -8 1771.19 152.639  45
  -2  14  -8 1908.59 129.231  34
  -2  14  -8 1855.50 125.859   5
  -2  14  -8 2295.63 145.667  24
  -2  14  -9 38.6136 76.4508  24
  -2  14  -9 83.7505 45.2187  42
  -2  14  -9 5.46658 84.6195  45
  -2  14 -10 266.176 74.8699  45
  -2  14 -10 178.445 71.4841  24
  -2  13   6 215.090 32.7996  37
  -2  13   5 471.601 47.2687  37
  -2  13   4 141.848 37.3943  42
  -2  13   4 123.957 40.9197  37
  -2  13   4 108.574 38.9371  25
  -2  13   3 1455.71 99.0695  37
  -2  13   3 1427.80 97.6475  25
  -2  13   2 1327.23 93.1248  25
  -2  13   1 491.630 60.4690   5
  -2  13   0 5.97988 102.467  45
  -2  13   0 40.2018 53.3125   5
  -2  13   0 28.2902 46.4611  25
  -2  13   0 19.4341 50.0140  37
  -2  13  -1 3730.71 262.400  45
  -2  13  -1 3369.30 247.000  29
  -2  13  -1 4085.03 239.338   5
  -2  13  -1 3902.17 238.195  25
  -2  13  -1 4068.06 239.245  37
  -2  13  -2 295.944 70.0914  47
  -2  13  -2 317.002 111.591  45
  -2  13  -2 371.030 60.7014   5
  -2  13  -2 399.453 53.0023  25
  -2  13  -2 221.600 78.0219  29
  -2  13  -2 322.836 56.6598  37
  -2  13  -3 1068.80 95.0520  47
  -2  13  -3 1184.04 85.9866  37
  -2  13  -3 1086.36 87.6160   5
  -2  13  -3 1056.86 82.0611  25
  -2  13  -3 902.134 100.156  29
  -2  13  -4 144.338 70.7455  29
  -2  13  -4 296.333 48.7560  25
  -2  13  -4 236.835 69.8114  47
  -2  13  -4 299.938 55.5659  54
  -2  13  -4 349.491 58.9604   5
  -2  13  -4 261.993 54.2138  37
  -2  13  -5 1342.08 109.172  47
  -2  13  -5 1401.04 107.290  42
  -2  13  -6 12.5731 68.2904  47
  -2  13  -6 27.9050 60.6648  42
  -2  13  -6 75.8799 76.7751  23
  -2  13  -6 44.2024 54.3611   5
  -2  13  -7 911.169 88.6869  47
  -2  13  -7 1003.35 106.153  24
  -2  13  -7 783.432 95.2833  23
  -2  13  -7 827.873 82.4605  42
  -2  13  -7 801.509 120.351  45
  -2  13  -7 923.982 84.5379  34
  -2  13  -7 866.515 78.2410   5
  -2  13  -8 300.340 74.1694  23
  -2  13  -8 270.629 88.7926  24
  -2  13  -8 277.377 66.6336  52
  -2  13  -8 307.195 75.6617  47
  -2  13  -8 356.240 60.6431  42
  -2  13  -8 353.844 57.0283   5
  -2  13  -8 254.097 66.9292  34
  -2  13  -9 118.171 60.7514  34
  -2  13  -9 187.608 72.5975  47
  -2  13  -9 151.536 44.8111  38
  -2  13  -9 95.0920 92.0999  45
  -2  13  -9 155.231 60.8256  52
  -2  13  -9 179.589 52.5559  42
  -2  13  -9 144.930 68.4271  23
  -2  13  -9 108.090 46.4218  21
  -2  13  -9 219.136 84.3676  24
  -2  13  -9 155.723 50.6270   5
  -2  13 -10 20.4472 82.8396  45
  -2  13 -10 14.2963 55.4203  52
  -2  13 -10 76.0265 44.8710  42
  -2  13 -10-20.0114 41.1339  38
  -2  13 -10 107.176 75.6981  24
  -2  13 -10 78.3927 62.9445  23
  -2  13 -10 18.5862 44.9382  21
  -2  13 -11 3226.82 203.208  38
  -2  13 -11 3341.92 202.436  21
  -2  13 -11 3773.03 207.537  23
  -2  13 -11 2936.69 207.162  52
  -2  13 -12 77.0465 38.2886  38
  -2  13 -12 81.1417 51.9408  23
  -2  13 -12 172.377 48.7644  52
  -2  13 -13 53.2688 42.0662  52
  -2  13 -13 87.3577 35.7740  38
  -2  13 -14 167.756 32.2138  52
  -2  12   7 117.910 33.2943  37
   2 -12  -7 38.8813 22.0753  36
  -2  12   6 272.432 39.9043  25
  -2  12   5 42.3118 40.0023  25
  -2  12   4 906.776 72.4770  25
  -2  12   3 176.486 48.3127  25
  -2  12   2 948.495 83.3089   5
  -2  12   2 922.189 102.987  29
  -2  12   2 1193.66 83.5351  25
   2 -12  -1 60.1858 76.0342  10
  -2  12   1-62.6675 79.8762  29
  -2  12   1 65.1992 102.047  45
  -2  12   1 83.2693 54.8487   5
   2 -12   0 1681.16 139.362  10
  -2  12   0 1939.54 122.249  37
  -2  12   0 1434.87 146.938   8
  -2  12   0 1596.27 121.404   5
  -2  12   0 1966.36 120.527  25
  -2  12   0 1670.97 155.682  45
  -2  12  -1 1715.40 118.718  37
  -2  12  -1 1798.77 119.583   5
  -2  12  -1 1762.66 150.217   8
  -2  12  -1 1760.94 117.319  25
  -2  12  -1 1504.19 130.635  29
  -2  12  -2 1796.28 141.743  29
  -2  12  -2 2296.86 132.373  37
  -2  12  -2 1968.44 163.770   8
  -2  12  -2 1774.68 132.189   5
  -2  12  -2 1690.75 156.676  24
  -2  12  -2 1999.99 130.216  25
  -2  12  -2 2107.41 165.822  45
  -2  12  -3 271.927 76.6689  29
  -2  12  -3 278.031 60.7369   5
  -2  12  -3 405.916 53.5143  25
  -2  12  -3 377.489 93.5641   8
  -2  12  -3 428.653 74.0188  47
  -2  12  -3 240.718 105.362  45
  -2  12  -3 399.593 57.8623  37
  -2  12  -4 4012.06 244.022  37
  -2  12  -4 3423.49 248.838  29
  -2  12  -4 3918.31 242.063  25
  -2  12  -4 3922.57 255.673  23
  -2  12  -4 4608.59 246.802  54
  -2  12  -4 4437.88 277.811   8
  -2  12  -4 3665.54 264.810  45
  -2  12  -4 3934.82 248.252  47
  -2  12  -5 125.822 43.8145  25
  -2  12  -5 115.527 66.7977  29
  -2  12  -5 145.675 81.2289  23
  -2  12  -5 203.709 93.6087   8
  -2  12  -5 191.431 52.2105  37
  -2  12  -5 253.218 71.8409  47
  -2  12  -6 877.894 90.1620  52
  -2  12  -6 1035.77 87.1335  42
  -2  12  -6 948.964 93.0150  47
  -2  12  -6 1058.55 110.795  24
  -2  12  -6 850.296 98.2281  23
  -2  12  -6 968.618 122.333   8
  -2  12  -6 823.512 117.401  45
  -2  12  -6 916.683 81.2362   5
  -2  12  -7 55.5028 47.6637  21
  -2  12  -7 62.6775 86.7063  24
  -2  12  -7-24.4598 72.5306  23
  -2  12  -7-4.14429 58.5511  42
  -2  12  -7 75.5506 65.2493  34
  -2  12  -7-12.4457 56.4866  30
  -2  12  -7 13.1636 54.6565   5
  -2  12  -7 54.3406 46.2773  38
  -2  12  -7 125.665 71.8162  47
  -2  12  -7-19.6941 95.6960  45
  -2  12  -7 9.31656 63.2895  52
  -2  12  -8 1256.40 105.148  47
  -2  12  -8 1402.02 116.148  24
  -2  12  -8 1262.67 103.876  23
  -2  12  -8 1066.28 88.2143  21
  -2  12  -8 1314.00 95.0670  42
  -2  12  -8 1166.22 89.1189  38
  -2  12  -8 1228.42 98.1195  34
  -2  12  -8 1088.62 95.2791  30
  -2  12  -8 1129.57 90.6005   5
  -2  12  -8 866.979 118.158  45
  -2  12  -8 1072.51 99.7449  52
  -2  12  -9 124.422 50.8217  21
  -2  12  -9 146.374 77.8130  47
  -2  12  -9 87.2828 70.8188  23
  -2  12  -9 209.731 81.7970  24
  -2  12  -9 96.7762 52.7992  42
  -2  12  -9 115.889 62.0787  34
  -2  12  -9 48.1113 63.7669  30
  -2  12  -9 125.854 52.8417   5
  -2  12  -9 90.0779 60.9752  52
  -2  12  -9 41.4992 89.9710  45
  -2  12  -9 106.307 47.8410  38
  -2  12 -10 1384.42 99.9817  34
  -2  12 -10 1030.98 105.619  30
  -2  12 -10 1109.62 111.118  47
  -2  12 -10 1495.35 116.444  24
  -2  12 -10 1226.69 95.0250  21
  -2  12 -10 1565.96 107.436  23
  -2  12 -10 1324.16 105.707  52
  -2  12 -10 1297.09 96.1764  38
  -2  12 -10 1248.12 93.7142  42
  -2  12 -11 147.646 72.8211  24
  -2  12 -11 109.782 63.0646  23
  -2  12 -11 107.820 48.9231  21
  -2  12 -11 46.2332 46.4853  38
  -2  12 -11 165.706 60.3508  52
  -2  12 -12 65.7533 57.7265  23
  -2  12 -12 88.7814 46.3391  21
  -2  12 -12 83.0141 44.1667  38
  -2  12 -12 155.086 56.1483  52
  -2  12 -13 215.616 51.9457  23
  -2  12 -13 220.274 43.5997  38
  -2  12 -13 191.018 45.3444  21
  -2  12 -13 185.540 52.1279  52
  -2  12 -14 218.132 47.5445  52
  -2  12 -14 253.374 40.2879  38
  -2  12 -15 67.6602 31.4487  52
  -2  11   9 103.451 26.7198  37
   2 -11  -9 80.2063 21.6034  36
   2 -11  -8 210.218 44.1389  32
  -2  11   7 762.981 64.2457  25
   2 -11  -7 1003.27 69.3297  32
  -2  11   6 374.356 50.0824  25
   2 -11  -6 395.349 55.4386  32
  -2  11   5 2382.59 148.815  25
   2 -11  -5 2277.95 150.106  32
  -2  11   4 127.013 50.4812  25
  -2  11   4 118.472 76.7130  29
  -2  11   3 1617.57 108.489  25
  -2  11   3 1383.32 124.472  29
  -2  11   2 15.4617 76.1722  29
  -2  11   2 70.6109 52.9678   5
  -2  11   2 54.4402 49.8062  25
  -2  11   2 27.4560 94.3371  45
  -2  11   1 3052.26 231.675  45
  -2  11   1 3439.08 210.588   5
  -2  11   1 3532.58 221.224  29
  -2  11   1 3466.08 236.454   8
  -2  11   0 198.172 81.9516   8
  -2  11   0 190.314 55.6278   5
  -2  11   0 177.544 51.5695  25
  -2  11   0 50.6815 98.4383  45
  -2  11  -1 138.420 74.8741  29
  -2  11  -1 216.811 56.6712   5
  -2  11  -1 134.922 82.8038   8
  -2  11  -1 165.976 100.257  45
  -2  11  -1 274.913 51.9169  25
  -2  11  -1 95.8872 97.9802  24
  -2  11  -2 16.4979 73.2409  29
  -2  11  -2 70.9210 54.4303   5
  -2  11  -2 71.5379 83.3650   8
  -2  11  -2-79.9527 95.4841  45
  -2  11  -2 28.7525 50.9829  37
  -2  11  -2 44.9176 48.8739  25
  -2  11  -2 1.25013 95.3301  24
  -2  11  -3 2040.34 148.007  29
  -2  11  -3 1842.98 137.015   5
  -2  11  -3 2075.17 166.203   8
  -2  11  -3 2234.00 162.699  45
  -2  11  -3 2107.20 134.290  25
  -2  11  -3 1838.22 152.094  23
  -2  11  -3 2297.58 137.960  37
  -2  11  -4 296.546 57.6856  37
  -2  11  -4 230.684 138.692  16
  -2  11  -4 215.850 73.0942  29
  -2  11  -4 351.648 50.1657  25
  -2  11  -4 325.730 93.0501   8
  -2  11  -4 356.296 74.4315  47
  -2  11  -4 300.845 70.8746  52
  -2  11  -4 289.882 81.0691  23
  -2  11  -5 2120.45 138.076  47
  -2  11  -5 1916.99 141.941  23
  -2  11  -5 1914.76 188.824  16
  -2  11  -5 1498.31 134.107  29
  -2  11  -5 1876.77 123.861  25
  -2  11  -5 1835.92 128.849   5
  -2  11  -5 2155.47 141.758  52
  -2  11  -5 2064.54 128.196  38
  -2  11  -5 1976.02 128.832  37
  -2  11  -6 711.881 70.1249  38
  -2  11  -6 940.107 149.616  16
  -2  11  -6 672.277 73.8615  30
  -2  11  -6 856.973 73.7382   5
  -2  11  -6 783.435 90.3491  23
  -2  11  -6 778.272 71.2677  21
  -2  11  -6 1016.27 102.282  24
  -2  11  -6 682.868 102.357  45
  -2  11  -6 732.625 92.0143  47
  -2  11  -6 691.038 83.5847  52
  -2  11  -6 845.134 79.0289  42
  -2  11  -7 4372.72 235.302  42
  -2  11  -7 3865.96 246.935  45
  -2  11  -7 3425.26 230.072  21
  -2  11  -7 3960.37 238.646  23
  -2  11  -7 4187.92 243.189  24
  -2  11  -7 3799.92 232.818  38
  -2  11  -7 3974.50 234.318  34
  -2  11  -7 3280.41 232.291  30
  -2  11  -7 3683.65 230.424   5
  -2  11  -7 3332.30 235.154  50
  -2  11  -7 3832.68 237.469  47
  -2  11  -7 3830.82 240.494  52
  -2  11  -7 4118.97 280.170  16
  -2  11  -8 2083.44 161.761  45
  -2  11  -8 2116.99 142.872  21
  -2  11  -8 2350.28 152.655  23
  -2  11  -8 2380.98 146.179  42
  -2  11  -8 2294.09 147.594  34
  -2  11  -8 2025.55 147.283  30
  -2  11  -8 2192.90 142.074   5
  -2  11  -8 2132.22 144.440  38
  -2  11  -8 2238.05 154.105  47
  -2  11  -8 1902.33 150.866  50
  -2  11  -8 2200.05 152.323  52
  -2  11  -9 1100.88 113.876  45
  -2  11  -9 1165.99 90.5805  21
  -2  11  -9 1320.36 100.696  23
  -2  11  -9 1329.85 91.7050  42
  -2  11  -9 1111.06 91.0064  38
  -2  11  -9 1203.70 96.1297  34
  -2  11  -9 965.158 100.590  30
  -2  11  -9 1162.95 87.9373   5
  -2  11  -9 1094.40 107.498  47
  -2  11  -9 922.671 103.178  50
  -2  11  -9 1140.33 100.576  52
  -2  11 -10 89.4137 50.3217  38
  -2  11 -10 189.192 62.0208  34
  -2  11 -10 98.1106 71.4945  30
  -2  11 -10-8.77541 81.9543  47
  -2  11 -10 109.964 80.1976  45
  -2  11 -10 146.103 49.7033  42
  -2  11 -10 152.952 53.4324  21
  -2  11 -10 77.3927 63.5138  52
  -2  11 -10 220.588 77.7107  24
  -2  11 -10 161.446 66.4303  23
  -2  11 -11 159.548 63.1539  23
  -2  11 -11 214.798 76.9612  24
  -2  11 -11 55.6349 74.8539  30
  -2  11 -11 52.9411 52.4823  38
  -2  11 -11 187.936 54.0860  21
  -2  11 -11 50.4095 63.8665  52
  -2  11 -12 368.888 64.2794  23
  -2  11 -12 415.193 67.8496  52
  -2  11 -12 369.859 56.8615  38
  -2  11 -13 543.822 67.8209  52
  -2  11 -13 565.878 65.4658  23
  -2  11 -14 70.6042 42.8129  21
  -2  11 -14 83.3711 49.6361  52
  -2  11 -14 73.9683 47.3580  23
  -2  11 -15 232.675 44.7483  52
  -2  11 -15 212.353 37.3015  38
   2 -10 -10 188.866 37.7462  32
   2 -10  -9 525.998 57.5227  32
  -2  10   8 1383.09 96.6470  25
   2 -10  -8 1753.10 106.191  32
  -2  10   7 364.055 49.4531  25
   2 -10  -7 399.115 63.1178  32
  -2  10   6 712.013 66.0439  25
   2 -10  -6 721.619 75.7097  32
  -2  10   6 684.745 103.363  43
   2 -10  -5 110.452 59.6918  32
  -2  10   5 233.232 87.5702  43
  -2  10   5 179.069 50.2216  25
  -2  10   5 124.151 76.1154  29
  -2  10   4 153.717 78.4476  29
  -2  10   4 348.684 86.1640  39
   2 -10  -4 228.208 59.9097  32
  -2  10   4 394.469 85.1225  43
  -2  10   3 2136.49 152.850  29
  -2  10   3 2140.26 154.469  39
  -2  10   2 5945.63 343.653   5
  -2  10   2 6377.50 351.414  29
  -2  10   1 246.335 109.459  45
  -2  10   1 405.379 78.2881  29
  -2  10   1 454.712 62.3672   5
  -2  10   0 1095.87 141.929  45
  -2  10   0 1233.65 119.859  39
  -2  10   0 1360.65 100.153   5
  -2  10  -1 1067.41 114.690   8
  -2  10  -1 1144.53 121.333  45
  -2  10  -1 1330.65 92.3183   5
  -2  10  -1 1275.22 104.191  29
  -2  10  -2 4442.34 313.733  16
  -2  10  -2 4781.66 284.416  29
  -2  10  -2 4304.22 290.068  24
  -2  10  -2 4415.06 301.115   8
  -2  10  -2 4483.77 279.375   5
  -2  10  -2 4270.44 293.363   1
  -2  10  -2 5067.53 280.308  37
  -2  10  -2 4745.26 291.322  45
  -2  10  -3 51.1171 72.6960  45
  -2  10  -3 74.7202 59.2502  29
  -2  10  -3 87.1779 41.0091  25
  -2  10  -3 67.9782 44.1870  37
  -2  10  -3 120.988 56.6438  52
  -2  10  -3 57.2948 133.355  16
  -2  10  -3 102.454 68.7337   1
  -2  10  -3 105.090 73.9180  23
  -2  10  -4 886.180 71.7057  38
  -2  10  -4 922.539 72.9945  37
  -2  10  -4 800.236 146.066  16
  -2  10  -4 848.160 82.1494  29
  -2  10  -4 931.619 69.3043  25
  -2  10  -4 994.650 85.2869  52
  -2  10  -4 994.684 85.6908  47
  -2  10  -4 870.743 92.2739  23
  -2  10  -5 171.901 76.0559  23
  -2  10  -5 85.6493 42.3386  38
  -2  10  -5 102.361 45.2824  37
  -2  10  -5 151.306 119.496  16
  -2  10  -5 97.0888 56.2239  29
  -2  10  -5 140.550 55.8595   5
  -2  10  -5 86.8160 44.2004  21
  -2  10  -5 101.169 59.2848  52
  -2  10  -5 157.988 63.8722  47
  -2  10  -5 166.631 89.2477  45
  -2  10  -6 1206.85 93.2361  47
  -2  10  -6 1022.87 86.7536  50
  -2  10  -6 960.665 102.295  23
  -2  10  -6 880.874 79.2311  21
  -2  10  -6 968.079 117.929   8
  -2  10  -6 948.047 85.1036  38
  -2  10  -6 1004.09 143.477  16
  -2  10  -6 945.476 80.7283  30
  -2  10  -6 1002.54 89.7284   5
  -2  10  -6 1118.01 104.330  52
  -2  10  -6 1210.49 122.637  45
  -2  10  -7 67.1841 50.8621  21
  -2  10  -7 65.3460 61.7040  52
  -2  10  -7 3.24429 47.5294  38
  -2  10  -7 116.737 70.0673  34
  -2  10  -7 62.4018 66.0100  30
  -2  10  -7 49.8173 71.7507  50
  -2  10  -7 129.312 69.6479  23
  -2  10  -7 16.2937 84.9104  47
  -2  10  -7 26.7596 80.1987  45
  -2  10  -7-9.39141 55.7005  42
  -2  10  -7 70.9779 53.3061   5
  -2  10  -8 642.874 66.9612  42
  -2  10  -8 519.692 73.9296  52
  -2  10  -8 454.841 62.0254  21
  -2  10  -8 435.204 63.5459   5
  -2  10  -8 477.804 61.5521  38
  -2  10  -8 505.087 74.5944  34
  -2  10  -8 356.108 76.1485  30
  -2  10  -8 413.544 79.3600  50
  -2  10  -8 609.991 74.6337  23
  -2  10  -8 614.521 90.6946  47
  -2  10  -8 541.703 92.5376  45
  -2  10  -8 496.054 139.546  16
  -2  10  -9 50.8973 49.5085  42
  -2  10  -9 20.1992 62.4696  52
  -2  10  -9 100.400 51.4402  38
  -2  10  -9 98.3294 63.1759  34
  -2  10  -9 57.1461 68.2233  30
  -2  10  -9 11.0097 75.5182  50
  -2  10  -9 45.4354 80.4990  47
  -2  10  -9 36.7544 64.1934  23
  -2  10  -9 24.9536 53.2169  21
  -2  10  -9 106.208 77.6301  45
  -2  10  -9 14.1190 137.364  16
  -2  10  -9 41.0149 49.8164   5
  -2  10 -10 1815.31 139.594  30
  -2  10 -10 2090.70 133.586  23
  -2  10 -10 1850.11 128.703  21
  -2  10 -10 1639.05 138.790  45
  -2  10 -10 1991.54 130.714  38
  -2  10 -10 1814.90 142.590  50
  -2  10 -10 1792.34 143.739  47
  -2  10 -10 2025.76 139.265  52
  -2  10 -11 480.187 84.9549  30
  -2  10 -11 534.121 71.4004  23
  -2  10 -12 1501.46 110.545  23
  -2  10 -13 229.073 52.0710  21
  -2  10 -13 239.741 56.5683  23
  -2  10 -13 314.378 64.1682  52
  -2  10 -13 192.383 52.3394  38
  -2  10 -14 75.1994 45.2956  21
  -2  10 -14 6.44027 53.0366  52
  -2  10 -14 186.111 48.9168  23
  -2  10 -14 135.585 44.6619  38
  -2  10 -15 593.938 61.9247  52
  -2  10 -15 616.474 55.0634  21
  -2  10 -15 474.695 53.9349  38
  -2  10 -16 55.8780 37.0399  52
  -2  10 -16 106.596 30.5286  38
   2  -9 -11 52.4367 38.0649  46
   2  -9 -11 667.670 43.7685  32
   2  -9 -10 97.8720 51.8231  32
  -2   9   9 653.507 97.9844  43
   2  -9  -9 581.194 67.4970  32
   2  -9  -8 401.574 65.4002  32
  -2   9   8 243.368 46.7420  25
   2  -9  -7 538.797 109.945  55
   2  -9  -7 572.293 78.8454  32
  -2   9   7 777.942 64.6059  25
  -2   9   7 700.906 111.205  43
   2  -9  -6 451.066 101.521  55
  -2   9   6 469.884 100.765  43
  -2   9   6 539.703 87.7567  39
  -2   9   6 364.048 77.1003  29
  -2   9   5 3670.27 229.125  43
  -2   9   5 3795.60 223.432  39
   2  -9  -5 3088.87 227.601  55
  -2   9   5 3265.08 221.914  29
  -2   9   4 984.508 101.655  29
  -2   9   4 1136.09 103.569  39
  -2   9   4 972.113 117.973  43
  -2   9   3 4822.44 301.097  39
  -2   9   3 5010.31 302.963  29
  -2   9   2 522.728 73.3055  29
  -2   9   2 568.731 57.5943   5
  -2   9   1 1159.42 112.439  45
  -2   9   1 1160.10 117.890  24
  -2   9   1 1389.65 100.624  29
  -2   9   1 1328.40 91.8225   5
  -2   9   0 240.511 73.7258  45
  -2   9   0 276.576 67.5820  39
  -2   9   0 87.8399 110.392  16
  -2   9   0 163.952 81.7462  24
  -2   9   0 99.3158 62.4731   1
  -2   9  -1 6105.72 340.906  45
  -2   9  -1 5356.39 343.867   1
  -2   9  -1 5375.38 332.351   6
  -2   9  -1 5591.32 355.341  16
  -2   9  -1 6396.39 335.747  29
  -2   9  -2 164.398 104.820  16
  -2   9  -2 84.5235 52.7767   6
  -2   9  -2 107.072 64.2933  45
  -2   9  -2 89.7954 59.1414   1
  -2   9  -2 101.588 73.6984  24
  -2   9  -3 8237.24 475.291  45
  -2   9  -3 7852.89 489.214  16
  -2   9  -3 7705.38 473.583  23
  -2   9  -4 1879.75 172.140  16
  -2   9  -4 1974.52 140.907  23
  -2   9  -4 1721.36 144.980   1
  -2   9  -5 2948.10 182.602  38
  -2   9  -5 2903.95 215.633  16
  -2   9  -5 2777.23 207.409   8
  -2   9  -5 2627.46 193.607   1
  -2   9  -5 3139.39 188.383  52
  -2   9  -5 3208.92 191.610  45
  -2   9  -5 2785.62 187.122  23
  -2   9  -6 182.376 46.7306  21
  -2   9  -6 298.437 45.7579  38
  -2   9  -6 192.526 57.5145  50
  -2   9  -6 224.501 59.4873  23
  -2   9  -6 222.553 50.1268  30
  -2   9  -6 225.863 61.8154  31
  -2   9  -6 236.506 49.5557   5
  -2   9  -6 157.788 83.8707   8
  -2   9  -6 317.607 56.8171  52
  -2   9  -6 202.374 66.5943  45
  -2   9  -6 342.115 63.8893  47
  -2   9  -7 1592.18 110.905  38
  -2   9  -7 1727.83 112.860  34
  -2   9  -7 1573.41 115.983  31
  -2   9  -7 1494.81 113.511  30
  -2   9  -7 1682.84 118.588  50
  -2   9  -7 1686.71 119.515  47
  -2   9  -7 1460.45 109.677  21
  -2   9  -7 1499.05 114.942  23
  -2   9  -7 1849.16 110.699  42
  -2   9  -7 1615.70 121.361  45
  -2   9  -7 1496.67 108.073   5
  -2   9  -8 515.348 64.0764  21
  -2   9  -8 482.012 63.1713  38
  -2   9  -8 565.136 68.9634  34
  -2   9  -8 354.723 85.0642  31
  -2   9  -8 426.520 86.1933  30
  -2   9  -8 359.201 95.0266  50
  -2   9  -8 483.532 75.1041  23
  -2   9  -8 516.055 57.3257   5
  -2   9  -8 506.157 82.1833  45
  -2   9  -8 538.259 86.9098  47
  -2   9  -8 547.574 58.5640  42
  -2   9  -8 597.284 132.809  16
  -2   9  -9 3204.43 218.139  50
  -2   9  -9 3059.21 218.771  47
  -2   9  -9 3243.55 208.531  21
  -2   9  -9 3662.03 211.350  23
  -2   9  -9 3142.51 215.905  30
  -2   9  -9 3215.31 211.874  31
  -2   9  -9 3172.93 212.810  51
  -2   9  -9 3489.83 209.931  34
  -2   9  -9 3397.11 211.131  38
  -2   9  -9 3691.71 254.925  16
  -2   9  -9 3658.66 217.602  45
  -2   9 -10 739.454 96.1830  30
  -2   9 -10 897.275 85.0927  31
  -2   9 -10 1038.80 87.0866  51
  -2   9 -10 928.373 105.020  47
  -2   9 -10 1020.16 100.747  50
  -2   9 -10 883.617 83.5851  23
  -2   9 -11 1571.65 108.870  51
  -2   9 -11 1545.44 105.758  23
  -2   9 -11 1322.76 101.878  21
  -2   9 -11 1214.09 102.340  31
  -2   9 -11 1152.22 118.678  30
  -2   9 -12 251.262 59.9625  23
  -2   9 -12 258.258 63.1391  51
  -2   9 -12 229.208 57.0937  38
  -2   9 -12 237.326 57.1609  21
  -2   9 -13 253.453 58.7065  23
  -2   9 -13 217.239 53.9661  38
  -2   9 -13 244.369 53.5958  21
  -2   9 -14 308.750 55.0016  23
  -2   9 -14 260.217 50.8666  38
  -2   9 -14 292.988 51.0352  21
  -2   9 -15 350.576 47.2626  23
  -2   9 -15 250.039 45.4899  38
  -2   9 -15 257.056 46.2689  21
  -2   9 -16 339.933 39.2768  38
   2  -8 -12 27.4618 30.9454  46
   2  -8 -11 112.900 50.2405  32
   2  -8 -10 268.064 61.7914  32
   2  -8  -9 1056.27 92.5372  32
   2  -8  -9 920.130 123.532  55
  -2   8   9 1134.11 122.342  43
  -2   8   8 1883.85 155.800  43
   2  -8  -8 2119.53 158.987  55
  -2   8   8 1705.00 118.480  35
   2  -8  -8 1831.65 130.683  32
  -2   8   8 2033.24 135.680  39
  -2   8   8 1762.19 119.213  25
   2  -8  -7 335.801 106.483  55
  -2   8   7 402.983 83.7628  39
   2  -8  -7 338.726 81.4683  13
  -2   8   7 218.980 104.986  43
   2  -8  -6 5986.83 344.794  13
   2  -8  -6 5533.16 342.000  55
  -2   8   6 5770.82 334.548  39
  -2   8   6 4783.15 332.863  29
  -2   8   6 5633.01 341.693  43
   2  -8  -5 144.225 65.2601  13
   2  -8  -5-22.4535 99.5230  55
  -2   8   5 179.074 90.2079  39
  -2   8   5 57.3827 70.9433  29
  -2   8   5 85.8140 96.7759  43
  -2   8   4 3165.33 219.753  43
  -2   8   4 3441.23 215.529  39
  -2   8   4 3431.50 214.270  29
   2  -8  -4 3428.17 217.844  13
  -2   8   3 133.384 60.8745  29
  -2   8   3 195.843 68.1372  39
   2  -8  -3 238.767 55.0435  13
  -2   8   2 589.641 68.1565  29
  -2   8   1 389.823 98.0978  16
  -2   8   1 389.200 66.6293   1
  -2   8   0 6519.99 399.449  16
  -2   8   0 6408.35 392.920   1
  -2   8  -1 391.398 97.4542  16
  -2   8  -1 469.955 89.1471   2
  -2   8  -1 306.297 57.8808   1
  -2   8  -2 10423.4 642.812   1
  -2   8  -2 10821.4 648.269  16
  -2   8  -2 11235.2 647.105   2
  -2   8  -3 378.611 95.1301  16
  -2   8  -4 13824.6 773.504   8
  -2   8  -4 12167.5 763.970   1
  -2   8  -4 12691.7 769.587  16
  -2   8  -4 13220.8 768.382   2
  -2   8  -5 365.819 79.4019   8
  -2   8  -5 321.436 61.1077   1
  -2   8  -5 362.205 96.2544  16
  -2   8  -6 5695.17 362.671   8
  -2   8  -7 1348.28 91.4337  50
  -2   8  -7 933.939 129.759  16
  -2   8  -7 1411.05 85.6069  51
  -2   8  -7 809.706 79.1326  21
  -2   8  -7 926.519 83.3326  23
  -2   8  -7 1147.02 85.0901  31
  -2   8  -7 930.119 85.5918  30
  -2   8  -8 1613.27 124.603  30
  -2   8  -8 1823.24 120.095  31
  -2   8  -8 1760.86 128.342  50
  -2   8  -8 1857.76 128.370  47
  -2   8  -8 1565.72 118.168  21
  -2   8  -8 1654.62 120.961  23
  -2   8  -8 1865.87 175.263  16
  -2   8  -8 1860.51 123.117  51
  -2   8  -8 1992.59 120.663  34
  -2   8  -8 1731.70 123.999  45
  -2   8  -9 2506.27 157.360  31
  -2   8  -9 2231.46 164.428  30
  -2   8  -9 2308.73 156.340  23
  -2   8  -9 2292.21 165.968  50
  -2   8  -9 2287.78 170.398  47
  -2   8  -9 2490.08 157.915  51
  -2   8  -9 2189.98 159.856  46
  -2   8  -9 2515.65 198.787  16
  -2   8 -10 4203.26 262.044  21
  -2   8 -10 4632.03 262.887  23
  -2   8 -10 4335.14 262.466  31
  -2   8 -10 4118.87 270.165  30
  -2   8 -10 3820.59 267.854  46
  -2   8 -10 4652.93 300.397  16
  -2   8 -11 213.043 57.4606  23
  -2   8 -11 177.793 74.8743  46
  -2   8 -11 183.088 56.9888  31
  -2   8 -11 82.4878 80.5880  30
  -2   8 -11 115.879 54.4787  21
  -2   8 -12 796.206 98.1783  46
  -2   8 -12 1034.79 83.0501  23
  -2   8 -12 959.834 83.0779  21
  -2   8 -13 104.244 56.1167  23
  -2   8 -13 41.5435 50.7955  38
  -2   8 -13 100.921 52.7982  21
  -2   8 -14 1191.05 89.7118  21
  -2   8 -14 1037.32 90.4586  38
  -2   8 -15 144.822 46.3412  23
  -2   8 -15 185.850 44.3307  21
  -2   8 -15 189.436 42.9960  38
  -2   8 -16 101.199 33.4948  38
   2  -7 -13 36.7450 21.0436  36
   2  -7 -12 127.269 47.3129  46
   2  -7 -10 1054.76 88.6021  32
   2  -7 -10 731.760 125.685  55
  -2   7   9 1076.56 93.5775  39
   2  -7  -9 809.522 90.2461  32
   2  -7  -9 914.145 125.136  55
   2  -7  -8 205.779 110.224  55
   2  -7  -8 198.252 30.3079  18
  -2   7   8 109.364 108.457  43
  -2   7   8 260.188 78.5582  39
   2  -7  -8 284.330 82.6973  13
   2  -7  -8 374.636 81.4032  10
  -2   7   7 2304.02 168.669  43
   2  -7  -7 2024.36 129.787  18
  -2   7   7 2293.01 151.089  39
   2  -7  -7 2352.05 160.006  13
   2  -7  -7 2233.87 168.642  55
  -2   7   6 362.765 80.1606  29
  -2   7   6 449.717 108.480  43
   2  -7  -6 376.181 73.0687  13
   2  -7  -6 379.749 34.4980  18
  -2   7   6 454.839 87.4624  39
   2  -7  -6 432.679 114.273  55
   2  -7  -5 266.023 64.1549  13
  -2   7   5 311.768 87.0411  43
  -2   7   5 343.458 62.8071  29
  -2   7   5 312.610 73.6893  39
   2  -7  -5 409.745 92.2934  55
   2  -7  -4 2971.40 191.063  13
  -2   7   4 2891.20 186.279  39
   2  -7  -3 1181.11 92.2094  13
   2  -7  -2 130.624 45.2372  13
   2  -7  -1 8901.41 517.659  13
  -2   7   1 9149.70 526.298   2
  -2   7   1 8355.41 522.380   1
  -2   7   1 8487.61 525.346  16
  -2   7   0 84.7071 76.9578   2
  -2   7   0 90.5027 48.7649   1
  -2   7   0 38.8604 83.4584  16
  -2   7  -1 772.724 87.9821   2
  -2   7  -1 642.110 67.4611   1
  -2   7  -1 920.992 98.2617  16
  -2   7  -2 550.792 59.1122   1
  -2   7  -2 611.731 90.5877  16
  -2   7  -3 2947.42 194.554   8
  -2   7  -3 2908.54 198.309  16
   2  -7   4 25.9979 33.3534  10
  -2   7  -4 56.1829 77.6171  16
  -2   7  -4-21.4216 77.3453   2
  -2   7  -4 47.7599 46.1952   1
  -2   7  -4-20.0234 63.4297   8
  -2   7  -5 1075.01 108.973   2
  -2   7  -5 986.023 88.2264   1
  -2   7  -5 1271.61 105.772   8
  -2   7  -6 64.5803 71.4954   8
  -2   7  -7 3843.75 257.741  16
  -2   7  -8 94.6072 49.3823  23
  -2   7  -8 176.125 59.6055  30
  -2   7  -8 120.691 107.277  16
  -2   7  -8 162.874 55.3056  46
  -2   7  -9 1778.36 142.490  47
  -2   7  -9 1916.34 130.834  23
  -2   7  -9 1792.13 128.886  21
  -2   7  -9 2179.80 129.279  31
  -2   7  -9 1843.88 139.948  30
  -2   7  -9 2061.77 132.115  40
  -2   7  -9 1959.30 176.561  16
  -2   7  -9 2055.73 135.968  46
  -2   7 -10 384.694 127.929  16
  -2   7 -10 517.492 71.2310  31
  -2   7 -10 333.383 87.8049  30
  -2   7 -10 533.049 63.8763  23
  -2   7 -10 433.269 75.4049  48
  -2   7 -10 395.308 88.2261  50
  -2   7 -10 479.189 69.8507  40
  -2   7 -10 491.538 79.9544  46
  -2   7 -10 368.782 64.4387  21
  -2   7 -11 2728.58 177.016  21
  -2   7 -11 2957.79 177.467  23
  -2   7 -11 2580.01 183.887  46
  -2   7 -11 2805.25 180.118  40
  -2   7 -11 2910.70 175.441  31
  -2   7 -11 2523.33 181.795  48
  -2   7 -12 657.823 75.9514  51
  -2   7 -12 562.575 84.8722  46
  -2   7 -12 723.544 71.2510  21
  -2   7 -12 742.328 73.1353  23
  -2   7 -13 822.417 92.8681  46
  -2   7 -13 759.515 84.1682  51
  -2   7 -13 780.365 76.5462  21
  -2   7 -13 976.955 77.5027  23
  -2   7 -14 958.349 85.1377  51
  -2   7 -14 946.459 77.9087  21
  -2   7 -14 1126.46 79.9599  23
  -2   7 -14 927.168 78.2683  38
  -2   7 -15 907.512 70.4319  21
  -2   7 -15 872.836 71.0194  38
  -2   7 -16 962.805 62.1651  23
  -2   7 -16 647.961 58.9563  38
  -2   7 -17 64.0414 29.6974  52
   2  -6 -14 22.9363 26.4865  48
   2  -6 -13 144.264 43.7785  46
  -2   6  13 151.522 35.8641  35
   2  -6 -13 151.459 47.4804  32
  -2   6  12 195.161 94.6865  43
   2  -6 -11 232.480 108.588  55
   2  -6 -10 189.455 114.775  55
  -2   6   9 267.848 73.4693  39
   2  -6  -9 220.802 113.332  55
   2  -6  -9 208.592 77.3123  10
   2  -6  -9 267.111 84.2224  13
   2  -6  -8 1851.54 136.763  13
   2  -6  -8 1614.66 146.913  55
   2  -6  -8 1532.56 101.532  18
  -2   6   8 1840.60 126.242  39
   2  -6  -8 1611.78 161.077  17
   2  -6  -7 2200.44 153.683  13
   2  -6  -7 1991.87 128.289  18
   2  -6  -7 2364.82 169.008  55
  -2   6   7 2559.29 160.432  39
   2  -6  -7 2123.46 180.333  17
   2  -6  -6 564.198 72.8812  13
  -2   6   6 644.180 94.0362  43
   2  -6  -6 545.450 101.664  17
   2  -6  -6 541.708 93.8508  55
  -2   6   6 572.549 75.2064  39
   2  -6  -6 484.852 39.8218  18
   2  -6  -5 107.904 56.7344  13
   2  -6  -5 113.269 21.7942  18
   2  -6  -5 146.982 84.8073  17
   2  -6  -4 4604.55 289.217  17
  -2   6   3 497.609 91.2767   2
  -2   6   2 3555.87 213.707   2
  -2   6   2 3062.65 205.263   1
  -2   6   2 3309.79 211.332  16
   2  -6  -1 36.4109 38.5878  13
  -2   6   1 8.18576 44.9634   1
  -2   6   1-14.3339 71.4242   2
  -2   6   1 78.9385 73.9494  16
   2  -6   0 1025.78 67.5006  13
  -2   6   0 1014.19 93.3781   2
  -2   6   0 970.018 96.6943  16
  -2   6   0 803.459 76.2694   1
  -2   6  -1 35.4308 71.8039  16
  -2   6  -1 109.806 62.8858   2
  -2   6  -1 47.5127 41.3619   1
  -2   6  -2 19269.5 1129.21   7
  -2   6  -2 19305.0 1135.41  16
   2  -6   3 241.019 40.2902  10
  -2   6  -3 268.412 60.2707   8
  -2   6  -3 248.399 47.4674   1
  -2   6  -3 242.393 72.9039  16
  -2   6  -4 1802.65 119.757   8
  -2   6  -4 1628.01 120.671   2
  -2   6  -4 1534.01 106.686   1
   2  -6   4 1427.92 98.2699  10
  -2   6  -5 2156.18 162.263   2
  -2   6  -5 2489.49 164.211   8
  -2   6  -6 2657.66 180.777  16
  -2   6  -6 2437.09 176.662   2
  -2   6  -7 2391.44 176.709  16
  -2   6  -8 5466.74 338.095  46
  -2   6  -8 6148.54 356.373  16
  -2   6  -8 5586.13 335.380  21
  -2   6  -9 498.617 62.6173  48
  -2   6  -9 591.058 75.6337  50
  -2   6  -9 544.220 60.7728  51
  -2   6  -9 610.657 59.4139  21
  -2   6  -9 528.381 77.9689  30
  -2   6  -9 611.087 61.5431  40
  -2   6  -9 637.191 115.201  16
  -2   6  -9 525.280 65.9836  46
  -2   6 -10 1109.20 93.9608  46
  -2   6 -10 1046.92 89.7843  21
  -2   6 -10 1069.44 92.3498  40
  -2   6 -10 1128.69 102.456  50
  -2   6 -10 1131.36 90.4957  51
  -2   6 -10 1243.88 93.2605  48
  -2   6 -10 1056.74 138.822  16
  -2   6 -11 685.683 76.2481  21
  -2   6 -11 899.231 86.8204  46
  -2   6 -11 953.715 85.6260  48
  -2   6 -11 903.432 82.0325  51
  -2   6 -11 939.387 81.7611  40
  -2   6 -12 4384.00 265.294  21
  -2   6 -12 4557.22 268.385  40
  -2   6 -12 4180.38 269.337  48
  -2   6 -12 4278.27 270.118  51
  -2   6 -12 4231.38 270.790  46
  -2   6 -13 224.495 55.0389  21
  -2   6 -13 313.592 65.2570  51
  -2   6 -13 286.524 68.3566  48
  -2   6 -13 235.239 57.1455  23
  -2   6 -13 234.559 74.1174  46
  -2   6 -14 849.733 91.3098  51
  -2   6 -14 790.324 97.2768  46
  -2   6 -15 555.490 58.6117  38
  -2   6 -15 670.081 76.3157  46
  -2   6 -15 628.382 67.3676  51
  -2   6 -16 102.167 45.1633  51
  -2   6 -16 144.540 32.2442  38
  -2   6 -17 214.208 33.5554  52
   2  -5 -14 1117.89 60.7254  32
  -2   5  14 950.329 57.2604  35
   2  -5 -14 671.675 50.2906  36
  -2   5  13 400.377 94.7908  43
   2  -5 -13 388.167 58.3418  46
   2  -5 -12 888.462 79.1290  32
  -2   5  12 487.277 114.479  43
  -2   5  11 654.917 124.827  43
   2  -5 -10 99.5040 122.807  17
   2  -5 -10 93.1119 82.9234  13
   2  -5  -9 1279.05 147.259  17
   2  -5  -9 1167.45 77.9553  18
   2  -5  -9 1269.16 114.737  13
   2  -5  -9 1118.08 107.465  10
   2  -5  -8 1653.72 132.109  55
   2  -5  -8 1490.04 148.296  17
   2  -5  -8 1306.37 89.2422  18
  -2   5   8 1716.58 120.766  39
   2  -5  -8 1479.68 119.448  13
   2  -5  -7 1483.04 131.839  55
   2  -5  -7 1540.84 98.4207  18
  -2   5   7 1731.46 116.310  39
   2  -5  -7 1647.75 124.115  13
   2  -5  -7 1728.31 145.709  17
   2  -5  -6 248.459 59.8873  13
   2  -5  -6 242.434 89.2531  17
   2  -5  -6 186.389 24.9598  18
   2  -5  -5 3468.40 227.199  17
   2  -5  -5 3436.38 203.976  18
  -2   5   4 941.123 98.2024   2
  -2   5   3 10842.4 643.933   2
  -2   5   2 47.5305 62.8578  16
  -2   5   2 18.0233 70.3804   2
  -2   5   2 42.6376 42.5648   1
  -2   5   1 4386.42 260.807   2
  -2   5   1 4240.16 260.253  16
   2  -5  -1 4467.37 253.755  13
  -2   5   1 3775.27 256.151   1
  -2   5   0 705.257 75.0352   2
  -2   5   0 707.495 79.2353  16
   2  -5   0 708.539 50.9775  13
  -2   5   0 539.710 58.5529   1
  -2   5  -1 6257.54 383.358   1
  -2   5  -1 6450.61 386.629  16
  -2   5  -1 6612.90 385.276   2
  -2   5  -2 4199.43 268.538  16
  -2   5  -2 4441.26 261.865   7
  -2   5  -3 3902.71 242.247   2
  -2   5  -3 4139.35 243.699   8
  -2   5  -3 3748.44 236.829   1
  -2   5  -3 3815.71 242.448  16
   2  -5   3 3925.70 233.370  10
  -2   5  -4 10552.6 565.882   8
  -2   5  -4 9532.49 558.247   1
   2  -5   4 9092.54 553.642  10
  -2   5  -4 9505.64 560.759   2
  -2   5  -5 11324.4 697.857   2
  -2   5  -5 12068.6 701.116  16
  -2   5  -5 12246.4 704.810   8
  -2   5  -6 168.036 80.4975  16
  -2   5  -6 220.226 77.2976   2
  -2   5  -7 8680.28 524.173  16
  -2   5  -8 124.495 92.8556  16
  -2   5  -9 2716.30 169.179  46
  -2   5  -9 2465.10 165.315  21
  -2   5  -9 2665.66 194.051  16
  -2   5  -9 2621.16 167.092  40
  -2   5  -9 2732.93 169.098  51
  -2   5  -9 2746.50 173.567  50
  -2   5  -9 2661.45 168.299  48
  -2   5 -10 620.536 69.9145  21
  -2   5 -10 663.296 84.7131  48
  -2   5 -10 639.171 67.1735  51
  -2   5 -10 731.593 71.1750  46
  -2   5 -10 647.128 75.0647  40
  -2   5 -11 545.893 69.4605  51
  -2   5 -11 593.898 73.5126  48
  -2   5 -11 575.293 65.4903  21
  -2   5 -11 538.605 75.2473  46
  -2   5 -11 607.043 69.8748  40
  -2   5 -12 200.723 65.9007  48
  -2   5 -12 299.807 64.2794  51
  -2   5 -12 305.437 69.9506  46
  -2   5 -12 249.971 54.8230  21
  -2   5 -12 303.358 59.7870  40
  -2   5 -13 895.933 92.2893  46
  -2   5 -13 948.274 87.2090  51
  -2   5 -13 859.907 88.5989  48
  -2   5 -13 1018.37 79.6766  21
  -2   5 -14 76.6346 66.0235  46
  -2   5 -14 146.681 52.9028  23
  -2   5 -14 106.393 60.6569  48
  -2   5 -14 74.7736 56.4024  51
  -2   5 -14 61.2292 45.9616  21
  -2   5 -15 833.543 87.2868  46
  -2   5 -15 909.103 72.7829  38
  -2   5 -15 894.348 81.6137  51
  -2   5 -16 389.936 54.6429  51
  -2   5 -16 634.804 51.4525  23
   2  -4 -15 273.723 35.7411  46
   2  -4 -15 249.783 42.5422  48
  -2   4  14 654.852 94.7136  43
   2  -4 -14 622.049 64.8363  46
   2  -4 -13 876.802 73.0085  32
  -2   4  13 650.588 108.582  43
   2  -4 -13 655.632 73.0466  46
  -2   4  12 1.05652 112.342  43
   2  -4 -12 152.452 63.4240  32
   2  -4 -11 793.415 142.808  17
   2  -4 -11 683.925 105.960  13
  -2   4  11 508.410 122.589  43
   2  -4 -11 826.657 82.8967  32
   2  -4 -10 2941.21 220.794  17
  -2   4  10 2696.25 203.567  43
   2  -4 -10 2785.42 199.435  13
   2  -4  -9 5217.77 336.331  18
   2  -4  -9 6336.20 372.640  17
  -2   4   9 6201.75 357.133  43
   2  -4  -9 6525.89 353.382  10
   2  -4  -9 6168.59 359.083  13
   2  -4  -8 225.486 30.3680  18
   2  -4  -8 402.895 111.812  17
   2  -4  -8 353.380 66.9119  13
   2  -4  -7 59.9556 22.6981  18
   2  -4  -7 27.5628 91.4800  17
   2  -4  -7 124.842 56.3306  13
   2  -4  -6 3689.26 235.343  17
   2  -4  -6 3508.30 210.696  18
   2  -4  -6 3710.43 225.437  13
   2  -4  -5 1199.45 74.4735  18
  -2   4   4 8081.17 481.578   2
  -2   4   3 761.841 73.1887  16
  -2   4   3 990.081 83.5911   2
  -2   4   2 298.291 63.9244   2
  -2   4   2 283.098 62.3104  16
   2  -4  -1 348.428 37.4278  13
  -2   4   1 261.983 44.3163   1
  -2   4   1 284.282 63.5296   2
  -2   4   1 339.229 66.5410  16
   2  -4   0 3276.34 193.268  13
  -2   4   0 3085.94 196.996   1
  -2   4   0 3297.75 199.976   2
  -2   4  -1 683.957 58.0207   1
   2  -4   2 2392.52 149.947  10
  -2   4  -2 2416.19 154.462   7
  -2   4  -2 2642.57 157.788   8
   2  -4   3 296.342 33.9071  10
  -2   4  -3 272.398 65.3377   2
  -2   4  -3 293.027 42.4755   1
   2  -4   3 133.325 20.4550   9
  -2   4  -3 272.125 50.3914   8
  -2   4  -4 4416.29 222.428   8
  -2   4  -4 3921.33 217.848   2
  -2   4  -5 77.2891 70.7515   2
  -2   4  -5 107.318 73.3128  16
  -2   4  -6 7817.44 448.993  16
  -2   4  -6 7190.23 443.804   2
  -2   4  -7 2350.04 168.327  16
  -2   4  -7 2384.44 149.151  13
  -2   4  -8 1324.18 123.423  16
  -2   4  -8 1374.06 95.4225  13
  -2   4  -9 743.583 70.6097  13
  -2   4  -9 902.910 71.3514  48
  -2   4  -9 724.276 67.2290  21
  -2   4  -9 934.784 72.6733  46
  -2   4  -9 679.062 108.692  16
  -2   4  -9 816.602 68.4456  40
  -2   4 -10 1388.16 103.213  46
  -2   4 -10 1292.38 97.5264  21
  -2   4 -10 1446.23 106.947  48
  -2   4 -10 1435.59 101.360  40
  -2   4 -11 16.5963 60.9925  46
  -2   4 -11 108.230 60.9099  48
  -2   4 -11 56.2408 61.5047  40
  -2   4 -11 71.1056 54.8982  21
  -2   4 -12-10.4466 64.9146  46
  -2   4 -12 157.309 59.3214  51
  -2   4 -12 175.399 62.8207  48
  -2   4 -12 115.790 54.4151  40
  -2   4 -12 104.535 50.5739  21
  -2   4 -13 469.495 75.9206  46
  -2   4 -13 374.233 71.2953  48
  -2   4 -13 580.003 70.0559  51
  -2   4 -14 1373.16 110.482  46
  -2   4 -14 1461.26 107.144  48
  -2   4 -14 1380.57 106.969  51
  -2   4 -15 589.050 71.3141  46
  -2   4 -15 690.951 59.8118  23
  -2   4 -15 519.361 62.8140  51
  -2   4 -15 531.606 66.0814  48
  -2   4 -16 24.0092 51.3344  46
  -2   4 -16 114.500 38.0657  23
  -2   4 -16 32.5627 41.4143  51
   2  -3 -15 142.026 40.9213  46
  -2   3  14 450.611 95.7447  43
   2  -3 -14 617.333 62.9632  32
   2  -3 -14 626.580 63.9555  46
  -2   3  13 79.7732 102.395  43
   2  -3 -13 185.303 59.2611  32
   2  -3 -13 165.732 60.3272  46
   2  -3 -12 3259.29 235.692  55
  -2   3  12 3076.92 234.997  43
   2  -3 -12 3637.44 215.243  32
   2  -3 -11 249.397 131.594  17
   2  -3 -11 362.161 110.222  55
  -2   3  11 319.532 111.838  43
   2  -3 -11 306.478 67.5683  32
   2  -3 -10 3332.06 249.943  17
  -2   3  10 3465.93 234.486  43
   2  -3  -9 1161.04 95.4703  10
   2  -3  -9 1198.28 106.174  13
  -2   3   9 1385.59 119.131  43
   2  -3  -9 1019.59 72.2788  18
   2  -3  -9 1162.98 141.813  17
   2  -3  -8 297.059 32.0731  18
   2  -3  -8 407.933 63.1050  13
  -2   3   8 371.445 85.1626  43
   2  -3  -8 441.869 102.188  17
   2  -3  -7 772.971 105.489  17
   2  -3  -7 809.609 54.6269  18
   2  -3  -7 860.151 79.2608  13
   2  -3  -6 7031.22 413.161  18
   2  -3  -6 7057.40 423.568  13
  -2   3   4 1746.11 119.599   2
  -2   3   3 4623.28 281.434  16
  -2   3   3 4930.76 285.716   2
   2  -3  -2 3006.60 183.754  13
  -2   3   2 3030.59 187.879   2
   2  -3  -1 4848.63 284.280  13
  -2   3   1 4687.13 287.812   2
   2  -3   0 470.696 42.1695  13
   2  -3   1 906.488 63.9742  10
   2  -3   1 868.674 60.7246  12
   2  -3   2 4519.72 315.457  10
  -2   3  -2 7363.80 321.823   8
   2  -3   3 1407.30 87.1088  10
  -2   3  -3 1547.11 100.883   2
   2  -3   3 1172.93 84.7545   9
  -2   3  -3 1750.75 98.7321   8
  -2   3  -4 95.8517 62.6958   2
  -2   3  -5 7507.84 460.264   2
   2  -3   5 7735.47 457.680  14
  -2   3  -5 8391.78 465.674  16
  -2   3  -6 3330.96 209.467   2
  -2   3  -6 3716.00 220.306  16
  -2   3  -7 3671.12 221.865  16
  -2   3  -7 3387.29 203.179  18
  -2   3  -8 580.854 88.2078  16
  -2   3  -8 500.599 38.9255  18
  -2   3  -9 2034.75 136.888  46
  -2   3  -9 2129.07 141.657  13
  -2   3 -10 905.637 76.9425  46
  -2   3 -10 756.508 81.0326  13
  -2   3 -10 847.424 72.0195  40
  -2   3 -10 765.406 68.5469  21
  -2   3 -11 430.773 68.7253  46
  -2   3 -11 464.590 66.5040  48
  -2   3 -11 336.319 63.4608  40
  -2   3 -11 327.479 69.5766  13
  -2   3 -12 1148.32 98.8185  46
  -2   3 -12 1092.60 87.9469  40
  -2   3 -12 1127.75 94.9366  48
  -2   3 -13 686.786 81.8533  46
  -2   3 -13 768.760 77.8732  51
  -2   3 -13 685.104 78.6169  48
  -2   3 -14 444.376 70.2715  46
  -2   3 -14 397.680 65.3845  48
  -2   3 -14 380.439 61.1542  51
  -2   3 -15 18.8957 56.3929  46
  -2   3 -15 5.83623 50.7538  48
  -2   3 -15-16.2745 45.1653  51
  -2   3 -16 272.435 39.2986  23
  -2   3 -16 114.430 49.4243  46
   2  -3  16 197.349 33.5896  35
  -2   3 -16 179.269 40.5374  51
   2  -2 -16 55.3404 33.6599  51
   2  -2 -16 54.2395 28.8055  46
   2  -2 -15 935.381 73.7877  46
  -2   2  14 620.439 101.569  43
   2  -2 -14 765.034 67.8137  32
   2  -2 -14 758.681 73.1129  46
   2  -2 -13 2146.60 142.745  32
   2  -2 -13 2323.88 147.168  46
   2  -2 -12 3106.05 224.947  17
   2  -2 -12 2558.82 179.858  46
   2  -2 -12 2609.08 198.880  55
   2  -2 -12 2582.78 197.758  13
  -2   2  12 2418.85 198.412  43
   2  -2 -12 2958.75 175.563  32
  -2   2  11 1663.47 144.708  43
   2  -2 -11 1571.49 144.351  55
   2  -2 -11 1432.48 135.695  13
   2  -2 -11 1668.49 167.709  17
   2  -2 -10 202.616 118.366  55
  -2   2  10 410.256 119.430  43
   2  -2 -10 206.236 118.317  17
  -2   2   9 277.189 88.5096  43
   2  -2  -9 199.676 101.296  17
   2  -2  -9 113.058 53.7124  10
   2  -2  -9 284.060 89.1714  55
   2  -2  -8 4551.87 265.637  17
   2  -2  -8 4247.70 248.773  10
   2  -2  -8 3862.71 237.525  18
   2  -2  -7 1289.78 80.3739  18
   2  -2  -7 1246.44 116.251  17
   2  -2  -6 218.236 46.8833  13
   2  -2  -6 238.006 24.3672  18
  -2   2   5 5893.68 355.156   2
   2  -2  -5 6206.24 360.183  13
  -2   2   4 11051.2 657.401   2
   2  -2  -4 11426.9 660.529  13
  -2   2   3 48.3522 54.2921   2
   2  -2  -3 26.6868 34.3442  13
  -2   2   2 6652.68 404.806   2
   2  -2  -2 6962.29 403.381  13
   2  -2  -1 17641.0 1032.41  13
   2  -2   0 6241.64 354.809  15
   2  -2   0 5327.06 356.473  12
   2  -2   0 6490.72 357.195  10
  -2   2  -1 765.349 63.1506   7
   2  -2   1 639.767 52.6882  10
  -2   2  -2 25814.3 1584.37   2
  -2   2  -2 27954.8 1585.90   8
   2  -2   2 27686.6 1583.87  10
  -2   2  -3 7.97403 51.6229   2
   2  -2   4 7232.03 413.154  14
  -2   2  -4 6755.79 413.009   2
   2  -2   5 77.0463 26.9209  14
  -2   2  -5 83.3382 45.4926   2
  -2   2  -6 4711.68 288.050  16
  -2   2  -7 2300.25 149.475  16
  -2   2  -7 2186.30 132.646  18
  -2   2  -8 4388.08 265.703  18
   2  -2   8 4798.78 274.157  11
   2  -2   9 658.269 58.8340  11
  -2   2  -9 548.891 46.7161  18
  -2   2 -10 1820.47 121.002  46
  -2   2 -10 1573.74 114.312  40
  -2   2 -10 1803.80 128.856  13
  -2   2 -11 1000.46 88.2964  46
  -2   2 -11 870.947 79.1495  40
  -2   2 -11 861.182 93.2972  13
  -2   2 -12 850.826 87.1165  46
  -2   2 -13 56.9640 61.1690  48
  -2   2 -13 9.85329 66.9471  46
  -2   2 -14 254.669 56.1926  51
  -2   2 -14 363.947 60.8226  48
  -2   2 -14 361.451 66.2212  46
  -2   2 -15-48.4320 48.0951  48
  -2   2 -15 31.6127 42.6466  51
  -2   2 -15 85.5454 53.9795  46
  -2   2 -16 555.677 56.5498  46
   2  -2  16 529.044 44.3415  35
   2  -1 -16 231.195 40.9352  46
  -2   1  15 1076.26 99.0663  43
   2  -1 -15 946.048 79.1489  46
  -2   1  14 1174.15 122.570  43
   2  -1 -14 1322.95 99.0809  46
  -2   1  13 128.740 100.525  43
   2  -1 -13 312.191 65.2505  46
   2  -1 -13 224.162 57.3522  32
   2  -1 -12 702.853 108.871  13
   2  -1 -12 1151.68 89.9969  46
   2  -1 -12 1040.91 150.954  17
   2  -1 -12 1082.52 119.182  55
   2  -1 -12 918.064 84.7233  32
  -2   1  12 951.538 119.250  43
   2  -1 -11 227.854 78.6886  13
   2  -1 -11 342.732 113.331  55
   2  -1 -11 175.698 72.7128  22
  -2   1  11 398.887 119.093  43
   2  -1 -11 303.353 123.497  17
   2  -1 -10 112.782 66.6979  13
   2  -1 -10 105.472 95.8222  55
  -2   1  10 105.953 93.2369  43
   2  -1 -10 134.756 61.4668  22
   2  -1 -10 19.3336 106.373  17
   2  -1  -9 5912.86 349.676  17
   2  -1  -9 5401.11 338.342  13
   2  -1  -9 5342.17 330.322  10
   2  -1  -8 8952.33 483.212  17
   2  -1  -8 7536.74 463.812  18
   2  -1  -8 8484.37 470.956  10
   2  -1  -7 1178.93 88.9493  10
   2  -1  -7 1215.52 75.8906  18
   2  -1  -6 2742.15 170.940  10
  -2   1   5 6157.65 363.913   2
  -2   1   4 87.3162 53.1663   2
   2  -1  -4 82.2386 34.5075  13
  -2   1   3 399.355 57.7659   2
   2  -1  -3 477.988 43.2921  10
   2  -1  -3 442.552 42.8300  13
   2  -1  -2 689.536 52.9853  13
   2  -1  -1 343.626 29.8219  15
   2  -1   0 2462.54 149.173  10
  -2   1  -1 16494.4 1016.40   8
   2  -1   1 18726.3 1017.65  10
   2  -1   2 13153.1 776.062   9
   2  -1   2 13307.6 776.264  10
  -2   1  -3 13089.0 767.334   2
   2  -1   4 4435.03 258.523  14
  -2   1  -4 4157.73 263.783  17
  -2   1  -4 4267.49 256.400   2
  -2   1  -5 2161.96 125.376  17
   2  -1   5 2124.49 110.337  14
  -2   1  -6 1110.11 83.5803  16
  -2   1  -6 961.099 97.6627  17
  -2   1  -6 1021.03 64.9967  18
  -2   1  -7 4985.21 312.724  17
  -2   1  -7 4983.78 294.126  18
  -2   1  -8 1210.95 119.720  17
   2  -1   8 1267.08 88.5589  11
  -2   1  -8 1133.27 74.9203  18
  -2   1  -9 1308.38 87.4765  32
   2  -1   9 1370.86 93.0822  11
  -2   1  -9 1094.23 77.5187  18
  -2   1 -10 995.874 78.2811  32
  -2   1 -10 1207.08 83.9706  46
  -2   1 -11 4846.42 308.600  32
  -2   1 -11 5410.68 325.777  13
  -2   1 -11 5560.48 316.793  46
  -2   1 -12 388.773 54.3459  32
  -2   1 -12 403.850 82.0481  13
  -2   1 -12 316.253 70.8011  46
  -2   1 -13 424.592 68.8128  48
  -2   1 -13 529.977 74.1708  46
  -2   1 -14 393.008 57.5149  51
  -2   1 -14 522.069 62.9498  48
  -2   1 -14 508.649 68.0630  46
  -2   1 -15 337.790 46.7730  51
  -2   1 -15 344.006 52.3682  48
  -2   1 -15 486.023 58.3267  46
  -2   1 -16 273.992 44.6231  46
   2  -1  16 229.908 32.7536  35
   2   0 -17 272.279 36.0389  51
   2   0 -16 637.549 59.5413  46
   2   0 -15 500.118 52.9337  40
   2   0 -15 592.034 63.7815  46
   2   0 -14 207.532 60.1732  46
  -2   0  14 149.769 95.8205  43
   2   0 -14 174.441 53.3781  40
  -2   0  13 403.553 99.5028  43
   2   0 -13 382.288 92.7340  13
   2   0 -13 452.248 69.5440  46
   2   0 -13 391.148 57.3967  32
   2   0 -12 338.122 88.5327  13
   2   0 -12 631.098 69.3919  46
   2   0 -12 426.036 100.792  55
   2   0 -12 310.992 75.9206  22
  -2   0  12 436.681 101.941  43
   2   0 -12 497.745 61.3400  32
   2   0 -11 571.270 68.8478  46
   2   0 -11 528.465 121.584  55
   2   0 -11 429.979 78.8767  22
   2   0 -11 305.605 81.6329  13
  -2   0  11 514.081 127.158  43
   2   0 -10 895.594 100.439  55
   2   0 -10 759.393 78.2999  22
   2   0 -10 786.832 88.7080  13
  -2   0  10 913.670 100.005  43
   2   0  -9 4203.09 264.824  13
   2   0  -8 990.824 82.3463  13
   2   0  -8 930.980 72.6723  10
   2   0  -7 5783.30 342.317  13
   2   0  -7 5560.58 337.153  10
   2   0  -6 2661.67 164.665  10
   2   0  -5 3923.47 239.470  10
   2   0  -5 4024.48 236.264   1
   2   0  -4 2410.60 148.562  10
   2   0  -3 344.624 39.2945  10
  -2   0   0 7993.06 472.693   7
   2   0   0 8019.37 471.523  10
   2   0   1 3865.97 232.444   9
   2   0   2 22339.6 1308.30   9
  -2   0  -3 1085.24 93.4999  17
   2   0   3 1196.88 80.5174  14
   2   0   3 1210.71 79.4256   1
  -2   0  -4 2471.44 154.167  17
   2   0   4 2504.33 144.278  14
   2   0   4 2123.56 139.031   1
  -2   0  -5 405.652 74.7675  17
   2   0   5 451.814 46.3230  14
  -2   0  -6 9040.66 526.657  18
  -2   0  -6 8642.22 539.362  17
  -2   0  -7 2205.06 158.599  17
  -2   0  -7 2102.88 128.529  18
   2   0   7 2145.96 141.283  11
  -2   0  -8 1140.30 122.990  17
   2   0   8 1233.98 93.4150  11
   2   0   9 388.398 86.1813  43
  -2   0  -9 287.224 53.1900  32
   2   0   9 225.670 52.0810  11
   2   0  10 2448.93 178.983  43
  -2   0 -10 2449.11 159.603  32
   2   0  10 2547.19 166.994  11
  -2   0 -11 194.097 76.9316  13
  -2   0 -11 155.593 55.8806  32
  -2   0 -11 260.390 68.4922  46
   2   0  11 188.541 90.1548  43
  -2   0 -12 1406.92 96.4390  36
  -2   0 -12 1491.91 105.102  32
  -2   0 -12 1673.78 116.559  46
  -2   0 -13 1187.11 98.6897  46
  -2   0 -14 428.202 54.7547  51
  -2   0 -14 518.902 60.3817  48
  -2   0 -14 626.840 65.8041  46
  -2   0 -15 151.725 35.5417  51
  -2   0 -15 170.493 43.0227  48
   2   0  15 183.090 42.9454  35
  -2   0 -15 254.285 48.6986  46
  -2   0 -16 69.8953 29.0939  46
   2   1 -17 298.129 43.6550  51
   2   1 -17 398.579 37.8587  46
   2   1 -16 451.816 56.1310  46
   2   1 -16 511.360 46.1564  40
   2   1 -15 431.590 60.3398  46
   2   1 -15 320.086 52.5985  40
   2   1 -14 661.340 74.9262  46
   2   1 -14 608.055 69.7547  40
   2   1 -13 942.146 96.1442  22
   2   1 -13 1081.20 150.594  17
   2   1 -13 1083.23 90.5857  46
   2   1 -12 1088.83 87.2035  46
   2   1 -12 849.318 114.415  55
   2   1 -12 892.350 106.113  13
   2   1 -12 1126.09 144.143  17
   2   1 -12 883.584 93.5247  22
   2   1 -11 2666.15 195.200  17
   2   1 -11 2839.81 164.448  46
   2   1 -11 2266.27 164.321  22
   2   1 -10 575.781 85.3113  13
   2   1 -10 693.249 117.530  17
   2   1 -10 676.437 79.4253  22
   2   1  -9 2293.33 161.614  13
   2   1  -9 2566.92 177.301  17
   2   1  -8 686.380 72.0084  13
   2   1  -8 760.670 93.7759  17
   2   1  -7 6242.57 369.481  10
   2   1  -7 6225.38 375.928  13
   2   1  -6 21796.6 1287.06   1
   2   1  -6 21756.6 1292.67  13
   2   1  -6 22602.8 1289.21  10
   2   1  -5 261.672 33.7807   1
   2   1  -5 266.267 36.5474  10
   2   1  -5 232.262 42.7536  13
   2   1  -4 51.0585 32.4955   1
   2   1  -4 51.8078 35.1435  10
   2   1  -4 51.7547 36.3179  13
   2   1  -3 51273.3 2984.11   1
   2   1  -3 50940.0 2984.05  10
   2   1  -2 1491.55 97.4441  10
  -2  -1   1 9699.12 540.229   7
   2   1  -1 8733.88 539.441   1
   2   1   0 1778.37 112.168   1
   2   1   1 4117.35 255.593   9
   2   1   1 4338.22 253.600   1
   2   1   2 59.5558 29.7126  14
   2   1   2 90.5836 35.8324   1
   2   1   3 9689.59 556.581  14
  -2  -1  -3 9158.09 557.467  17
   2   1   3 9357.91 552.573   1
  -2  -1  -4 412.057 71.1594  17
   2   1   4 398.233 43.3089  14
   2   1   4 333.624 38.8803   1
  -2  -1  -5 4675.29 300.516  17
   2   1   5 4937.85 294.274  14
  -2  -1  -6 3503.19 220.237  17
   2   1   6 3299.37 198.777  19
  -2  -1  -7 4150.54 274.454  17
   2   1   7 4376.68 264.312  11
   2   1   7 4214.27 251.659  19
   2   1   8 277.119 83.9396  43
   2   1   8 307.016 52.9536  11
  -2  -1  -8 246.378 52.1637  32
   2   1   9 2482.89 192.116  43
   2   1   9 2445.42 168.201  11
  -2  -1  -9 2557.36 167.221  32
   2   1  10 445.558 101.454  43
   2   1  10 259.211 59.2451  11
  -2  -1 -10 325.257 61.7540  32
  -2  -1 -11 922.513 86.4802  46
  -2  -1 -11 673.088 74.4643  32
  -2  -1 -11 651.502 96.6290  13
   2   1  11 751.005 107.052  43
  -2  -1 -12 549.066 65.9018  32
  -2  -1 -12 505.885 50.1204  36
  -2  -1 -12 650.037 77.4913  46
  -2  -1 -13 1783.33 126.519  46
  -2  -1 -14 78.4053 36.6390  51
  -2  -1 -14 109.108 45.5513  48
  -2  -1 -14 92.6771 52.5864  46
  -2  -1 -15 115.746 33.6039  48
  -2  -1 -15 186.756 42.3146  46
   2   1  15 178.112 36.0195  35
   2   2 -17 646.297 58.5612  48
   2   2 -17 647.203 54.9070  46
   2   2 -16 54.7561 41.1394  40
   2   2 -16 47.4257 51.1514  48
   2   2 -16 42.0159 48.0309  46
   2   2 -15 562.507 63.2589  40
   2   2 -15 632.756 69.4418  48
   2   2 -15 435.809 67.7227  46
   2   2 -14 1720.68 123.470  40
   2   2 -14 1692.19 123.852  46
   2   2 -14 1765.47 125.859  48
   2   2 -13 3123.13 230.957  17
   2   2 -13 3155.31 191.108  46
   2   2 -13 2694.88 192.868  22
   2   2 -12 5724.10 331.501  46
   2   2 -12 6099.77 361.670  17
   2   2 -12 5447.63 340.040  12
   2   2 -12 5001.05 331.291  22
   2   2 -11 641.395 68.2002  46
   2   2 -11 470.431 82.7076  22
   2   2 -11 547.833 118.294  17
   2   2 -11 384.112 78.6017  13
   2   2 -10 4693.55 264.998  46
   2   2 -10 4651.73 287.549  17
   2   2 -10 4055.60 268.332  30
   2   2 -10 4045.46 275.199  13
   2   2 -10 4283.69 264.076  22
   2   2  -9 835.290 85.6650  13
   2   2  -9 1178.39 111.417  17
   2   2  -8 3445.32 236.977  13
   2   2  -8 4395.58 247.169  17
   2   2  -7 399.815 36.5697  10
   2   2  -7 406.779 56.5555  13
   2   2  -7 448.827 38.7075   1
   2   2  -6 8384.53 445.119   1
   2   2  -6 7955.58 450.154  13
   2   2  -5 79.6332 36.4755   1
   2   2  -5 84.7788 31.5549  10
   2   2  -5 66.4949 43.1650  12
   2   2  -4 5012.35 272.967  12
   2   2  -4 4795.56 270.771   1
   2   2  -3 912.578 60.5586  15
   2   2  -3 825.327 63.1700   1
  -2  -2   2 488.688 47.7573   7
   2   2  -2 434.661 45.2963   8
   2   2  -1 18108.8 1091.19   8
   2   2  -1 20048.2 1093.41   9
   2   2  -1 18235.0 1092.51   1
   2   2   0 48022.8 2805.42   1
   2   2   1 39.8030 36.2853   1
   2   2   2 2217.30 140.247  14
   2   2   2 2239.16 139.065   1
  -2  -2  -3 88.2842 63.2815  17
   2   2   3 133.721 35.0342  14
   2   2   3 98.6608 37.5385   1
  -2  -2  -4 878.667 91.4143  17
   2   2   4 927.715 70.5887  14
   2   2   4 869.663 66.2796   1
   2   2   5 748.713 51.8952  19
  -2  -2  -5 642.742 91.1176  17
   2   2   6 7212.36 429.184  19
   2   2   6 7692.93 441.164  11
  -2  -2  -6 7145.96 445.034  17
   2   2   7 345.921 56.2531  11
  -2  -2  -7 298.401 95.0537  17
   2   2   7 330.913 82.0158  43
   2   2   7 313.493 33.3034  19
  -2  -2  -7 315.828 32.4761  18
   2   2   8 5258.73 313.974  11
  -2  -2  -8 4973.40 302.686  32
   2   2   8 4868.75 312.440  43
  -2  -2  -8 4932.31 297.578  18
   2   2   8 5081.53 297.307  19
  -2  -2  -9 284.666 35.2393  18
   2   2   9 201.103 116.313  43
   2   2   9 376.899 61.2984  11
  -2  -2  -9 273.720 66.2844  32
   2   2  10 1135.48 96.5817  11
  -2  -2 -10 1132.97 90.8401  32
   2   2  10 1285.59 122.480  43
  -2  -2 -10 999.136 73.2477  18
  -2  -2 -11 1815.05 117.791  32
  -2  -2 -11 1508.27 105.458  18
  -2  -2 -11 1934.16 144.510  13
   2   2  11 1822.38 142.812  43
  -2  -2 -12 415.718 46.4798  36
  -2  -2 -12 488.630 62.7524  32
  -2  -2 -12 458.002 72.7250  46
  -2  -2 -13 182.216 29.8440  36
  -2  -2 -13 169.863 58.0296  46
  -2  -2 -14 89.5843 41.7551  48
   2   2  14 13.8757 42.2246  35
  -2  -2 -14 69.1010 48.1041  46
   2   2  15 109.456 25.4201  35
  -2  -2 -15 114.367 31.4778  46
   2   3 -17 51.3771 43.7077  48
   2   3 -17 43.0757 41.6317  46
   2   3 -16 264.947 55.5345  48
   2   3 -16 182.746 51.1943  51
   2   3 -16 87.4474 52.3592  46
   2   3 -16 130.533 47.8693  40
   2   3 -15 887.557 81.8151  48
   2   3 -15 963.870 79.1079  40
   2   3 -14 1874.12 122.341  21
   2   3 -14 1703.49 134.648  22
   2   3 -14 1882.33 130.205  40
   2   3 -14 1790.66 129.918  46
   2   3 -14 1909.70 131.893  48
   2   3 -13 1489.89 158.778  17
   2   3 -13 1416.17 105.247  46
   2   3 -13 1291.14 111.889  22
   2   3 -13 1316.62 107.010  48
   2   3 -12 800.615 132.100  17
   2   3 -12 701.554 77.0964  46
   2   3 -12 626.241 84.6517  22
   2   3 -12 686.375 90.9217  50
   2   3 -12 770.392 75.5451  48
   2   3 -11 96.7415 66.1072  50
   2   3 -11 144.227 63.3253  22
   2   3 -11 148.915 67.1546  12
   2   3 -11 230.943 56.4083  46
   2   3 -11 286.827 115.880  17
   2   3 -11 137.571 78.3737  30
   2   3 -10 2380.76 161.867  30
   2   3 -10 2574.67 183.893  17
   2   3 -10 2590.13 155.997  46
   2   3 -10 2195.29 159.244  50
   2   3 -10 2542.32 163.956  12
   2   3  -9 4447.43 286.072  17
   2   3  -9 4452.46 274.318  12
   2   3  -8 1128.25 111.373  17
   2   3  -8 1272.07 94.8635  12
   2   3  -7 2043.60 146.304  17
   2   3  -7 1949.84 129.440   1
   2   3  -7 2231.24 136.081  12
   2   3  -6 5796.84 349.510  17
   2   3  -6 5700.98 343.693   1
   2   3  -6 5834.77 346.152  12
   2   3  -5 9217.54 549.716   1
   2   3  -5 9421.03 550.725  12
   2   3  -4 45.8591 39.2283   1
   2   3  -3 1686.09 108.619   1
   2   3  -3 1667.24 106.466  15
   2   3  -3 1618.45 111.014   8
  -2  -3   3 1583.38 104.402   7
   2   3  -3 1732.06 108.690   9
   2   3  -2 329.474 45.2372   8
   2   3  -2 400.318 50.7523   9
   2   3  -1 7200.60 436.375   1
   2   3  -1 7870.87 438.483   9
   2   3  -1 7177.05 435.448   8
   2   3   0 527.979 53.8947   1
   2   3   0 610.627 48.8485  14
   2   3   1 1227.97 86.9845   1
   2   3   2 591.316 57.4386   1
   2   3   3 6502.70 376.974  19
   2   3   3 6460.45 380.960   1
  -2  -3  -3 5928.75 385.977  17
   2   3   3 6401.24 385.136  14
   2   3   4 5809.43 343.802  19
   2   3   4 6165.98 347.913   1
  -2  -3  -4 5322.54 356.368  17
   2   3   4 5689.20 353.472  14
   2   3   5 9399.26 554.047  11
   2   3   5 9298.44 542.975  19
  -2  -3  -5 8814.52 555.073  17
   2   3   6 694.378 51.1844  19
   2   3   6 680.132 69.3962  11
   2   3   7 673.900 70.3735  11
  -2  -3  -7 568.847 45.9068  18
   2   3   7 572.131 46.5083  19
   2   3   7 692.507 92.6129  43
   2   3   8 680.078 76.0542  11
  -2  -3  -8 645.582 50.9691  18
   2   3   9 1300.55 104.425  11
  -2  -3  -9 1196.29 80.0750  18
   2   3   9 1107.02 126.917  43
  -2  -3 -10 1028.50 85.9142  32
  -2  -3 -10 869.599 65.6578  18
   2   3  10 1040.60 119.156  43
  -2  -3 -11 1778.49 117.179  32
  -2  -3 -11 1562.36 103.553  18
  -2  -3 -12 92.5024 60.5462  46
  -2  -3 -12 98.6196 34.7376  36
  -2  -3 -12 112.743 52.7184  32
  -2  -3 -13 177.118 52.9004  46
  -2  -3 -13 188.430 28.8323  36
  -2  -3 -14 159.401 31.6868  48
  -2  -3 -14 370.568 42.8872  46
   2   4 -17 66.2809 40.2459  51
   2   4 -16 439.878 56.8154  40
   2   4 -16 444.988 56.6043  51
   2   4 -16 330.891 60.2278  48
   2   4 -16 343.876 59.4479  46
   2   4 -15 554.124 56.4226  21
   2   4 -15 539.692 67.7898  40
   2   4 -15 490.015 68.6028  48
   2   4 -15 422.671 65.3017  51
   2   4 -15 404.864 68.8918  46
   2   4 -14 244.724 76.4570  22
   2   4 -14 503.809 56.7809  21
   2   4 -14 283.595 67.7564  48
   2   4 -14 293.082 67.7204  46
   2   4 -14 292.860 67.7886  40
   2   4 -13 2415.49 172.976  50
   2   4 -13 2628.73 167.087  48
   2   4 -13 2383.33 203.892  17
   2   4 -13 2544.15 166.545  46
   2   4 -13 2473.53 166.798  40
   2   4 -12 4362.80 263.136  46
   2   4 -12 3875.75 268.629  50
   2   4 -12 4173.70 262.778  48
   2   4 -12 4287.18 271.116  30
   2   4 -12 4955.85 293.325  17
   2   4 -11 4949.72 307.073  46
   2   4 -11 5099.17 312.324  50
   2   4 -11 5327.74 311.055  48
   2   4 -11 4908.72 317.339  30
   2   4 -11 4730.20 329.994  17
   2   4 -10 1945.17 131.415  46
   2   4 -10 1698.25 158.254  17
   2   4 -10 1807.71 137.535  30
   2   4 -10 2159.21 132.104  48
   2   4 -10 2308.46 148.625  47
   2   4  -9 102.200 54.7301  12
   2   4  -9 93.0126 83.9440  17
   2   4  -8 311.371 57.6742  12
   2   4  -8 423.394 82.1108  17
   2   4  -8 280.147 46.8366   1
   2   4  -7 1579.28 124.148  17
   2   4  -7 1656.76 110.804   1
   2   4  -6 496.018 70.3691  17
   2   4  -6 492.728 43.3310   9
   2   4  -6 553.112 57.2529   1
   2   4  -5 5532.62 307.072  17
   2   4  -5 4692.93 303.352   9
   2   4  -5 5450.02 307.971   1
   2   4  -4 5202.87 304.777  17
   2   4  -4 5604.00 308.740  15
   2   4  -4 5089.89 313.473   8
   2   4  -4 4598.22 305.825   9
   2   4  -4 5430.44 309.362   1
   2   4  -3 6152.26 330.464  15
   2   4  -3 5290.30 326.910  14
   2   4  -3 5752.35 333.518   8
   2   4  -3 5153.80 329.440   9
   2   4  -2 25899.8 1471.31  14
   2   4  -2 24574.7 1472.96   8
   2   4  -2 24704.3 1472.55   1
   2   4  -1 43.8442 28.8360  14
   2   4  -1 39.5918 38.4265   8
   2   4  -1 31.0528 39.7694   1
   2   4   0 6773.80 393.278  14
   2   4   0 6402.36 392.895   1
   2   4   1 72.3586 44.2347   1
   2   4   1 56.1842 32.2092  14
   2   4   2 13213.6 773.947  19
   2   4   2 13207.2 779.010   1
   2   4   3 359.011 34.4672  19
   2   4   3 410.111 53.9686   1
   2   4   4 3863.56 231.796  19
   2   4   4 3934.78 238.138   1
   2   4   5 2835.89 185.038  11
   2   4   5 2828.19 171.138  19
  -2  -4  -6 1945.21 132.134  32
  -2  -4  -6 1867.93 147.623  55
   2   4   6 1935.01 140.682  11
   2   4   6 2075.85 124.119  19
   2   4   7 3014.18 230.500  43
   2   4   7 3548.98 229.648  11
  -2  -4  -7 3621.24 211.172  18
   2   4   8 1471.40 147.893  43
   2   4   8 1828.11 132.547  11
  -2  -4  -8 1747.88 109.453  18
  -2  -4  -9 198.414 33.9626  18
   2   4   9 312.894 106.666  43
   2   4   9 153.362 61.5793  11
  -2  -4 -10 587.902 48.7569  18
  -2  -4 -11 53.1938 28.9763  18
  -2  -4 -12 545.568 60.7549  32
  -2  -4 -12 568.531 49.1904  36
  -2  -4 -12 609.228 66.8634  46
  -2  -4 -13 548.409 37.4717  36
  -2  -4 -13 582.570 53.8195  46
   2   5 -17 273.994 43.6746  51
   2   5 -16 1021.27 80.3204  40
   2   5 -16 843.792 78.0128  51
   2   5 -16 654.874 81.1245  46
   2   5 -16 1232.23 73.1081  21
   2   5 -15 244.039 56.6748  51
   2   5 -15 166.684 61.9887  48
   2   5 -15 175.012 59.2751  40
   2   5 -15 203.361 62.0587  46
   2   5 -15 251.533 50.2363  21
   2   5 -14 791.230 70.5082  21
   2   5 -14 727.288 79.3626  40
   2   5 -14 585.549 79.7848  46
   2   5 -14 772.525 80.5876  48
   2   5 -14 614.928 73.8212  51
   2   5 -13 2968.39 185.514  40
   2   5 -13 2836.07 184.537  51
   2   5 -13 2697.70 191.673  50
   2   5 -13 2945.86 185.152  48
   2   5 -13 2684.54 185.083  46
   2   5 -12 1214.73 97.4754  46
   2   5 -12 988.303 138.141  17
   2   5 -12 1110.24 110.404  30
   2   5 -12 1309.84 109.533  50
   2   5 -12 1167.37 96.4427  48
   2   5 -12 1128.97 95.5204  40
   2   5 -11 2516.28 189.861  17
   2   5 -11 2389.17 162.834  48
   2   5 -11 2600.53 172.179  50
   2   5 -11 2370.88 168.904  46
   2   5 -11 2453.27 169.909  30
   2   5 -10 366.748 94.2715  17
   2   5 -10 299.632 63.2800  22
   2   5 -10 273.123 56.2024  26
   2   5 -10 255.416 65.1470  30
   2   5 -10 330.096 55.9332  46
   2   5 -10 379.834 55.1902  48
   2   5 -10 387.009 84.0949  47
   2   5  -9 233.574 70.7327  47
   2   5  -9 236.118 55.1530  30
   2   5  -9 160.493 46.6785  28
   2   5  -9 189.434 83.5422  17
   2   5  -8 4744.40 288.880  17
   2   5  -8 4553.75 282.221   1
   2   5  -7 9093.36 554.966  17
   2   5  -7 9599.96 555.607   1
   2   5  -6 3081.24 177.481   3
   2   5  -6 2806.03 186.860   1
   2   5  -6 2797.65 184.199  17
   2   5  -5 8672.77 491.739   1
   2   5  -5 8092.81 485.040  17
   2   5  -4 2381.05 131.201   1
   2   5  -4 2431.71 138.689   8
   2   5  -4 2028.76 119.777  14
   2   5  -4 2351.50 127.772  15
   2   5  -3 4902.50 276.546  15
   2   5  -3 4379.82 272.896  14
   2   5  -3 4541.33 280.922   8
   2   5  -2 1533.88 99.7666  14
   2   5  -2 1498.41 104.821   1
   2   5  -2 1534.25 106.815   8
   2   5  -1 7573.16 441.319  14
   2   5  -1 7000.42 442.300   8
   2   5  -1 7637.57 442.466   1
   2   5   0 59.8055 34.5777  14
   2   5   0 45.6339 22.7006  19
   2   5   0 90.1321 46.4379   1
   2   5   1 15050.8 863.003   3
   2   5   1 14006.0 871.189  14
   2   5   1 14330.5 870.184   1
   2   5   2 2315.93 147.453   1
   2   5   2 2460.45 135.532   3
   2   5   2 1982.48 134.753  19
   2   5   3 9596.13 571.875  19
   2   5   3 9544.33 581.736  11
   2   5   3 10219.2 579.190   1
   2   5   4 6.70145 25.0089  19
  -2  -5  -5 2104.48 137.278  32
  -2  -5  -6 448.401 66.0617  32
   2   5   6 339.212 64.1451  11
  -2  -5  -7 2017.27 144.348  32
  -2  -5  -7 2223.13 133.923  18
   2   5   7 2140.72 154.031  11
   2   5   8 126.467 60.0847  11
  -2  -5  -8 114.007 31.0339  18
  -2  -5  -8 103.314 63.6512  32
  -2  -5  -9 2496.33 153.299  18
   2   5  10 459.148 59.9983  35
  -2  -5 -10 327.810 37.2957  18
   2   5  11 764.299 65.9883  35
  -2  -5 -11 647.581 57.6618  36
  -2  -5 -12 400.836 55.8336  46
   2   5  12 361.811 48.5499  35
  -2  -5 -12 434.649 39.4999  36
  -2  -5 -13 175.971 35.8077  46
   2   5  13 265.175 29.1154  35
   2   6 -17 532.321 54.8529  51
   2   6 -17 707.197 50.0015  21
   2   6 -16 61.7592 50.3598  40
   2   6 -16 52.6824 41.9036  21
   2   6 -16 42.3240 44.4166  51
   2   6 -15 103.397 57.4158  40
   2   6 -15 71.2714 49.4018  51
   2   6 -15 103.514 49.3918  21
   2   6 -14 668.353 64.5619  21
   2   6 -14 366.051 74.2231  46
   2   6 -14 527.309 72.0435  40
   2   6 -14 545.156 66.9171  51
   2   6 -14 480.380 90.4177  50
   2   6 -14 403.213 73.2385  48
   2   6 -13 1585.19 114.469  22
   2   6 -13 1483.18 126.132  30
   2   6 -13 1297.95 111.887  46
   2   6 -13 1382.77 110.128  40
   2   6 -13 1525.26 123.779  50
   2   6 -13 1465.77 111.734  48
   2   6 -13 1366.53 107.306  51
   2   6 -12 125.395 64.3170  46
   2   6 -12 114.241 69.7274  22
   2   6 -12 204.723 80.6985  30
   2   6 -12 29.3140 76.0598  50
   2   6 -12 95.9371 52.9948  51
   2   6 -12 146.326 62.9012  48
   2   6 -11 2336.86 165.656  26
   2   6 -11 2685.12 167.731  22
   2   6 -11 2726.38 177.047  30
   2   6 -11 2318.62 167.444  46
   2   6 -11 2531.91 168.274  40
   2   6 -11 2476.62 164.297  51
   2   6 -11 2351.96 167.129  48
   2   6 -11 3007.13 180.016  50
   2   6 -10 129.879 71.5389  34
   2   6 -10 177.422 60.5951  30
   2   6 -10 127.562 44.5500  51
   2   6 -10 68.3298 55.0733  48
   2   6 -10 174.416 61.8754  22
   2   6 -10 135.615 54.8997  26
   2   6 -10 222.052 56.6057  40
   2   6 -10 113.436 56.8902  46
   2   6  -9 5989.58 354.387  40
   2   6  -9 5947.35 357.814   1
   2   6  -9 6273.11 355.300  30
   2   6  -9 5843.82 352.733  28
   2   6  -9 5781.42 352.180  26
   2   6  -9 5680.99 352.554  22
   2   6  -9 5466.30 354.946  46
   2   6  -9 5818.21 354.337  48
   2   6  -9 6024.65 355.074  34
   2   6  -9 6314.74 354.454  42
   2   6  -8 8656.87 518.002   1
   2   6  -7 782.260 76.5826   1
   2   6  -6 4513.31 278.203   1
   2   6  -5 1070.47 87.5067   1
   2   6  -5 1054.80 95.5461   8
   2   6  -5 1092.58 71.4796   3
   2   6  -4 256.355 38.7997  15
   2   6  -4 252.931 32.1584   3
   2   6  -4 198.839 59.3220   8
   2   6  -3 808.500 62.2654  15
   2   6  -3 713.877 51.3615  11
   2   6  -3 671.718 73.5149   8
   2   6  -2 484.919 57.4041   1
   2   6  -2 511.498 46.9296  14
   2   6  -2 438.171 60.7078   8
   2   6  -2 525.950 41.9465   3
   2   6  -2 532.068 46.3234  11
   2   6  -1 93.2557 28.9691   3
   2   6  -1 115.192 48.0042   1
   2   6  -1 108.977 48.3622   8
   2   6  -1 112.025 32.9112  14
   2   6  -1 66.3770 32.3461  11
   2   6   0 6261.17 401.189  11
   2   6   0 6010.88 403.436   1
   2   6   0 7115.02 395.143   3
   2   6   1 114.552 40.9316  11
   2   6   1 108.536 55.7599   1
   2   6   2 1932.99 132.452  11
   2   6   2 1972.36 136.330   1
   2   6   3 62.9154 44.9976  11
   2   6   3 48.8674 57.7083   1
   2   6   4 2982.46 183.014  35
  -2  -6  -4 2837.86 183.951  32
   2   6   4 3020.53 194.574  11
   2   6   4 2955.60 196.501  43
   2   6   4 2965.23 180.596  25
   2   6   5 4454.54 302.738  43
   2   6   5 4895.42 285.176  25
   2   6   5 4523.85 290.614  35
  -2  -6  -5 4880.80 290.872  32
   2   6   6 1132.74 93.1343  35
  -2  -6  -6 1241.99 97.2608  32
  -2  -6  -7 349.540 37.8128  18
   2   6   7 338.432 66.3897  11
   2   6   7 266.715 59.7250  35
  -2  -6  -7 370.520 68.0039  32
   2   6   8 2965.52 200.645  35
  -2  -6  -8 3065.23 202.243  32
  -2  -6  -8 3378.67 193.779  18
  -2  -6  -9 1053.63 88.7433  32
   2   6   9 1052.23 85.1312  35
  -2  -6  -9 1076.13 72.4759  18
  -2  -6 -10 1342.33 86.8505  18
  -2  -6 -10 1364.07 98.1032  32
   2   6  10 1373.46 95.2828  35
  -2  -6 -11 275.415 36.4206  36
   2   6  11 310.098 42.7934  35
  -2  -6 -11 215.690 54.5016  46
   2   6  12 327.939 32.6455  35
  -2  -6 -12 355.269 29.9667  36
   2   7 -17 262.203 36.2534  21
   2   7 -17 156.647 37.0300  38
   2   7 -16 69.0790 42.0022  51
   2   7 -16 94.6191 42.8937  21
   2   7 -15 431.459 58.9651  51
   2   7 -15 460.722 65.2862  40
   2   7 -15 553.225 59.2134  21
   2   7 -14 226.675 54.5164  21
   2   7 -14 190.201 70.2750  22
   2   7 -14 291.901 56.6771  51
   2   7 -14 185.843 84.3444  50
   2   7 -13 109.930 81.7886  50
   2   7 -13 132.268 52.2921  51
   2   7 -13 199.777 85.2283  30
   2   7 -13 115.572 68.7563  22
   2   7 -12 985.587 85.0707  40
   2   7 -12 1034.38 102.320  50
   2   7 -12 901.001 79.9814  51
   2   7 -12 914.551 101.200  30
   2   7 -12 763.208 89.0987  22
   2   7 -11 2339.08 152.716  22
   2   7 -11 1890.61 151.004  26
   2   7 -11 2497.51 153.474  40
   2   7 -11 2111.08 151.191  51
   2   7 -11 2605.58 162.560  50
   2   7 -11 2460.63 160.595  30
   2   7 -10 2257.95 148.092  30
   2   7 -10 1853.35 146.057  26
   2   7 -10 1979.20 150.293  22
   2   7 -10 2405.19 151.236  34
   2   7 -10 2289.17 146.057  40
   2   7 -10 2124.46 142.985  51
   2   7  -9 3939.18 249.087   1
   2   7  -9 4234.07 242.995  30
   2   7  -9 4006.23 241.132  40
   2   7  -9 3627.66 239.451  22
   2   7  -9 4346.39 242.697  42
   2   7  -9 3796.79 240.099  51
   2   7  -9 3712.26 238.945  26
   2   7  -9 4013.90 244.178  34
   2   7  -8 355.273 49.9108  40
   2   7  -8 389.290 54.1501  42
   2   7  -8 248.600 66.2423   1
   2   7  -7 502.047 69.3781   1
   2   7  -6 1500.49 113.361   1
   2   7  -5 2539.40 167.182   1
   2   7  -5 2493.47 174.942   8
   2   7  -4 320.493 43.8380  15
   2   7  -4 335.321 67.3996   8
   2   7  -3 4757.05 316.870   1
   2   7  -3 4938.60 307.462  11
   2   7  -3 4920.99 319.998   8
   2   7  -3 4981.58 312.443  15
   2   7  -3 5727.37 307.298   3
   2   7  -2 376.736 40.8515  11
   2   7  -2 286.836 57.6671   1
   2   7  -2 343.963 61.1938   8
   2   7  -1 1544.33 104.160  11
   2   7  -1 1538.32 114.886   1
   2   7  -1 1519.47 113.798   8
   2   7   0 764.940 80.2827   1
   2   7   0 747.263 65.1928  11
   2   7   1 1321.67 105.245   1
   2   7   1 1226.03 93.7997  11
   2   7   2 431.195 48.9643  25
   2   7   2 397.675 57.1717  11
   2   7   2 388.109 71.8008   1
   2   7   3 2335.33 168.786  11
   2   7   3 2499.56 158.134  25
  -2  -7  -3 2505.45 160.587  32
   2   7   3 2656.53 158.391  35
   2   7   4 82.7830 52.8506  11
   2   7   4 94.7319 49.5819  25
   2   7   4 100.758 55.1737  35
  -2  -7  -4 144.106 61.3455  32
   2   7   5 3260.29 229.711  11
   2   7   5 3802.71 218.307  35
  -2  -7  -5 3686.65 219.633  32
   2   7   5 3307.00 215.091  25
  -2  -7  -6 566.160 71.8993  32
   2   7   6 532.059 63.3025  35
   2   7   6 443.284 71.7827  11
  -2  -7  -6 570.948 46.9853  18
  -2  -7  -7 1436.19 91.8731  18
  -2  -7  -7 1436.33 107.653  32
   2   7   7 1374.08 101.884  35
  -2  -7  -8 886.603 60.8100  18
  -2  -7  -8 893.192 80.8290  32
   2   7   8 753.407 72.8588  35
  -2  -7  -9 1389.92 91.5668  18
  -2  -7  -9 1541.24 103.423  32
   2   7   9 1484.09 98.5935  35
   2   7  10 129.273 36.6217  35
  -2  -7 -11 259.750 42.8363  46
   2   8 -17 131.578 34.1949  38
   2   8 -17 81.5578 26.3006  52
   2   8 -17 135.777 34.3813  21
   2   8 -16 129.553 42.9877  21
   2   8 -15 507.920 57.2442  21
   2   8 -15 462.038 55.2021  51
   2   8 -14 625.642 91.9265  50
   2   8 -14 766.258 64.9587  21
   2   8 -14 546.421 70.2968  40
   2   8 -14 577.009 91.3123  30
   2   8 -14 486.323 62.6633  51
   2   8 -13 67.8695 68.4280  22
   2   8 -13 120.913 54.4486  21
   2   8 -13 73.4203 82.3313  30
   2   8 -13 131.673 61.1625  40
   2   8 -13 152.482 50.9369  51
   2   8 -13 125.079 86.0949  50
   2   8 -12 3157.83 207.357  50
   2   8 -12 3425.37 206.851  30
   2   8 -12 2874.04 195.540  51
   2   8 -12 3041.57 196.426  22
   2   8 -12 3162.66 198.115  40
   2   8 -11 1321.71 111.266  50
   2   8 -11 1196.87 107.654  30
   2   8 -11 1199.03 96.1436  40
   2   8 -11 1124.24 91.0821  51
   2   8 -11 1148.69 97.2166  22
   2   8 -10 265.314 64.8065  22
   2   8 -10 204.887 60.1000  40
   2   8 -10 284.199 76.6891  34
   2   8 -10 147.037 60.1724  26
   2   8 -10 264.976 51.8668  51
   2   8  -9 890.082 86.4713  40
   2   8  -9 953.719 72.0150  51
   2   8  -9 724.460 74.7905  26
   2   8  -9 700.263 90.5837   1
   2   8  -9 983.059 87.8570  42
   2   8  -9 889.367 91.9809  34
   2   8  -8 4048.96 237.327  42
   2   8  -8 3863.60 241.202  53
   2   8  -8 3976.95 234.816  28
   2   8  -8 3060.71 242.981  45
   2   8  -8 4091.84 247.619   1
   2   8  -8 3612.67 232.417   5
   2   8  -8 3836.09 233.931  40
   2   8  -8 3978.37 231.710  26
   2   8  -7 96.4303 50.1144   5
   2   8  -7 84.9229 48.0996  28
   2   8  -7 214.502 76.1714  53
   2   8  -7 201.054 50.3535  54
   2   8  -7 199.931 75.9801  45
   2   8  -7 53.3290 63.8548   1
   2   8  -7 109.389 46.9257  30
   2   8  -7 195.204 51.3934  42
   2   8  -6 7769.02 506.474   5
   2   8  -6 9165.25 507.363  30
   2   8  -6 9290.21 519.603   1
   2   8  -6 8648.53 506.927  28
   2   8  -5 2761.38 154.036  30
   2   8  -5 2107.93 154.907   5
   2   8  -5 2367.86 175.926   8
   2   8  -5 2639.93 157.724  42
   2   8  -5 2422.00 167.950   1
   2   8  -5 2413.06 154.278  37
   2   8  -4 1741.59 131.713  15
   2   8  -4 1775.37 149.203   8
   2   8  -4 2448.98 135.283  42
   2   8  -4 2237.82 131.501  37
   2   8  -4 1921.89 150.394  45
   2   8  -3 264.880 49.6975   5
   2   8  -3 190.736 42.3091  37
   2   8  -3 276.461 64.1874   8
   2   8  -3 335.690 64.5058   1
   2   8  -3 242.046 41.2343  15
   2   8  -2 475.477 50.1469  11
   2   8  -2 464.185 59.6132   5
   2   8  -2 804.128 90.7829  45
   2   8  -2 762.952 55.6450  37
   2   8  -2 532.730 74.3259   8
   2   8  -2 638.515 58.9728  15
   2   8  -2 493.112 74.6478   1
   2   8  -1 1785.03 139.992  45
   2   8  -1 1766.74 117.286  11
   2   8  -1 1661.26 128.435   8
   2   8  -1 1900.76 132.579   1
   2   8  -1 1671.30 116.022   5
   2   8   0 1494.05 105.143   5
   2   8   0 1609.57 130.992  45
   2   8   0 1572.90 123.968   1
   2   8   0 1705.74 103.645  25
   2   8   0 1430.13 107.743  11
   2   8   0 1325.19 116.807   8
   2   8   1 717.599 81.2256   8
   2   8   1 728.360 69.4798   5
   2   8   1 819.556 90.0001   1
   2   8   1 784.053 72.9100  11
   2   8   1 887.668 67.9233  25
   2   8   2 1207.83 109.125   1
   2   8   2 1186.93 91.7771  25
   2   8   2 1254.77 84.8981  35
   2   8   2 1164.68 96.9871  11
   2   8   3 367.002 57.9687  25
   2   8   3 433.429 51.0564  35
  -2  -8  -3 360.383 63.4766  32
   2   8   3 387.146 62.4995  11
   2   8   4 5676.35 342.522  25
  -2  -8  -4 5610.87 343.396  32
   2   8   4 5855.64 341.921  35
   2   8   4 5689.39 356.434  11
   2   8   5 249.408 48.4674  25
   2   8   5 275.555 49.3557  35
  -2  -8  -5 337.047 61.3718  32
   2   8   6 864.394 74.5013  35
  -2  -8  -6 868.568 83.6192  32
  -2  -8  -6 1017.58 65.9856  18
   2   8   7 193.800 46.3886  35
  -2  -8  -7 188.681 57.0281  32
  -2  -8  -7 183.311 30.4443  18
  -2  -8  -8 1206.47 76.9633  18
  -2  -8  -8 1301.87 89.3110  32
   2   8   8 1091.98 81.8302  35
  -2  -8  -9 31.3913 32.5985  36
  -2  -8 -10 517.430 37.9994  36
  -2  -8 -10 209.685 47.0632  46
   2   9 -17 51.8031 31.1615  21
   2   9 -16 1902.55 108.757  21
   2   9 -16 1434.71 107.745  38
   2   9 -15 400.887 52.5728  52
   2   9 -15 562.473 55.1453  21
   2   9 -14 166.020 79.8446  50
   2   9 -14 194.567 48.3956  21
   2   9 -14 159.173 77.5271  30
   2   9 -13 2458.58 172.117  50
   2   9 -13 2385.50 169.852  30
   2   9 -12 69.1147 61.7301  22
   2   9 -12 29.9665 55.7613  40
   2   9 -11 428.812 63.4104  40
   2   9 -11 412.812 83.3430  34
   2   9 -11 436.765 66.3784  22
   2   9 -10 424.365 61.3049  40
   2   9 -10 451.268 79.1287  34
   2   9 -10 606.544 68.4077  42
   2   9  -9 1642.32 118.938  42
   2   9  -9 1478.80 113.740  52
   2   9  -9 1627.90 111.263  26
   2   9  -9 1696.69 116.118  40
   2   9  -9 1768.73 135.802   1
   2   9  -9 1833.44 125.045  34
   2   9  -9 1322.01 132.430  45
   2   9  -8 469.043 67.9768   5
   2   9  -8 489.278 108.259  45
   2   9  -8 579.704 69.5891  28
   2   9  -8 688.459 74.2110  30
   2   9  -8 539.539 85.2122   1
   2   9  -8 850.204 110.756  53
   2   9  -8 705.442 75.0140  42
   2   9  -7 2538.15 161.125  42
   2   9  -7 2081.65 182.094  45
   2   9  -7 2006.02 162.116  24
   2   9  -7 2603.77 171.919   1
   2   9  -7 2469.13 157.901  30
   2   9  -7 2339.43 158.169  28
   2   9  -7 2592.69 157.408  54
   2   9  -7 2572.09 166.617  53
   2   9  -7 2180.62 158.093   5
   2   9  -6 95.6289 76.5955  24
   2   9  -6 67.3080 49.8035  30
   2   9  -6 83.2054 57.1916   5
   2   9  -6 138.408 91.8040  45
   2   9  -6 84.1452 68.7494   1
   2   9  -6 193.735 78.6831  53
   2   9  -6 176.706 55.4705  54
   2   9  -6 85.8928 47.4240  28
   2   9  -5 4538.79 275.076  42
   2   9  -5 4519.81 293.039   8
   2   9  -5 3730.34 287.271  45
   2   9  -5 4534.78 270.544  28
   2   9  -5 4196.75 280.530  24
   2   9  -5 4265.25 271.685  37
   2   9  -5 4685.16 279.201  53
   2   9  -5 4777.86 276.674  54
   2   9  -5 4782.31 271.375  30
   2   9  -4 26.8740 44.7578  37
   2   9  -4 33.0824 49.8659  42
   2   9  -4 123.136 69.4099   8
   2   9  -4 26.7659 41.2686  25
   2   9  -4 82.6252 82.5220  24
   2   9  -4 101.291 41.9671  30
   2   9  -3 1700.93 129.467   1
   2   9  -3 1457.61 111.166   5
   2   9  -3 1719.65 109.636  37
   2   9  -3 1866.41 115.042  42
   2   9  -3 1467.88 130.184   8
   2   9  -3 1532.31 108.778  25
   2   9  -2 169.022 90.2176  45
   2   9  -2 211.260 46.5362  37
   2   9  -2 168.285 67.6553   8
   2   9  -2 182.225 71.4166   1
   2   9  -2 150.758 56.8233   5
   2   9  -1 1475.51 101.642  37
   2   9  -1 1183.26 112.559   1
   2   9  -1 1184.00 107.907   8
   2   9  -1 1220.78 100.834   5
   2   9   0 208.681 62.0201   5
   2   9   0 197.980 47.9031  25
   2   9   0 173.600 66.1237   8
   2   9   0 270.781 78.1967   1
   2   9   1 3161.23 200.528   1
   2   9   1 2764.44 180.113  25
   2   9   2 41.7586 48.3278  25
  -2  -9  -3 1744.31 117.306  32
   2   9   3 1719.89 117.409  25
  -2  -9  -4 16.6706 52.6665  32
   2   9   4 33.3658 45.9917  25
  -2  -9  -5 211.567 31.1508  18
  -2  -9  -5 222.260 56.9829  32
  -2  -9  -6 95.7915 26.9057  18
  -2  -9  -6 135.493 52.3001  32
  -2  -9  -7 2105.27 135.915  32
  -2  -9  -7 2190.42 128.809  18
  -2  -9  -7 2078.19 133.580  36
   2   9   7 2051.88 131.975  37
  -2  -9  -8 211.125 34.4464  36
  -2  -9  -9 588.367 44.0309  36
  -2  -9  -9 575.694 43.2271  41
   2  10 -16 63.1009 32.8562  38
   2  10 -16 158.291 37.6562  21
   2  10 -15 116.436 39.5141  38
   2  10 -14 786.879 91.9195  50
   2  10 -14 844.900 68.2527  38
   2  10 -14 757.970 89.3204  30
   2  10 -13 828.467 69.6609  38
   2  10 -13 713.267 69.0096  52
   2  10 -13 838.439 70.6528  21
   2  10 -12 804.123 77.5075  52
   2  10 -12 1088.17 79.3697  21
   2  10 -11 1009.10 96.7585  34
   2  10 -11 1050.98 101.287  50
   2  10 -11 797.685 77.5871  21
   2  10 -11 914.871 77.4063  52
   2  10 -10 473.717 81.6528  34
   2  10 -10 367.102 72.8530  30
   2  10 -10 516.140 82.8543  50
   2  10 -10 458.365 58.7299  21
   2  10 -10 339.895 66.2986  42
   2  10 -10 326.137 55.3346  52
   2  10  -9 74.0472 75.4646  34
   2  10  -9 104.949 61.9456  30
   2  10  -9 113.521 61.6330  42
   2  10  -9 8.34817 88.2000  45
   2  10  -9 104.170 50.2587  21
   2  10  -9 76.3438 80.5366   1
   2  10  -9 52.0717 43.6323  38
   2  10  -8 290.401 46.9355  38
   2  10  -8 168.389 58.5204   5
   2  10  -8 331.828 60.8194  30
   2  10  -8 336.748 88.9360  53
   2  10  -8 204.748 82.6157   1
   2  10  -8 156.009 79.0548  24
   2  10  -8 205.809 95.2619  45
   2  10  -8 300.465 51.5793  21
   2  10  -8 228.351 64.5332  42
   2  10  -7 754.718 85.1105  54
   2  10  -7 748.278 106.509  53
   2  10  -7 908.889 101.043   1
   2  10  -7 870.509 76.9488   5
   2  10  -7 729.144 112.015  45
   2  10  -7 677.579 100.450  24
   2  10  -7 867.300 70.2390  21
   2  10  -7 803.351 74.8667  28
   2  10  -7 758.905 76.2508  30
   2  10  -6 373.894 94.0552  24
   2  10  -6 401.028 64.2322   5
   2  10  -6 478.593 60.5860  30
   2  10  -6 398.164 59.0513  28
   2  10  -6 355.393 105.917  45
   2  10  -6 513.620 68.1486  42
   2  10  -6 365.256 93.4789  53
   2  10  -6 467.465 73.4184  54
   2  10  -6 398.261 87.5795   1
   2  10  -5 621.522 64.0752  30
   2  10  -5 498.252 61.6470  28
   2  10  -5 448.260 114.996  45
   2  10  -5 550.326 72.2416  42
   2  10  -5 596.336 92.0636   8
   2  10  -5 568.827 64.9015  37
   2  10  -5 612.958 78.4556  54
   2  10  -5 581.613 96.6578  53
   2  10  -4 4452.92 300.452   5
   2  10  -4 5211.71 298.787  30
   2  10  -4 5429.32 310.302  53
   2  10  -4 5347.46 308.286  54
   2  10  -4 4302.50 318.216   8
   2  10  -4 5098.65 304.718  42
   2  10  -4 5253.65 318.232   1
   2  10  -4 4757.14 300.759  37
   2  10  -3 1282.18 92.3239  37
   2  10  -3 1336.89 89.2533  30
   2  10  -3 1156.10 115.995   1
   2  10  -3 1296.41 99.7399  42
   2  10  -3 1063.16 89.4655  25
   2  10  -3 1190.80 114.943   8
   2  10  -3 1117.45 134.372  45
   2  10  -3 1093.58 94.3868   5
   2  10  -2 2862.78 194.341   1
   2  10  -2 2877.63 177.128  42
   2  10  -2 2690.24 201.781  45
   2  10  -2 2848.15 173.315  37
   2  10  -2 2517.49 173.840   5
   2  10  -2 2547.43 190.341   8
   2  10  -1 1087.47 109.221   1
   2  10  -1 896.015 82.0476  42
   2  10  -1 858.898 77.9409  37
   2  10  -1 992.237 81.8430   5
   2  10  -1 854.780 96.4964   8
   2  10   0 2382.84 164.940   1
   2  10   0 2175.86 141.807  42
   2  10   0 2191.96 139.994  37
   2  10   0 1936.75 138.793  25
   2  10   1 402.302 91.6517   1
   2  10   1 565.198 61.6680  37
   2  10   1 372.243 59.4582  25
   2  10   1 586.317 61.2463  42
   2  10   2 720.745 66.4009  37
   2  10   2 556.976 63.6685  25
   2  10   3 100.157 47.4186  25
   2  10   4 860.487 71.6159  37
  -2 -10  -4 853.977 58.6340  18
  -2 -10  -5 151.859 45.4727  32
  -2 -10  -5 106.676 35.9736  36
   2  10   5 154.885 41.8111  37
   2  10   6 1726.29 107.439  37
  -2 -10  -6 1644.05 107.416  36
   2  10   7 190.261 45.9813  54
  -2 -10  -7 215.132 31.2544  36
  -2 -10  -8 71.4080 21.0337  36
   2  11 -15 182.219 34.4164  38
   2  11 -14 242.022 40.1840  38
   2  11 -14 254.058 45.8799  21
   2  11 -13 111.107 40.7432  38
   2  11 -13 127.007 45.1067  21
   2  11 -12 587.427 62.5024  21
   2  11 -12 656.462 86.6035  50
   2  11 -12 643.080 59.2173  38
   2  11 -11 1102.86 100.135  30
   2  11 -11 1080.44 101.016  34
   2  11 -11 1199.27 84.6095  21
   2  11 -11 1006.90 103.983  50
   2  11 -11 1017.18 80.9234  38
   2  11 -10 862.058 71.7917  38
   2  11 -10 1027.62 90.6403  30
   2  11 -10 770.299 94.1008  50
   2  11 -10 1144.60 112.036  47
   2  11 -10 940.249 95.9349  34
   2  11 -10 1010.55 87.4569  42
   2  11 -10 867.794 76.0815  21
   2  11  -9 656.223 83.6765  50
   2  11  -9 750.097 78.1602  30
   2  11  -9 634.238 100.238  47
   2  11  -9 749.360 101.857   1
   2  11  -9 615.616 58.9568  38
   2  11  -9 750.450 78.3330  42
   2  11  -9 691.801 64.9683  21
   2  11  -8 107.166 83.2853  53
   2  11  -8 79.2394 45.7577  21
   2  11  -8 38.0640 62.7385  42
   2  11  -8 129.383 58.8418  30
   2  11  -8 70.9927 87.9278  47
   2  11  -8 95.6715 97.1795  45
   2  11  -8 63.5796 84.1179   1
   2  11  -7 474.643 89.5544  53
   2  11  -7 513.625 68.5184  54
   2  11  -7 432.982 93.5834  47
   2  11  -7 422.433 107.379  45
   2  11  -7 406.801 63.6132  30
   2  11  -7 381.352 64.6174   5
   2  11  -7 517.314 95.7639   1
   2  11  -6 1684.58 117.927  30
   2  11  -6 1593.00 153.676  45
   2  11  -6 1529.55 143.687   1
   2  11  -6 1662.58 137.957  47
   2  11  -6 1810.64 125.209  42
   2  11  -6 1705.10 136.341  53
   2  11  -6 1862.73 126.052  54
   2  11  -5 2447.11 161.441  42
   2  11  -5 2491.57 171.175  53
   2  11  -5 2430.04 163.399  54
   2  11  -5 2351.39 154.176  30
   2  11  -4 747.405 67.9237  30
   2  11  -4 1059.52 104.131  53
   2  11  -4 985.672 87.4531  54
   2  11  -4 428.393 95.0788   8
   2  11  -4 915.867 81.5984  42
   2  11  -4 613.558 75.2359   5
   2  11  -4 754.941 103.627   1
   2  11  -4 755.188 73.5357  37
   2  11  -3 2923.67 181.656  54
   2  11  -3 2575.41 171.499  37
   2  11  -3 2521.54 172.230   5
   2  11  -3 2623.14 175.359  42
   2  11  -3 2756.39 168.532  30
   2  11  -3 3050.05 198.148   1
   2  11  -2 93.5442 52.3431  37
   2  11  -2 68.5698 57.9189   5
   2  11  -2-4.82715 84.3250   1
   2  11  -2 41.8852 42.4078  30
   2  11  -2 50.2812 57.3546  42
   2  11  -1 1251.95 124.828   1
   2  11  -1 1250.02 85.8906  30
   2  11  -1 1149.83 91.3343  37
   2  11  -1 1195.11 95.0557  42
   2  11   0 61.9698 51.7937  42
   2  11   0 117.345 39.6719  30
   2  11   0-8.62039 47.7108  25
   2  11   0 47.1021 50.6475  37
   2  11   0-37.1627 85.8413   1
   2  11   1 1324.04 96.2493  37
   2  11   1 1297.02 95.8631  42
   2  11   2 22.1904 46.8672  37
   2  11   3 1141.90 79.1310  37
  -2 -11  -3 991.131 71.1368  36
  -2 -11  -4 198.910 31.8064  36
   2  11   4 239.915 42.2136  37
   2  11   5 568.834 46.9532  37
  -2 -11  -5 489.723 40.9296  36
  -2 -11  -6 35.0073 21.3391  36
   2  11   6 42.9738 42.0133  54
   2  11   6 64.8778 24.7535  37
   2  12 -15 1448.10 92.2308  21
   2  12 -14 335.006 43.6008  21
   2  12 -13 42.3057 39.9487  21
   2  12 -13 65.7852 63.5772  50
   2  12 -13-4.64650 62.4142  30
   2  12 -12 133.323 42.5979  21
   2  12 -12 61.6234 66.0143  50
   2  12 -12 53.0432 84.1735  47
   2  12 -12 179.727 65.3608  30
   2  12 -11 368.980 50.7685  21
   2  12 -11 284.350 90.1165  47
   2  12 -11 392.308 71.2259  50
   2  12 -11 364.977 72.2410  34
   2  12 -11 270.149 70.4938  30
   2  12 -10 196.798 66.0090  30
   2  12 -10 223.451 68.9373  50
   2  12 -10 247.224 46.5222  21
   2  12 -10 200.977 72.2154  34
   2  12 -10 268.218 87.8361  47
   2  12  -9 1489.22 111.112  30
   2  12  -9 1586.81 111.534  42
   2  12  -9 1263.84 112.908  50
   2  12  -9 1528.32 126.936  47
   2  12  -8 378.040 91.7045  47
   2  12  -8 349.631 64.6842  30
   2  12  -8 358.927 65.7939  50
   2  12  -7 250.939 89.5677  47
   2  12  -7 275.733 82.9269  53
   2  12  -7 263.548 57.9689  30
   2  12  -7 295.270 58.2033  50
   2  12  -6 2353.21 172.887  47
   2  12  -6 2617.64 157.853  30
   2  12  -6 2582.41 164.213  42
   2  12  -6 2281.20 163.590  54
   2  12  -6 2307.60 169.784  53
   2  12  -5 38.1463 85.7897  47
   2  12  -5 62.2867 84.5698  53
   2  12  -5 74.1984 63.8394  54
   2  12  -5 27.9922 60.8737  42
   2  12  -5 50.3108 48.0036  30
   2  12  -4 1190.54 103.662  54
   2  12  -4 1194.94 115.702  53
   2  12  -4 1229.88 99.1788  42
   2  12  -4 1297.20 89.2929  30
   2  12  -4 1156.56 93.7890  37
   2  12  -3 142.305 69.1391  54
   2  12  -3 217.746 87.7174  53
   2  12  -3 66.6821 58.9543  42
   2  12  -3 88.5861 43.9731  30
   2  12  -3 84.8714 54.2747  37
   2  12  -2 293.176 74.4412  54
   2  12  -2 308.081 61.7787  42
   2  12  -2 369.846 46.1420  30
   2  12  -2 270.679 56.6540  37
   2  12  -1 546.733 66.7845  42
   2  12  -1 705.664 82.9951  54
   2  12  -1 577.627 63.8739  37
   2  12   0 1210.71 94.5956  42
   2  12   0 1369.45 94.0228  37
   2  12   1 148.589 43.1603  42
   2  12   1 106.012 44.9254  37
   2  12   2 1444.88 97.7129  37
   2  12   3 239.881 58.6526  54
   2  12   3 262.189 40.5221  37
   2  12   4 521.274 61.6817  54
   2  12   4 554.523 46.5043  37
   2  12   5 37.5804 37.7356  54
   2  13 -13 369.803 59.2595  30
   2  13 -12 171.348 58.3284  30
   2  13 -12 90.2219 72.9429  47
   2  13 -11 379.462 63.6255  30
   2  13 -11 213.147 57.9958  50
   2  13 -11 302.488 78.4144  47
   2  13 -10 535.354 85.2018  47
   2  13 -10 488.964 64.9324  50
   2  13 -10 479.840 68.7325  30
   2  13 -10 618.445 72.7886  34
   2  13  -9 1385.13 106.579  30
   2  13  -9 1398.13 106.144  42
   2  13  -9 1669.70 120.566  47
   2  13  -8 479.998 88.5431  47
   2  13  -8 525.781 63.2270  30
   2  13  -7 368.287 84.3318  47
   2  13  -7 317.803 63.3155  42
   2  13  -7 332.424 57.7076  30
   2  13  -6 209.135 81.5180  47
   2  13  -6 171.349 50.1507  30
   2  13  -6 156.188 60.9846  42
   2  13  -5 389.543 83.8535  47
   2  13  -5 487.895 54.0111  30
   2  13  -5 444.240 65.5791  42
   2  13  -5 468.649 82.1169  53
   2  13  -5 352.171 65.6550  54
   2  13  -4-67.7778 78.4979  47
   2  13  -4 71.2794 77.1926  53
   2  13  -4 15.6548 61.2643  54
   2  13  -4 57.1494 43.3475  30
   2  13  -4 80.4471 55.8246  42
   2  13  -3 1017.50 100.157  53
   2  13  -3 1068.45 90.7947  54
   2  13  -3 930.600 83.7754  42
   2  13  -2 38.7703 46.8055  37
   2  13  -2 58.2253 61.3795  54
   2  13  -2 51.2512 78.1273  53
   2  13  -2 57.1083 50.1569  42
   2  13  -1 1605.43 107.778  37
   2  13  -1 1830.00 124.651  53
   2  13  -1 1678.83 117.380  54
   2  13  -1 1454.62 108.460  42
   2  13   0 220.130 44.0165  37
   2  13   0 270.403 76.5258  53
   2  13   0 227.433 42.2125  42
   2  13   1 812.321 76.9353  54
   2  13   1 854.377 64.3790  37
   2  13   2 118.984 67.3021  53
   2  13   2-9.60083 50.8071  54
   2  13   2-17.8952 34.2778  37
   2  13   3 348.525 49.9403  54
   2  13   3 463.341 60.1826  53
   2  13   4-2.44105 27.8469  54
   2  14 -11 56.4301 48.5356  30
   2  14 -11 60.3084 64.6394  47
   2  14 -10 2282.29 156.843  30
   2  14 -10 2335.86 163.833  47
   2  14  -9-19.6205 47.5456  30
   2  14  -9 134.693 67.4808  47
   2  14  -8 456.122 57.4963  30
   2  14  -8 554.416 76.8168  47
   2  14  -7 117.533 70.8448  47
   2  14  -7 203.772 52.0991  42
   2  14  -6 125.666 70.5377  47
   2  14  -6 105.389 51.4756  42
   2  14  -5 236.732 52.3400  42
   2  14  -5 206.692 60.1374  34
   2  14  -5 213.992 71.9862  47
   2  14  -4 1976.54 122.765  42
   2  14  -4 1947.09 130.167  47
   2  14  -4 1624.14 122.694  54
   2  14  -3 95.2122 51.7950  54
   2  14  -3 36.9423 65.9241  47
   2  14  -3 60.5950 44.3839  42
   2  14  -2 614.282 65.1416  54
   2  14  -2 626.081 74.9933  47
   2  14  -2 604.770 55.7996  42
   2  14  -1 36.8202 49.6895  54
   2  14  -1 57.5975 61.0838  47
   2  14  -1 64.3590 33.7318  42
   2  14   0 196.924 54.8732  47
   2  14   1 116.327 47.4832  47
   2  14   2 327.652 36.7744  54
   2  15 -10 64.9871 49.8197  47
   2  15  -9 147.767 55.0744  47
   2  15  -8 460.879 61.7879  47
   2  15  -7 415.411 62.0014  47
   2  15  -6 90.8533 40.4561  42
   2  15  -6 48.2718 56.8015  47
   2  15  -5 828.713 66.9585  34
   2  15  -5 723.262 61.5014  42
   2  15  -5 753.633 71.8755  47
   2  15  -4 56.3937 35.8178  42
   2  15  -4 56.7245 54.0903  47
   2  15  -4 14.8410 45.1395  34
   2  15  -3 184.338 51.7377  47
   2  15  -3 191.526 45.3387  34
   2  15  -2 50.1082 43.7612  47
   2  15  -2 4.95827 39.3605  34
  -3  16   0 139.888 29.7084  42
  -3  16  -1 891.207 64.9793  42
  -3  16  -2 269.518 42.0024  42
  -3  16  -3 1155.23 76.9672  34
  -3  16  -3 1007.04 78.0547  42
  -3  16  -4 397.959 48.0644  34
  -3  16  -5 522.177 52.5306  42
  -3  16  -6 51.9063 38.3046  42
  -3  16  -7 216.442 37.4997  42
  -3  15   3 62.5368 25.2800  37
  -3  15   2 280.952 35.6429  42
  -3  15   2 265.739 38.8446  54
  -3  15   2 297.308 35.6300  37
  -3  15   1 202.956 42.0255  42
  -3  15   1 230.100 41.9977  54
  -3  15   1 151.140 36.5110  37
  -3  15   0 1115.12 75.9541  25
  -3  15   0 1145.82 76.5293  37
  -3  15   0 959.917 77.5320  54
  -3  15   0 1154.41 81.6828  42
  -3  15  -1 33.8749 47.0478  42
  -3  15  -1 118.335 43.9919   5
  -3  15  -1 26.2302 37.0958  37
  -3  15  -2 1098.69 86.9990  42
  -3  15  -2 1171.77 83.9038   5
  -3  15  -3 107.997 46.4110   5
  -3  15  -3 243.547 92.8177  45
  -3  15  -4 430.864 54.1951   5
  -3  15  -4 402.117 96.5039  45
  -3  15  -5 535.826 60.9618  42
  -3  15  -5 557.214 60.7537  34
  -3  15  -5 394.388 97.7109  45
  -3  15  -6 1570.84 118.331  42
  -3  15  -6 1834.81 117.863  34
  -3  15  -6 1908.86 117.009   5
  -3  15  -7 287.494 90.7348  45
  -3  15  -7 221.338 46.8096  42
  -3  15  -7 227.466 47.9105   5
  -3  15  -8 1458.65 135.034  45
  -3  15  -8 1621.41 112.546  42
  -3  15  -9 194.977 77.9088  45
  -3  14   4 182.261 28.8765  42
  -3  14   3 844.408 63.3406  42
  -3  14   3 723.224 60.8895  25
  -3  14   2 511.412 52.0267  37
  -3  14   1 1190.34 83.3261   5
  -3  14   1 1113.09 82.6317  37
  -3  14   0 9.60425 48.4757   5
  -3  14   0 7.20246 40.9913  25
  -3  14   0 35.0593 43.6847  37
  -3  14  -1 537.086 54.7752  25
  -3  14  -1 556.164 57.5267  37
  -3  14  -1 497.626 61.3469   5
  -3  14  -1 569.449 105.446  45
  -3  14  -2 486.051 106.769  45
  -3  14  -2 402.894 76.1514  29
  -3  14  -2 549.610 56.6833  37
  -3  14  -2 531.227 61.0783   5
  -3  14  -2 463.463 53.1934  25
  -3  14  -3 558.814 108.604  45
  -3  14  -3 534.235 79.1262  29
  -3  14  -3 541.691 55.9058  25
  -3  14  -3 595.991 59.1779  37
  -3  14  -3 635.369 63.5258   5
  -3  14  -4 737.223 76.4007  42
  -3  14  -4 735.874 69.3092   5
  -3  14  -5 405.635 64.3978  42
  -3  14  -6 493.361 65.3121  34
  -3  14  -6 428.584 62.5044  42
  -3  14  -6 411.254 58.4408   5
  -3  14  -7 1548.82 103.175  34
  -3  14  -7 1429.56 103.797  42
  -3  14  -7 1342.71 101.145   5
  -3  14  -8 55.0520 47.2948  42
  -3  14  -8 16.2301 82.9043  24
  -3  14  -8 53.3542 67.8279  23
  -3  14  -8-14.3345 48.6563   5
  -3  14  -9 451.624 82.3568  24
  -3  14  -9 384.486 68.6176  23
  -3  14  -9 322.536 85.9206  45
  -3  14  -9 422.472 52.4434   5
  -3  14 -10 29.8006 71.3323  24
  -3  14 -10 33.9631 57.6364  23
  -3  14 -10 71.1150 69.6798  45
  -3  14 -11 246.495 56.5941  23
  -3  13   7 404.806 33.0343  37
  -3  13   6 202.186 34.5727  37
  -3  13   5 266.117 36.8707  42
  -3  13   5 292.705 41.7663  25
  -3  13   4 2166.24 136.514  25
  -3  13   3 423.317 49.8236  25
  -3  13   2 727.497 66.8488   5
  -3  13   2 748.253 66.6228  37
  -3  13   2 723.496 87.7778  29
  -3  13   1 77.1426 47.9412  37
  -3  13   1-14.6327 97.1511  45
  -3  13   1 18.6304 52.7644   5
  -3  13   1 68.8680 74.5989  29
  -3  13   0 1078.96 82.7572  37
  -3  13   0 988.331 124.773  45
  -3  13   0 913.954 83.9821   5
  -3  13   0 1082.24 80.4586  25
  -3  13  -1 261.296 77.7965  29
  -3  13  -1 280.870 53.8196  37
  -3  13  -1 204.787 104.611  45
  -3  13  -1 208.249 57.4562   5
  -3  13  -1 197.391 50.1712  25
  -3  13  -2 1231.34 113.442  29
  -3  13  -2 1225.96 138.129  45
  -3  13  -2 1465.74 99.2935  37
  -3  13  -2 1407.21 101.350   5
  -3  13  -2 1356.62 97.1207  25
  -3  13  -3 10.6989 70.6360  29
  -3  13  -3 91.7310 95.4656  24
  -3  13  -3 33.6838 48.8441  37
  -3  13  -3-40.1900 104.771  45
  -3  13  -3 30.1884 54.2806   5
  -3  13  -3 60.2964 44.9944  25
  -3  13  -4 1189.03 131.128  45
  -3  13  -4 1141.98 83.4293  25
  -3  13  -4 997.196 100.480  29
  -3  13  -4 1238.33 87.8887  37
  -3  13  -5 109.695 60.6145  42
  -3  13  -5 3.60945 79.7559  23
  -3  13  -5 65.3728 63.3390  29
  -3  13  -5 56.4522 38.5425  25
  -3  13  -6 738.579 71.7308   5
  -3  13  -6 719.710 76.1929  42
  -3  13  -6 721.675 93.3125  23
  -3  13  -7-44.8946 100.038  45
  -3  13  -7 98.2526 88.6469  24
  -3  13  -7-30.5810 75.8746  23
  -3  13  -7-18.6964 53.9512   5
  -3  13  -7-26.9225 56.1131  42
  -3  13  -7 85.0912 60.1552  34
  -3  13  -8 358.027 68.3739  52
  -3  13  -8 297.938 95.6203  45
  -3  13  -8 492.111 89.8402  24
  -3  13  -8 332.124 74.7354  23
  -3  13  -8 328.733 56.9210   5
  -3  13  -8 371.566 62.0253  34
  -3  13  -8 368.539 58.9266  42
  -3  13  -9 42.4867 44.5396  38
  -3  13  -9 26.2593 82.0877  24
  -3  13  -9 15.0034 68.1581  23
  -3  13  -9 41.7957 48.8221   5
  -3  13  -9 32.0664 87.1639  45
  -3  13  -9-158.871 63.6704  52
  -3  13  -9 95.0689 46.0648  42
  -3  13 -10 823.035 80.2391  52
  -3  13 -10 918.309 93.5435  24
  -3  13 -10 841.831 84.0285  23
  -3  13 -10 798.240 69.9703  38
  -3  13 -11 67.9462 53.3729  52
  -3  13 -11 65.3815 70.7922  24
  -3  13 -11 53.5761 58.1160  23
  -3  13 -11 94.7167 41.9912  38
  -3  13 -12 504.048 63.3827  52
  -3  13 -12 610.315 55.7096  38
  -3  13 -13 232.135 47.2967  52
  -3  13 -13 289.986 49.0995  23
  -3  13 -14 65.9922 32.8298  52
  -3  12   8 752.095 53.8355  37
  -3  12   7 271.396 36.2879  25
  -3  12   6 67.4987 38.1438  25
  -3  12   5 2727.28 169.230  25
  -3  12   4 649.005 62.2568  25
  -3  12   3 2991.34 179.614  25
  -3  12   3 2613.16 190.164  29
  -3  12   2 141.435 78.1905  29
  -3  12   2 112.985 52.8297   5
  -3  12   2 23.1425 89.9440  45
  -3  12   1 2316.63 176.878   8
  -3  12   1 1948.25 172.859  45
  -3  12   1 2206.20 159.813  29
   3 -12  -1 2338.47 167.942  10
  -3  12   1 2336.99 147.199   5
   3 -12   0 240.129 78.4423  10
  -3  12   0 364.041 57.9171  37
  -3  12   0 425.657 55.9993  25
  -3  12   0 326.538 59.8888   5
  -3  12   0 335.968 91.3892   8
  -3  12  -1 4159.76 235.909   5
  -3  12  -1 3318.02 255.003  45
  -3  12  -1 3954.41 234.964  37
  -3  12  -1 3460.24 251.838  24
  -3  12  -1 3832.74 234.412  25
  -3  12  -1 3700.48 262.932   8
  -3  12  -1 3689.88 242.900  29
  -3  12  -2 268.481 77.4268  29
  -3  12  -2 398.081 61.7142   5
  -3  12  -2 135.951 101.808  45
  -3  12  -2 316.872 56.1252  37
  -3  12  -2 410.249 54.2457  25
  -3  12  -2 390.859 99.7732  24
  -3  12  -2 471.101 94.2474   8
  -3  12  -3 1628.96 111.355   5
  -3  12  -3 1576.21 141.691  45
  -3  12  -3 1428.76 137.205  24
  -3  12  -3 1529.06 106.583  25
  -3  12  -3 1446.56 119.556  29
  -3  12  -3 1627.26 108.644  37
  -3  12  -4-38.3890 94.3074  45
  -3  12  -4 24.5263 47.8810  37
  -3  12  -4 50.1934 42.7676  25
  -3  12  -4-8.26199 67.8691  29
  -3  12  -5 2103.30 162.811  29
  -3  12  -5 2712.64 159.586   5
  -3  12  -5 2482.75 170.271  52
  -3  12  -5 2667.50 219.858  16
  -3  12  -5 2487.81 172.298  23
  -3  12  -6 85.4840 78.7304  23
  -3  12  -6 11.9150 94.7172  45
  -3  12  -6-4.63306 54.1566   5
  -3  12  -6-19.5493 91.8479   8
  -3  12  -6 20.5329 143.776  16
  -3  12  -6 4.13789 58.0341  42
  -3  12  -6 64.1686 66.1190  52
  -3  12  -7 1723.05 135.752  52
  -3  12  -7 1710.69 124.653  38
  -3  12  -7 1898.42 128.068  34
  -3  12  -7 1982.58 128.140  42
  -3  12  -7 1923.24 138.495  23
  -3  12  -7 1975.56 145.038  24
  -3  12  -7 1702.80 122.717  21
  -3  12  -7 1852.14 149.675  45
  -3  12  -7 1890.93 124.661   5
  -3  12  -7 1956.98 194.886  16
  -3  12  -8 84.2477 50.7702  21
  -3  12  -8 146.208 70.9861  47
  -3  12  -8 60.0533 71.1553  23
  -3  12  -8 138.150 84.4272  24
  -3  12  -8 57.4559 88.5581  45
  -3  12  -8 124.697 59.2313  34
  -3  12  -8 183.266 60.9236  30
  -3  12  -8 4.75399 65.7181  52
  -3  12  -8 80.2785 52.5503   5
  -3  12  -8 32.1723 51.6708  42
  -3  12  -8 60.7446 48.9309  38
  -3  12  -9 1263.08 92.8036  38
  -3  12  -9 1240.69 89.5095   5
  -3  12  -9 1038.96 98.5286  30
  -3  12  -9 981.065 102.551  47
  -3  12  -9 1251.90 104.588  52
  -3  12  -9 1213.10 89.4319  42
  -3  12  -9 1025.10 116.866  45
  -3  12  -9 1385.41 105.115  23
  -3  12  -9 1468.82 114.679  24
  -3  12  -9 1160.39 90.7306  21
  -3  12 -10 160.092 67.4166  23
  -3  12 -10 300.676 81.1013  24
  -3  12 -10 175.103 65.0410  52
  -3  12 -10 163.205 51.2302  21
  -3  12 -10 88.9612 82.7709  45
  -3  12 -10 164.097 51.8629  38
  -3  12 -11 464.369 69.2839  23
  -3  12 -11 543.461 78.9504  24
  -3  12 -11 510.464 57.5401  21
  -3  12 -11 346.920 69.5123  52
  -3  12 -11 423.855 57.3860  38
  -3  12 -12 132.501 45.7126  21
  -3  12 -12 81.9196 59.1471  23
  -3  12 -12 69.5049 56.7991  52
  -3  12 -12 101.190 44.7800  38
  -3  12 -13 263.927 54.8298  23
  -3  12 -13 231.260 54.1816  52
  -3  12 -14 54.0362 41.7628  23
  -3  12 -14 121.401 43.3601  52
  -3  12 -15 566.488 46.2318  52
   3 -11  -9 590.946 49.8280  32
  -3  11   8 711.798 55.0364  25
   3 -11  -8 833.483 63.5131  32
  -3  11   7 12.5664 39.1850  25
   3 -11  -7 107.228 48.1927  32
  -3  11   6 1677.68 106.776  25
   3 -11  -6 1460.69 110.048  32
  -3  11   5 71.7664 48.0937  25
   3 -11  -5 22.3749 56.2766  32
  -3  11   5 25.6579 74.9275  29
   3 -11  -4 147.777 56.2239  32
  -3  11   4 81.6614 77.9971  29
   3 -11  -3 625.155 92.3429  10
  -3  11   3 495.168 83.8737  29
   3 -11  -2 7451.55 424.299  10
  -3  11   2 7061.27 413.474  29
  -3  11   2 6901.96 405.686   5
   3 -11  -1 1292.40 110.482  10
  -3  11   1 1049.04 102.577  29
  -3  11   1 1012.58 107.264  39
  -3  11   1 1218.43 88.4100   5
   3 -11   0 2936.63 202.613  10
  -3  11   0 2856.66 211.834   8
  -3  11   0 2769.61 206.325  24
  -3  11   0 3115.27 186.765   5
  -3  11   0 2913.84 207.180  45
  -3  11  -1 799.974 105.750  45
   3 -11   1 726.048 85.0640  10
  -3  11  -1 670.490 107.562  24
  -3  11  -1 495.263 96.2679   8
  -3  11  -1 821.374 85.2336  29
  -3  11  -1 685.785 71.1631   5
  -3  11  -2 1649.61 138.048  45
  -3  11  -2 1285.88 136.991  24
  -3  11  -2 1539.98 121.093  29
  -3  11  -2 1725.24 111.166  37
  -3  11  -2 1554.02 111.157   5
  -3  11  -2 1308.93 168.265  16
  -3  11  -3 230.201 72.6476  29
  -3  11  -3 197.313 94.4835  45
  -3  11  -3 234.154 53.0547  37
  -3  11  -3 218.451 138.897  16
  -3  11  -3 328.825 49.9575  25
  -3  11  -3 261.942 93.0314  24
  -3  11  -4 2201.11 139.323  25
  -3  11  -4 2375.41 199.991  16
  -3  11  -4 1957.67 148.370  29
  -3  11  -4 2282.55 141.512  37
  -3  11  -4 2204.36 175.813   8
  -3  11  -4 2170.55 155.667  52
  -3  11  -5 1503.12 132.774   8
  -3  11  -5 937.420 94.0413  29
  -3  11  -5 1312.46 89.3079   5
  -3  11  -5 978.586 100.676  52
  -3  11  -5 1380.60 160.975  16
  -3  11  -5 1059.40 89.1989  38
  -3  11  -5 1070.43 86.4176  37
  -3  11  -5 1152.61 85.6033  21
  -3  11  -6 3225.54 200.621  38
  -3  11  -6 3418.83 247.307  16
  -3  11  -6 3196.39 198.567   5
  -3  11  -6 2905.12 198.166  21
  -3  11  -6 3304.07 208.231  23
  -3  11  -6 3200.18 232.568   8
  -3  11  -6 3318.47 215.454  45
  -3  11  -6 3414.48 209.882  52
  -3  11  -7 70.8703 52.6920  21
  -3  11  -7-6.47952 64.4775  52
  -3  11  -7 96.4770 60.3793  34
  -3  11  -7 131.861 58.9391  30
  -3  11  -7 69.3227 71.8821  23
  -3  11  -7 56.1262 49.5916  38
  -3  11  -7 141.090 67.9749  47
  -3  11  -7 13.4265 83.8971  45
  -3  11  -7 58.4860 53.2316   5
  -3  11  -7 10.4858 53.4481  42
  -3  11  -8 4495.00 282.645  52
  -3  11  -8 4558.22 275.960  38
  -3  11  -8 4579.20 273.293  34
  -3  11  -8 3741.60 275.877  30
  -3  11  -8 4053.12 276.581  47
  -3  11  -8 4866.11 279.965  23
  -3  11  -8 4532.90 273.646  21
  -3  11  -8 4546.75 284.505  45
  -3  11  -8 4719.67 271.853   5
  -3  11  -8 4750.34 274.368  42
  -3  11  -9 134.587 54.1450  21
  -3  11  -9 15.9829 65.3724  52
  -3  11  -9 72.0166 51.6788  38
  -3  11  -9-75.1928 145.352  16
  -3  11  -9 90.6569 50.4002   5
  -3  11  -9 85.2958 68.3527  30
  -3  11  -9 178.411 48.4355  42
  -3  11  -9 133.733 80.0145  45
  -3  11  -9 116.519 75.0463  47
  -3  11  -9 128.886 69.1400  23
  -3  11 -10 233.536 69.5797  52
  -3  11 -10 329.164 57.3464  21
  -3  11 -10 291.566 80.2026  45
  -3  11 -10 354.226 70.1329  23
  -3  11 -10 278.958 56.8261  38
  -3  11 -11 560.767 62.4120  21
  -3  11 -11 624.022 71.9052  23
  -3  11 -12 362.843 68.7839  52
  -3  11 -12 531.628 67.2481  23
  -3  11 -13 221.119 56.7252  52
  -3  11 -13 160.298 54.4495  23
  -3  11 -13 162.831 46.5734  38
  -3  11 -14 729.436 62.7548  23
  -3  11 -14 623.398 56.8067  38
  -3  11 -15 50.2927 33.0227  38
  -3  11 -15 81.9480 40.7549  52
   3 -10 -10 132.880 41.9285  32
   3 -10  -9 182.777 49.7759  32
  -3  10   8 397.469 45.9042  25
  -3  10   8 398.667 91.2652  43
   3 -10  -8 304.179 62.4292  32
   3 -10  -7 753.474 77.4568  32
  -3  10   7 811.875 100.706  43
  -3  10   7 826.499 67.3511  25
   3 -10  -7 606.369 105.693  55
   3 -10  -6 331.017 98.1598  55
  -3  10   6 472.220 89.1207  39
  -3  10   6 377.695 94.5895  43
  -3  10   6 297.850 78.3558  29
   3 -10  -6 373.114 66.6750  32
  -3  10   5 184.102 76.3534  29
  -3  10   5 252.209 87.1048  39
  -3  10   5 312.940 88.5903  43
  -3  10   4 1455.48 121.829  29
  -3  10   4 1452.01 126.968  39
   3 -10  -4 1738.25 133.796  10
  -3  10   3 7531.50 453.886  29
  -3  10   2 153.830 55.5079   5
  -3  10   2 83.7879 73.1192  29
  -3  10   2 70.4094 96.0950  45
  -3  10   1 770.231 127.069  45
  -3  10   1 779.140 92.2718  39
  -3  10   1 530.802 108.977  24
  -3  10   1 703.532 73.0694   5
  -3  10   1 718.253 80.9349  29
  -3  10   0 330.536 100.871  45
  -3  10   0 483.483 98.7968  39
  -3  10   0 162.066 119.399  16
  -3  10   0 193.250 116.529  24
  -3  10  -1 1069.73 93.2701  29
  -3  10  -1 842.494 111.955  24
  -3  10  -1 899.683 87.5489   6
  -3  10  -1 1209.33 108.364  45
  -3  10  -1 979.927 92.9914  39
   3 -10   1 1020.59 93.3635  10
  -3  10  -1 1106.38 141.821  16
  -3  10  -2 390.372 66.4669  29
  -3  10  -2 402.142 81.7871  45
  -3  10  -2 410.827 64.0585   6
   3 -10   2 364.470 67.2819  10
  -3  10  -2 401.281 130.889  16
  -3  10  -2 396.473 51.3407  37
  -3  10  -2 418.488 87.9610  24
  -3  10  -3 4355.22 270.930  29
  -3  10  -3 4286.41 277.563  52
  -3  10  -3 4719.54 267.635  37
  -3  10  -3 4321.47 292.316   8
  -3  10  -3 4242.32 307.735  16
  -3  10  -3 4712.12 278.632  45
  -3  10  -3 3979.90 277.507  24
  -3  10  -4 69.4061 37.8438  25
  -3  10  -4 11.8470 120.763  16
  -3  10  -4 82.6141 54.8383  29
  -3  10  -4 66.8288 78.8664   8
  -3  10  -4 39.9884 59.5077  52
  -3  10  -4 29.4261 41.2945  37
  -3  10  -4 57.8859 43.4262  38
  -3  10  -5 1733.13 113.384  37
  -3  10  -5 1784.87 118.295  38
  -3  10  -5 1968.93 168.414  16
  -3  10  -5 1603.86 151.817  45
  -3  10  -5 1620.35 127.379   6
  -3  10  -5 1979.43 152.248   8
  -3  10  -5 1807.65 135.150  52
  -3  10  -5 1597.50 115.122  21
  -3  10  -6 61.4889 52.9869  38
  -3  10  -6 15.4269 121.626  16
  -3  10  -6-109.100 84.2632  45
  -3  10  -6-63.9640 87.7258   8
  -3  10  -6-89.4009 58.1273  49
  -3  10  -6 30.0745 59.4066  50
  -3  10  -6 34.2063 66.7136  23
  -3  10  -6 17.8796 60.5466  21
  -3  10  -6 16.6259 63.4829  52
  -3  10  -7 1554.81 121.618  52
  -3  10  -7 1544.96 111.596  38
  -3  10  -7 1451.02 120.960  31
  -3  10  -7 1670.46 114.191  34
  -3  10  -7 1444.14 114.778  30
  -3  10  -7 1321.41 118.457  49
  -3  10  -7 1415.28 117.704  50
  -3  10  -7 1585.05 118.705  23
  -3  10  -7 1435.98 109.042  21
  -3  10  -7 1344.38 127.107  45
  -3  10  -7 1530.00 106.865   5
  -3  10  -7 1771.46 110.505  42
  -3  10  -8 61.9012 52.1542  21
  -3  10  -8 117.705 52.2682  38
  -3  10  -8 60.8675 133.750  16
  -3  10  -8 90.8277 67.2361  31
  -3  10  -8 51.8914 65.2966  30
  -3  10  -8 86.3625 53.8593   5
  -3  10  -8 78.7529 66.0794  23
  -3  10  -8 93.1642 65.3644  52
  -3  10  -8 181.964 77.1895  45
  -3  10  -8 111.719 77.6634  47
  -3  10  -8 148.526 52.1951  42
  -3  10  -9 2230.60 139.674  38
  -3  10  -9 1708.98 145.821  30
  -3  10  -9 1940.01 147.384  47
  -3  10  -9 1953.75 137.090  21
  -3  10  -9 2218.90 142.974  23
  -3  10  -9 2189.61 148.269  52
  -3  10  -9 2077.60 198.071  16
  -3  10  -9 2024.08 142.576  31
  -3  10  -9 2134.52 147.595  45
  -3  10 -10 94.3792 63.5400  23
  -3  10 -10-9.54119 64.0090  31
  -3  10 -10 27.0178 64.9837  52
  -3  10 -10 41.2070 144.093  16
  -3  10 -10 73.9977 71.9251  45
  -3  10 -11 1263.07 95.4077  23
  -3  10 -11 983.995 93.6945  31
  -3  10 -12 1105.12 90.0589  21
  -3  10 -12 1283.97 95.4597  23
  -3  10 -12 1194.83 92.2553  38
  -3  10 -13 793.522 69.1152  21
  -3  10 -13 932.618 74.8424  23
  -3  10 -13 680.190 69.9710  38
  -3  10 -14 594.956 56.2475  21
  -3  10 -14 603.894 60.6802  23
  -3  10 -14 506.690 56.3155  38
  -3  10 -15 106.491 42.3561  23
  -3  10 -15 35.1799 34.9258  38
   3  -9 -11 21.5571 32.4697  46
   3  -9 -11 152.499 41.6536  32
  -3   9  10 531.789 93.9161  43
   3  -9 -10 717.040 67.3109  32
  -3   9   9 486.967 95.1183  43
   3  -9  -9 423.307 64.8097  32
  -3   9   8 378.171 54.0726  25
  -3   9   8 606.801 84.9179  39
   3  -9  -8 475.832 69.2396  32
  -3   9   8 588.986 104.612  43
   3  -9  -8 470.666 107.891  55
  -3   9   7 865.843 93.4896  29
  -3   9   7 1297.42 106.948  39
  -3   9   7 1123.09 121.294  43
   3  -9  -7 1080.98 123.322  55
   3  -9  -6 2130.08 159.247  55
  -3   9   6 2374.91 155.789  43
  -3   9   6 2276.49 147.575  39
   3  -9  -6 2164.92 155.954  10
   3  -9  -5 95.4524 94.1878  55
  -3   9   5 46.5013 71.2539  29
  -3   9   5 87.3581 83.8129  39
  -3   9   5 84.6017 92.1512  43
  -3   9   4 4898.67 313.041  43
  -3   9   4 5042.11 309.427  39
  -3   9   4 5108.92 310.557  29
  -3   9   3 399.980 79.4507  29
  -3   9   2 769.580 76.4368  29
  -3   9   2 589.924 97.1722  24
  -3   9   1 2587.26 153.488   6
  -3   9   1 2039.37 161.861  45
  -3   9   1 2123.05 157.813  39
  -3   9   1 2168.77 168.031  24
  -3   9   1 2731.22 156.063  29
  -3   9   0 4285.57 241.529  39
  -3   9   0 3917.62 262.326   2
  -3   9   0 3930.08 261.209  16
  -3   9   0 3777.50 237.295   6
  -3   9   0 4758.80 246.992  45
  -3   9   0 3565.13 247.412  24
  -3   9   0 3172.44 244.842  23
  -3   9  -1 1336.76 121.892  24
  -3   9  -1 1378.06 117.490  23
  -3   9  -1 1602.34 141.381   2
  -3   9  -1 1545.25 107.325   6
  -3   9  -1 1787.51 110.057  29
  -3   9  -1 1526.64 145.922  16
  -3   9  -1 1530.56 117.442  45
   3  -9   2 6882.15 465.122  10
  -3   9  -2 7443.97 476.214   8
  -3   9  -2 7554.07 477.854  16
  -3   9  -2 8270.56 465.884  52
  -3   9  -2 8360.84 463.905  45
  -3   9  -2 7565.72 475.731   2
  -3   9  -3 618.076 80.5981  45
  -3   9  -3 987.072 120.800  16
  -3   9  -3 956.805 97.5388   8
   3  -9   3 969.750 79.2056  10
  -3   9  -3 723.678 75.5028  52
  -3   9  -4 10131.4 631.473   2
  -3   9  -4 9834.56 614.652   6
  -3   9  -4 10709.4 635.799   8
  -3   9  -4 11624.7 622.756  52
  -3   9  -4 10774.4 617.691  38
  -3   9  -4 10020.7 633.463  16
  -3   9  -5 350.102 109.813  16
  -3   9  -5 268.362 45.8665  38
  -3   9  -5 228.688 55.5493  52
  -3   9  -5 239.390 82.9576   8
  -3   9  -5 301.699 58.7517   6
  -3   9  -5 267.889 47.2768  21
  -3   9  -5 258.845 63.8132  45
  -3   9  -6 2267.97 148.757  50
  -3   9  -6 2420.44 147.785  49
  -3   9  -6 2112.36 142.980  21
  -3   9  -6 2024.33 144.850  30
  -3   9  -6 2394.57 147.351  31
  -3   9  -6 2424.16 151.969  52
  -3   9  -6 2173.27 144.900  38
  -3   9  -6 2173.66 151.240  45
  -3   9  -6 2135.83 144.500   6
  -3   9  -6 2496.74 175.968   8
  -3   9  -7 1026.10 94.4076  50
  -3   9  -7 1053.83 83.4314  49
  -3   9  -7 1031.34 98.1117  23
  -3   9  -7 983.306 85.6265  21
  -3   9  -7 1096.33 94.5371  31
  -3   9  -7 862.067 87.6326  30
  -3   9  -7 942.800 94.9427  45
  -3   9  -7 1083.59 88.4962  38
  -3   9  -7 1182.58 80.5931  42
  -3   9  -8 1685.77 128.256  47
  -3   9  -8 1854.44 128.888  50
  -3   9  -8 1651.21 133.714  45
  -3   9  -8 1671.94 120.197  31
  -3   9  -8 1593.95 126.596  30
  -3   9  -8 1549.65 120.252  23
  -3   9  -8 1556.60 114.720  21
  -3   9  -8 1860.35 175.919  16
  -3   9  -9 971.985 93.7420  45
  -3   9  -9 881.290 148.129  16
  -3   9  -9 866.052 82.1675  31
  -3   9  -9 741.271 90.9447  30
  -3   9  -9 709.251 81.6495  23
  -3   9 -10 5793.78 390.385  16
  -3   9 -10 5804.77 355.622  31
  -3   9 -10 6318.10 357.206  23
  -3   9 -10 5618.72 357.357  38
  -3   9 -11 41.8387 54.2017  21
  -3   9 -11-7.16031 59.3177  31
  -3   9 -11 71.4278 60.3040  23
  -3   9 -11 49.6162 52.8110  38
  -3   9 -12 372.151 59.7498  21
  -3   9 -12 299.486 63.7220  31
  -3   9 -12 353.030 64.2559  23
  -3   9 -12 313.708 58.4936  38
  -3   9 -13 55.0636 54.2611  23
  -3   9 -13 71.5430 49.6875  21
  -3   9 -13 79.3601 49.7043  38
  -3   9 -14 13.8107 50.1380  23
  -3   9 -14 74.4268 45.4501  21
  -3   9 -14 103.396 43.5000  38
  -3   9 -15 82.5293 49.3808  52
  -3   9 -15 133.311 44.9848  23
  -3   9 -15 78.7770 38.5287  38
  -3   9 -16 376.910 44.5889  52
  -3   9 -16 298.275 32.2212  38
   3  -8 -12 88.3113 31.0186  46
   3  -8 -11 613.874 64.9657  32
  -3   8  10 1579.27 142.076  43
   3  -8 -10 1895.49 119.737  32
   3  -8  -9 659.760 124.623  55
  -3   8   9 934.093 119.047  43
   3  -8  -9 692.396 84.4124  32
  -3   8   9 749.105 93.2508  39
  -3   8   9 828.147 64.8387  25
  -3   8   8 292.112 108.256  43
  -3   8   8 443.977 85.2682  39
   3  -8  -8 305.797 112.621  55
   3  -8  -8 346.893 86.8370  10
  -3   8   7 2035.58 138.665  39
  -3   8   7 1929.69 153.080  43
   3  -8  -7 1790.52 153.600  55
   3  -8  -7 1917.86 146.720  10
   3  -8  -6 271.233 77.5328  10
   3  -8  -6 242.916 73.9755  13
  -3   8   6 117.737 97.9924  43
  -3   8   6 291.330 84.3943  39
  -3   8   6 157.996 71.2328  29
   3  -8  -6 169.549 102.938  55
   3  -8  -5 850.686 129.435  55
  -3   8   5 1119.50 127.746  43
  -3   8   5 1081.51 101.035  39
  -3   8   5 935.613 96.6289  29
   3  -8  -5 826.585 92.8021  13
   3  -8  -4 1752.95 140.350  55
  -3   8   4 1967.15 132.689  39
  -3   8   4 1998.51 130.702  29
   3  -8  -4 1645.30 132.003  13
  -3   8   4 1760.02 138.537  43
  -3   8   3 268.915 58.0984  29
   3  -8  -3 149.753 55.1930  13
  -3   8   2 2809.28 178.583  29
  -3   8   2 2933.50 204.465   2
  -3   8   1 12682.8 776.460  16
  -3   8   1 13430.5 778.603   2
  -3   8   0 373.078 97.3178  16
  -3   8   0 522.294 94.0145   2
  -3   8  -1 3599.47 235.273   2
  -3   8  -1 3566.01 238.619  16
  -3   8  -2 292.706 70.7332   8
   3  -8   2 271.670 52.4498  10
  -3   8  -2 242.881 91.8389  16
  -3   8  -3 7533.52 433.379   8
   3  -8   3 6604.88 420.668  10
  -3   8  -3 7401.22 432.702  16
  -3   8  -4 2033.06 148.658   2
  -3   8  -4 1857.04 142.588   8
  -3   8  -4 1655.85 149.752  16
  -3   8  -5 2667.88 188.014   8
  -3   8  -5 2593.62 190.746   2
  -3   8  -6 324.039 84.3106   8
  -3   8  -6 298.649 45.7025  38
  -3   8  -6 349.250 99.7104   2
  -3   8  -6 224.278 47.8923  21
  -3   8  -6 311.912 53.7177  31
  -3   8  -7 3687.77 244.943  21
  -3   8  -7 4078.29 250.449  50
  -3   8  -7 3736.91 248.185  30
  -3   8  -7 4320.59 246.026  31
  -3   8  -7 4283.70 276.099  16
  -3   8  -7 4371.62 249.275  45
  -3   8  -8 796.284 139.966  16
  -3   8  -8 835.691 82.1330  23
  -3   8  -8 865.352 92.4904  50
  -3   8  -8 796.148 88.9211  47
  -3   8  -8 805.201 84.7673  30
  -3   8  -8 915.544 79.2887  31
  -3   8  -8 845.013 72.5958  38
  -3   8  -8 864.559 80.3042  45
  -3   8  -9 3938.78 263.892  30
  -3   8  -9 4623.38 257.504  31
  -3   8  -9 4196.94 258.748  23
  -3   8  -9 4017.93 257.352  21
  -3   8  -9 4811.13 294.207  16
  -3   8  -9 3770.24 265.663  46
  -3   8 -10 597.628 68.1202  31
  -3   8 -10 521.551 69.3424  51
  -3   8 -10 487.741 64.2062  21
  -3   8 -10 558.519 68.3535  23
  -3   8 -10 407.328 79.0256  46
  -3   8 -10 486.516 137.793  16
  -3   8 -11 715.402 71.5250  31
  -3   8 -11 591.257 70.3579  21
  -3   8 -11 673.936 74.9153  23
  -3   8 -11 653.196 69.1911  38
  -3   8 -11 596.555 86.7083  46
  -3   8 -11 747.789 77.3738  51
  -3   8 -12 392.203 66.4632  51
  -3   8 -12 291.351 60.5758  23
  -3   8 -12 258.946 57.4811  38
  -3   8 -12 294.594 58.4760  21
  -3   8 -12 240.122 76.1915  46
  -3   8 -12 327.599 59.2159  31
  -3   8 -13 476.681 59.8429  38
  -3   8 -13 553.844 62.4450  23
  -3   8 -13 387.954 65.7906  51
  -3   8 -13 447.603 59.8697  21
  -3   8 -14 169.973 45.6016  38
  -3   8 -14 159.365 50.9761  23
  -3   8 -14 73.7885 52.4063  51
  -3   8 -14 85.6402 46.9824  21
  -3   8 -15 646.300 57.7605  23
  -3   8 -15 508.473 52.3555  38
  -3   8 -16 264.706 45.4816  52
  -3   8 -16 253.377 31.2923  38
   3  -7 -12 113.299 44.1299  46
   3  -7 -11 897.083 119.406  55
   3  -7 -10 737.387 79.6073  32
  -3   7  10 520.253 86.8160  39
   3  -7 -10 689.451 120.376  55
  -3   7   9 628.236 84.9559  39
   3  -7  -9 334.107 119.149  55
   3  -7  -9 449.278 94.1599  13
  -3   7   8 1935.57 161.662  43
  -3   7   8 2022.06 142.139  39
   3  -7  -8 1782.12 163.162  55
   3  -7  -8 2104.41 151.259  10
   3  -7  -8 1665.66 151.423  13
  -3   7   7 288.810 84.0966  39
   3  -7  -7 343.376 78.5623  10
   3  -7  -7 412.602 80.3789  13
   3  -7  -7 334.078 108.748  55
  -3   7   7 293.295 105.933  43
  -3   7   6 627.431 130.445  43
   3  -7  -6 379.260 73.6381  13
  -3   7   6 382.824 99.2926  39
   3  -7  -6 383.439 140.075  55
  -3   7   6 432.537 71.4872  29
  -3   7   5 82.8085 57.4341  29
   3  -7  -5 113.986 59.1791  13
  -3   7   5 177.744 83.8456  43
   3  -7  -5 20.7046 90.1830  17
  -3   7   5 141.213 70.8935  39
   3  -7  -5 116.077 87.6811  55
  -3   7   4 2177.27 148.224  39
   3  -7  -4 2293.01 151.616  13
  -3   7   3 40.8866 90.8345   2
   3  -7  -3 1.25118 47.6097  13
   3  -7  -2 7902.10 483.520  13
  -3   7   2 8666.22 492.316   2
  -3   7   2 7992.71 489.029  16
  -3   7   1 1688.72 127.348  16
  -3   7   1 1910.39 127.975   2
  -3   7   0 437.495 88.2172  16
  -3   7   0 524.287 83.8435   2
  -3   7  -1 54.1701 67.6857   2
  -3   7  -1 59.5716 81.0642  16
  -3   7  -1 80.8804 49.7132   7
   3  -7   2 4221.94 253.575  10
  -3   7  -2 4396.20 264.475  16
  -3   7  -2 3968.66 250.660   7
   3  -7   3 2009.53 132.491  10
  -3   7  -3 1840.19 149.226  16
  -3   7  -3 2200.09 147.142   8
  -3   7  -4 8908.67 552.462  16
  -3   7  -4 9527.43 555.921   8
  -3   7  -4 9152.85 551.367   2
  -3   7  -5 149.623 70.5554   8
  -3   7  -5 141.243 83.4556   2
  -3   7  -6 783.747 106.412  16
  -3   7  -6 776.808 93.9080   8
  -3   7  -6 676.792 101.908   2
  -3   7  -7 1380.61 90.6070  51
  -3   7  -7 1113.71 130.338  16
  -3   7  -7 1066.07 94.0108  46
  -3   7  -8 3037.49 187.163  30
  -3   7  -8 2948.92 185.940  47
  -3   7  -8 2691.36 178.892  21
  -3   7  -8 2763.11 179.943  23
  -3   7  -8 3297.32 183.665  51
  -3   7  -8 3052.23 214.865  16
  -3   7  -8 2562.62 184.573  46
  -3   7  -9-13.5485 93.3960  30
  -3   7  -9 105.015 65.2673  23
  -3   7  -9 44.4863 50.1298  51
  -3   7  -9 48.5222 49.0466  21
  -3   7  -9 250.248 127.372  16
  -3   7  -9 83.2184 60.5805  46
  -3   7 -10 3024.18 179.819  23
  -3   7 -10 2657.84 178.596  21
  -3   7 -10 2934.76 183.800  51
  -3   7 -10 2791.70 222.035  16
  -3   7 -10 2595.96 185.671  46
  -3   7 -11 43.6309 57.5922  51
  -3   7 -11 39.5816 56.5779  23
  -3   7 -11 69.5925 54.2798  21
  -3   7 -11 111.215 53.1878  31
  -3   7 -11 99.7609 70.2372  46
  -3   7 -12 1899.47 128.735  21
  -3   7 -12 1873.35 129.798  23
  -3   7 -12 1829.51 134.941  51
  -3   7 -12 1960.79 126.029  31
  -3   7 -12 1805.42 140.250  46
  -3   7 -13 280.710 57.9844  23
  -3   7 -13 246.509 73.2844  46
  -3   7 -13 334.155 56.4629  21
  -3   7 -13 219.613 62.9090  51
  -3   7 -13 307.764 54.5394  38
  -3   7 -14 513.305 58.2139  38
  -3   7 -14 693.079 63.3139  23
  -3   7 -14 686.928 59.9445  21
  -3   7 -14 395.276 76.4306  46
  -3   7 -14 465.302 66.1981  51
  -3   7 -15 380.124 56.5884  51
  -3   7 -15 367.817 46.2991  38
  -3   7 -16 98.3434 36.4102  23
   3  -6 -14 218.982 35.6699  32
  -3   6  13 550.227 90.8688  43
   3  -6 -13 737.904 58.8472  32
   3  -6 -10-172.308 120.095  55
   3  -6  -9 473.186 86.6452  10
   3  -6  -9 400.513 90.4443  13
   3  -6  -9 400.352 116.066  55
   3  -6  -9 414.742 127.678  17
  -3   6   9 579.715 82.8436  39
   3  -6  -8 807.261 90.9018  10
   3  -6  -8 603.615 91.6504  13
  -3   6   8 677.209 95.8826  39
   3  -6  -8 591.279 117.033  55
   3  -6  -8 675.258 131.445  17
   3  -6  -7 174.798 68.4193  13
   3  -6  -7 232.594 70.9530  10
  -3   6   7 420.523 135.249  43
  -3   6   7 270.054 93.7555  39
   3  -6  -7 300.292 120.044  17
   3  -6  -7 175.108 27.0591  18
   3  -6  -7 188.757 121.751  55
   3  -6  -6 1784.08 150.596  55
   3  -6  -6 1922.23 161.785  17
  -3   6   6 2040.70 149.456  43
   3  -6  -6 2105.29 144.761  13
  -3   6   6 2079.98 139.215  39
   3  -6  -5 5778.64 354.079  13
  -3   6   4 884.363 101.687   2
   3  -6  -4 842.814 78.4630  13
   3  -6  -3 17805.2 1061.95  13
  -3   6   3 18311.4 1064.04   2
  -3   6   2 465.120 80.2929  16
  -3   6   2 466.708 85.3296   2
   3  -6  -2 481.213 53.7431  13
  -3   6   1 362.792 76.9941  16
  -3   6   1 403.860 75.4365   2
   3  -6  -1 355.588 47.5993  13
  -3   6   0 230.700 74.3866  16
  -3   6   0 152.714 67.4769   2
  -3   6  -1 11743.3 688.304   2
  -3   6  -1 11980.9 690.009  16
   3  -6   1 11458.6 681.123  12
  -3   6  -2 294.128 75.1446  16
  -3   6  -2 246.045 53.5987   7
   3  -6   2 253.944 45.3443  10
  -3   6  -3 890.110 81.3451   8
  -3   6  -3 883.006 87.5511   2
  -3   6  -3 701.197 87.3013  16
   3  -6   3 725.367 65.0200  10
  -3   6  -4 60.8750 71.6873   2
   3  -6   4 80.9918 39.0833  10
  -3   6  -4 102.449 62.2057   8
  -3   6  -5 1205.28 110.976   2
  -3   6  -5 1338.67 109.900   8
  -3   6  -6 442.470 90.2278   2
  -3   6  -6 503.489 94.5912  16
  -3   6  -7 681.387 102.716   2
  -3   6  -7 902.721 109.901  16
  -3   6  -8 193.277 65.1803  30
  -3   6  -8 181.683 45.6182  51
  -3   6  -8 174.612 49.5617  48
  -3   6  -8 155.454 45.8240  21
  -3   6  -8 228.839 53.1295  46
  -3   6  -8 191.544 101.976  16
  -3   6  -8 245.949 47.3691  40
  -3   6  -9 1225.37 88.3563  51
  -3   6  -9 1157.82 100.258  50
  -3   6  -9 1097.97 90.3598  48
  -3   6  -9 991.746 86.1876  21
  -3   6  -9 1118.02 91.9551  46
  -3   6  -9 1116.54 134.359  16
  -3   6  -9 1145.71 88.3480  40
  -3   6 -10 191.023 75.0959  46
  -3   6 -10 170.492 67.7594  48
  -3   6 -10 151.223 64.0579  51
  -3   6 -10 40.2832 117.538  16
  -3   6 -10 64.4470 56.7392  21
  -3   6 -11 5044.09 309.673  46
  -3   6 -11 5200.15 305.098  21
  -3   6 -11 5077.54 309.411  51
  -3   6 -11 4741.99 307.764  48
  -3   6 -12 202.069 64.8520  48
  -3   6 -12 176.071 58.9489  51
  -3   6 -12 259.862 71.2132  46
  -3   6 -12 121.685 53.7737  21
  -3   6 -13 508.598 69.2681  51
  -3   6 -13 487.084 72.3471  48
  -3   6 -13 604.352 65.7604  23
  -3   6 -13 529.006 60.0694  38
  -3   6 -13 431.808 79.0234  46
  -3   6 -13 514.704 62.0196  21
  -3   6 -14 105.565 50.6562  23
  -3   6 -14 55.4088 42.1831  38
  -3   6 -14 48.5907 54.0146  51
  -3   6 -14-38.9711 64.9313  46
  -3   6 -15 427.317 49.5287  23
  -3   6 -15 259.473 39.1907  38
  -3   6 -15 241.540 50.6261  51
  -3   6 -15 316.612 62.1718  46
  -3   6 -16 488.746 47.3881  23
  -3   5  14 433.190 80.0566  43
   3  -5 -14 420.344 46.7696  32
  -3   5  13 701.349 106.027  43
   3  -5 -13 469.667 63.8103  46
  -3   5  12 203.831 108.124  43
   3  -5 -12 124.727 62.9338  32
  -3   5  11-156.685 121.127  43
   3  -5 -10 1870.88 149.505  13
   3  -5 -10 1463.39 173.141  17
  -3   5   9 4821.01 299.651  39
   3  -5  -9 4956.67 313.475  13
   3  -5  -9 5015.24 308.105  10
   3  -5  -9 4508.11 323.970  17
   3  -5  -8 1856.49 168.163  17
   3  -5  -8 1814.93 141.541  13
   3  -5  -8 1979.38 139.374  10
   3  -5  -8 1661.29 149.545  55
  -3   5   8 1888.31 140.573  39
  -3   5   7 3284.24 186.496  39
   3  -5  -7 2986.73 196.300  55
   3  -5  -7 2959.57 212.309  17
   3  -5  -7 2752.51 173.784  18
   3  -5  -7 3032.80 195.545  13
   3  -5  -7 2981.49 193.106  10
   3  -5  -6 2925.51 176.410  18
   3  -5  -6 3167.51 194.548  13
   3  -5  -5 1872.66 129.534  13
   3  -5  -4 5346.79 321.793  13
  -3   5   4 5237.00 325.342   2
   3  -5  -3 1175.59 84.8800  13
  -3   5   3 1124.79 102.506   2
  -3   5   3 1094.00 96.4253  16
   3  -5  -2 4492.15 266.493  13
  -3   5   2 4549.35 273.829   2
  -3   5   2 4186.86 270.202  16
   3  -5  -1 584.788 54.7872  13
  -3   5   1 539.424 77.5731  16
  -3   5   0 4936.34 300.185   2
   3  -5   1 758.341 59.0886  12
   3  -5   1 794.330 64.1981  10
  -3   5  -1 894.607 75.7261   7
   3  -5   2 3722.67 232.070  10
  -3   5  -2 4013.55 237.155   7
   3  -5   3 4817.15 315.646  10
  -3   5  -3 5398.66 321.241   2
   3  -5   4 5785.95 359.360  10
  -3   5  -4 6176.57 366.041   2
  -3   5  -4 6674.54 370.759   8
  -3   5  -5 36.9266 60.4482   8
  -3   5  -5 60.4012 77.1254  16
  -3   5  -5 64.6346 74.2724   2
  -3   5  -6 2217.60 153.399  16
  -3   5  -6 1915.56 146.227   2
  -3   5  -7 1527.58 127.980  16
  -3   5  -7 1330.85 116.687   2
  -3   5  -8 1482.86 144.927  16
  -3   5  -8 1640.03 112.794  51
  -3   5  -8 1752.02 114.469  46
  -3   5  -9 1750.40 116.330  46
  -3   5  -9 1453.04 111.304  21
  -3   5  -9 1636.22 150.379  16
  -3   5  -9 1612.79 112.644  40
  -3   5  -9 1708.40 115.382  51
  -3   5  -9 1800.67 114.997  48
  -3   5 -10 1537.51 112.493  21
  -3   5 -10 1616.84 117.493  51
  -3   5 -10 1570.71 117.634  48
  -3   5 -10 1681.20 117.738  46
  -3   5 -10 1644.88 115.821  40
  -3   5 -11 322.840 66.0978  46
  -3   5 -11 233.553 62.8933  48
  -3   5 -11 278.771 60.7550  51
  -3   5 -11 226.856 55.8874  21
  -3   5 -12 933.994 85.3933  51
  -3   5 -12 929.329 87.3031  48
  -3   5 -12 942.014 78.0059  21
  -3   5 -12 839.059 90.6747  46
  -3   5 -13 133.401 63.5989  48
  -3   5 -13 85.1489 60.1755  51
  -3   5 -13 31.7796 69.1390  46
  -3   5 -13 221.949 47.8608  38
  -3   5 -13 134.837 48.9158  21
  -3   5 -14 610.698 78.3226  46
  -3   5 -14 830.478 66.3171  23
  -3   5 -14 621.063 58.8854  38
  -3   5 -14 637.342 71.7662  48
  -3   5 -14 644.264 69.6815  51
  -3   5 -15 670.059 66.7669  51
  -3   5 -15 629.647 74.4120  46
  -3   5 -16 1351.15 88.5233  23
   3  -4 -15 157.663 39.5381  48
  -3   4  14 548.472 90.7034  43
   3  -4 -14 558.597 55.6926  32
   3  -4 -14 340.506 51.1016  46
  -3   4  13 170.937 101.513  43
   3  -4 -13 97.4666 106.080  55
   3  -4 -13 167.870 53.3263  46
   3  -4 -13 229.101 59.6639  32
   3  -4 -12 982.959 89.0177  32
  -3   4  12 758.271 129.882  43
   3  -4 -11 328.701 92.5709  13
  -3   4  11 173.492 116.324  43
   3  -4 -11 335.357 134.022  17
   3  -4 -10 4752.79 308.303  13
  -3   4  10 4746.83 306.044  43
   3  -4 -10 4655.66 321.535  17
   3  -4  -9 1458.21 120.446  10
   3  -4  -9 1613.58 129.939  13
  -3   4   9 1448.94 136.629  43
   3  -4  -9 1579.67 158.441  17
  -3   4   8 295.491 67.6694  39
   3  -4  -8 286.353 111.268  17
   3  -4  -8 308.822 66.5265  10
   3  -4  -8 255.399 66.3740  13
   3  -4  -7 6378.02 380.804  18
   3  -4  -7 6824.66 394.141  10
   3  -4  -7 6565.64 395.645  13
   3  -4  -6 63.2867 19.5920  18
   3  -4  -6 66.3488 49.1002  13
  -3   4   5 435.404 79.3169   2
   3  -4  -5 361.304 55.6641  13
  -3   4   4 1224.07 104.696   2
   3  -4  -4 1251.08 91.0210  13
  -3   4   3 9748.88 582.716   2
   3  -4  -3 9900.71 581.758  13
  -3   4   2 737.296 75.9917   2
   3  -4  -2 662.498 58.8495  13
  -3   4   1 4241.21 235.393   2
   3  -4  -1 3538.35 229.895  13
  -3   4   0 2099.52 139.509   2
   3  -4   0 2167.51 135.398  10
  -3   4  -1 302.853 58.0191   7
   3  -4   1 246.267 41.0968  10
   3  -4   1 222.382 38.7450  12
  -3   4  -2 17369.7 926.610   7
  -3   4  -2 17944.1 927.926   8
  -3   4  -3 3622.02 230.322   2
  -3   4  -3 3930.97 231.118   8
   3  -4   3 3649.36 224.560  10
   3  -4   4 71.8664 40.9107  10
  -3   4  -4 78.0923 52.7668   8
  -3   4  -4 99.9892 63.6314   2
  -3   4  -5 6027.06 328.139   2
   3  -4   5 5158.18 319.867  14
  -3   4  -6 80.5588 81.3027  16
  -3   4  -6 50.4428 71.9790   2
  -3   4  -7 6532.83 400.018  16
  -3   4  -8 8174.61 495.650  16
  -3   4  -9 2692.08 173.399  21
  -3   4  -9 2945.10 177.318  46
  -3   4  -9 2684.88 173.980  40
  -3   4  -9 2865.28 175.869  48
  -3   4 -10 608.745 71.3297  46
  -3   4 -10 569.166 69.5475  51
  -3   4 -10 621.625 72.7051  48
  -3   4 -10 630.453 79.0855  40
  -3   4 -10 516.375 72.9413  21
  -3   4 -11 810.628 75.8801  40
  -3   4 -11 937.477 75.1825  21
  -3   4 -11 924.955 82.3591  51
  -3   4 -11 753.920 81.6324  48
  -3   4 -11 864.571 85.7480  46
  -3   4 -12 2251.58 143.076  21
  -3   4 -12 2318.88 153.144  46
  -3   4 -12 2102.48 149.984  51
  -3   4 -12 2147.45 149.344  48
  -3   4 -13 3230.76 196.355  46
  -3   4 -13 2874.98 193.497  51
  -3   4 -13 2955.35 192.814  48
  -3   4 -13 3003.21 186.984  38
  -3   4 -14 716.645 78.0004  46
  -3   4 -14 728.760 70.0694  51
  -3   4 -14 695.871 72.3925  48
  -3   4 -15 148.843 58.2744  46
  -3   4 -15 173.589 46.2248  51
  -3   4 -16 149.427 36.8340  23
  -3   4 -16 39.9713 45.3433  46
  -3   4 -16 135.962 33.2976  51
   3  -3 -16 37.4189 27.3212  51
   3  -3 -16 26.7367 27.9928  48
   3  -3 -15 443.527 48.3392  46
  -3   3  15 630.887 86.6471  43
   3  -3 -14 170.856 50.7056  46
   3  -3 -14 364.860 55.6356  32
  -3   3  14 300.836 93.1269  43
  -3   3  13 1259.34 136.643  43
   3  -3 -13 1380.73 104.595  32
   3  -3 -13 1428.84 104.064  46
   3  -3 -13 1472.73 139.099  55
   3  -3 -12 588.110 118.861  55
  -3   3  12 342.963 116.272  43
   3  -3 -12 581.204 73.7208  32
  -3   3  11 1001.38 133.024  43
   3  -3 -11 1122.39 153.257  17
   3  -3 -11 1307.02 132.396  55
  -3   3  10 1672.66 160.117  43
   3  -3 -10 1992.01 174.837  17
   3  -3 -10 1759.99 158.325  55
  -3   3   9 240.931 96.1571  43
   3  -3  -9 410.768 73.7935  13
   3  -3  -9 238.617 65.0952  10
   3  -3  -9 416.031 120.979  17
  -3   3   8 879.609 94.3864  43
   3  -3  -8 701.685 77.5877  10
   3  -3  -8 742.037 80.4572  13
   3  -3  -8 774.320 112.278  17
   3  -3  -7 3653.49 218.466  10
   3  -3  -7 3653.40 220.800  13
   3  -3  -7 3363.69 204.714  18
   3  -3  -6 7404.74 432.399  13
   3  -3  -6 7803.69 431.689  10
   3  -3  -6 7009.86 421.355  18
  -3   3   5 1435.19 115.935   2
   3  -3  -5 1589.09 107.296  13
  -3   3   4 18915.4 1100.41   2
   3  -3  -4 18545.6 1102.16  13
  -3   3   3 5744.35 344.933   2
   3  -3  -3 5731.00 342.981  13
  -3   3   2 3040.26 190.583   2
   3  -3  -2 3292.07 186.032  10
   3  -3  -2 2773.98 185.565  13
   3  -3  -1 1632.65 106.643  10
  -3   3   1 1654.24 116.007   2
   3  -3   0 226.026 39.5578  10
   3  -3   0 195.159 39.5588  12
   3  -3   1 662.634 58.5037  10
  -3   3  -1 759.576 73.1397   7
   3  -3   2 33892.1 2011.74  10
  -3   3  -2 34229.2 2012.31   2
  -3   3  -2 35361.5 2013.77   8
  -3   3  -3 3014.02 176.659   8
   3  -3   3 2684.32 170.622   9
  -3   3  -3 2956.67 177.437   2
   3  -3   3 2655.09 171.727  10
  -3   3  -4 20295.9 1189.92   2
   3  -3   5 1365.75 87.5823  14
  -3   3  -5 1218.67 102.951   2
  -3   3  -6 5316.85 316.539  16
   3  -3   6 5032.21 307.041  14
  -3   3  -6 5055.02 308.183   2
  -3   3  -6 5165.53 302.058  18
  -3   3  -7 2252.80 153.950  16
  -3   3  -7 2097.71 127.441  18
  -3   3  -8 900.614 95.6327  16
  -3   3  -8 750.342 52.5315  18
  -3   3  -9 414.854 56.4578  46
  -3   3  -9 307.219 47.1568  40
  -3   3  -9 284.843 32.7129  18
  -3   3  -9 360.435 49.1455  21
  -3   3 -10 1256.69 95.7854  46
  -3   3 -10 1007.26 94.2303  40
  -3   3 -10 1185.51 94.3881  48
  -3   3 -10 1091.67 98.1205  13
  -3   3 -11 744.547 71.1961  40
  -3   3 -11 730.394 79.1741  48
  -3   3 -12 1792.11 130.608  48
  -3   3 -12 1839.85 131.164  51
  -3   3 -12 1951.58 134.654  46
  -3   3 -13 275.847 59.8134  51
  -3   3 -13 340.104 64.3603  48
  -3   3 -13 368.727 70.7172  46
  -3   3 -14 488.136 62.4305  48
  -3   3 -14 490.091 59.8001  51
  -3   3 -14 487.587 68.1333  46
  -3   3 -15 93.8953 40.5684  51
  -3   3 -15 139.578 44.9366  48
   3  -3  15 54.7880 36.6086  35
  -3   3 -15 51.2715 52.8310  46
  -3   3 -16 169.891 44.7983  46
  -3   3 -16 252.562 35.3832  23
   3  -2 -16 302.072 43.8926  48
   3  -2 -15 357.163 48.7060  46
  -3   2  15 418.494 83.3260  43
   3  -2 -14 780.097 71.3683  46
  -3   2  14 732.130 108.448  43
   3  -2 -14 758.646 70.1289  32
   3  -2 -13 2500.26 157.796  46
   3  -2 -13 2170.12 182.357  55
   3  -2 -13 2571.03 155.937  32
  -3   2  12 2502.27 196.220  43
   3  -2 -12 2916.22 195.417  55
   3  -2 -12 2647.83 175.330  46
   3  -2 -12 3105.76 224.446  17
   3  -2 -12 2424.66 196.622  13
   3  -2 -11 195.448 125.969  17
  -3   2  11 197.284 106.088  43
   3  -2 -11 142.792 106.725  55
   3  -2 -10 142.237 112.362  17
  -3   2  10 61.1232 131.894  43
   3  -2 -10 41.1460 129.352  55
  -3   2   9 3726.66 255.141  43
   3  -2  -9 4120.90 270.421  17
   3  -2  -9 4649.17 256.850  55
   3  -2  -9 3723.42 250.583  10
   3  -2  -8 2992.89 191.975  10
   3  -2  -7 1264.82 97.1026  13
   3  -2  -7 1258.28 94.5678  10
   3  -2  -6 528.288 55.5041  13
   3  -2  -6 543.307 57.1000  10
   3  -2  -5 1266.88 88.7109  13
   3  -2  -5 1188.96 88.6488  10
  -3   2   5 1217.34 98.6938   2
   3  -2  -4 4907.78 307.968  13
   3  -2  -4 5407.03 307.982  10
  -3   2   4 5057.91 309.320   2
   3  -2  -3 266.993 43.0295  13
  -3   2   3 239.208 63.7226   2
   3  -2  -2 5573.14 337.376  13
  -3   2   2 5781.32 340.028   2
   3  -2  -1 17136.5 1015.73  10
   3  -2  -1 16186.5 1014.58  12
   3  -2  -1 18560.1 1014.43  15
   3  -2   0 11486.6 670.671  12
   3  -2   0 11327.9 671.313  10
   3  -2   1 63164.9 3688.82  10
  -3   2  -2 183.091 63.6486   2
   3  -2   2 119.993 48.7411  10
  -3   2  -2 145.066 38.0967   8
  -3   2  -3 8783.32 508.585   2
   3  -2   3 8405.53 506.982   9
  -3   2  -4 396.130 62.9519   2
  -3   2  -5 4209.01 260.891   2
   3  -2   5 4452.94 261.701  14
  -3   2  -6 182.961 22.5954  18
   3  -2   6 142.969 35.1777  14
  -3   2  -7 3817.28 238.630  16
  -3   2  -7 3774.43 224.232  18
  -3   2  -8 76.1864 23.7378  18
   3  -2   9 1731.23 114.368  11
  -3   2  -9 1767.16 114.949  46
  -3   2  -9 1533.57 100.126  18
  -3   2  -9 1535.81 105.778  32
  -3   2 -10 1799.86 117.264  32
  -3   2 -10 1534.99 107.229  18
  -3   2 -11 2451.86 161.788  46
  -3   2 -11 2353.77 169.823  13
  -3   2 -12 55.5113 58.4503  48
  -3   2 -12 52.6607 65.7276  46
  -3   2 -13 123.655 56.6460  48
  -3   2 -13 49.9597 51.5663  51
  -3   2 -13 67.8326 62.0986  46
  -3   2 -14 47.6151 49.4827  48
  -3   2 -14 35.1992 44.3047  51
  -3   2 -14 115.741 56.8131  46
  -3   2 -15 244.564 41.8944  51
  -3   2 -15 276.405 47.1852  48
  -3   2 -15 366.022 55.9295  46
   3  -2  15 370.465 43.3109  35
  -3   2 -16 356.365 43.2614  46
   3  -1 -17 168.568 27.2188  51
   3  -1 -16 557.331 57.4634  48
  -3   1  15 500.752 91.2549  43
   3  -1 -15 608.702 59.8531  46
   3  -1 -15 572.061 65.4486  48
  -3   1  14 581.689 102.871  43
   3  -1 -14 527.536 60.7796  40
   3  -1 -14 528.147 65.7143  46
   3  -1 -13 391.999 62.0483  32
  -3   1  13 324.128 107.566  43
   3  -1 -13 483.246 103.378  55
   3  -1 -13 442.199 64.9910  46
   3  -1 -12 104.812 69.5533  22
   3  -1 -12 220.556 59.7100  46
  -3   1  12 134.869 104.563  43
   3  -1 -12 205.024 85.5147  13
   3  -1 -12 200.245 104.889  55
   3  -1 -11 1506.66 125.771  22
   3  -1 -11 2019.07 124.069  46
  -3   1  11 1723.81 159.330  43
   3  -1 -11 1742.86 150.423  55
   3  -1 -11 1534.66 142.169  13
   3  -1 -10 562.498 71.3751  22
   3  -1 -10 871.009 98.6806  55
  -3   1  10 676.017 101.293  43
   3  -1 -10 629.031 120.439  17
   3  -1 -10 481.320 85.4407  13
   3  -1  -9 3858.54 246.967  17
   3  -1  -9 3511.29 225.199  10
   3  -1  -8 4318.82 265.223  10
   3  -1  -7 558.439 61.4804  10
   3  -1  -6 456.741 39.9682   1
   3  -1  -6 362.056 51.6509  10
  -3   1   5 7873.08 476.002   2
   3  -1  -5 8149.99 475.346  10
   3  -1  -4 1150.15 88.0120  13
   3  -1  -4 1325.10 86.5926  10
   3  -1  -3 1035.01 76.2586  10
   3  -1  -3 1057.03 76.6874  13
   3  -1  -2 8079.56 463.243  15
   3  -1  -2 7617.41 463.340  12
   3  -1  -1 281.147 41.5954  10
   3  -1  -1 262.793 32.7420  15
   3  -1  -1 239.246 45.4615  12
   3  -1   0 1192.99 84.1841  10
  -3   1  -1 10394.8 627.244   8
   3  -1   1 11478.9 631.376  10
   3  -1   2 8929.61 534.269   9
   3  -1   2 9158.29 535.518  10
   3  -1   3 858.202 74.7573   9
  -3   1  -4 2676.85 172.202   2
   3  -1   4 2755.28 169.301  14
   3  -1   5 2214.40 138.414  14
  -3   1  -5 2094.74 136.137   2
   3  -1   5 2147.40 134.078   1
   3  -1   6 13890.5 804.166  14
  -3   1  -6 13524.9 795.823  18
  -3   1  -7 6569.27 386.738  18
   3  -1   8 3088.36 189.755  11
  -3   1  -8 2875.08 175.176  18
  -3   1  -9 1874.83 126.909  32
   3  -1   9 2140.66 136.057  11
  -3   1  -9 1795.30 119.920  18
  -3   1 -10 1336.68 96.5808  32
  -3   1 -10 1235.76 87.1890  36
  -3   1 -10 1523.49 105.331  46
  -3   1 -10 1216.55 84.0150  18
  -3   1 -11 90.0570 50.9852  32
  -3   1 -11 102.549 31.8787  36
  -3   1 -11 149.071 66.0897  46
  -3   1 -11 81.8766 74.9623  13
  -3   1 -12 629.846 78.6206  46
  -3   1 -13 403.898 67.8054  46
  -3   1 -13 377.791 55.6357  51
  -3   1 -13 381.804 59.7519  48
  -3   1 -14 705.341 66.0352  48
  -3   1 -14 605.714 61.9420  51
  -3   1 -15 544.647 53.1265  46
   3  -1  15 480.421 42.9615  35
  -3   1 -15 332.921 43.3745  48
  -3   1 -15 276.532 37.1450  51
   3   0 -17 181.758 37.1957  48
   3   0 -16 224.849 50.4543  48
   3   0 -16 201.798 42.1592  46
   3   0 -15 454.136 61.7080  48
   3   0 -15 363.240 52.5996  40
   3   0 -15 367.530 55.4799  46
  -3   0  14 464.905 100.517  43
   3   0 -14 364.103 63.0729  46
   3   0 -13 256.437 59.6150  46
   3   0 -13 188.447 86.0912  12
   3   0 -13 122.263 71.7745  22
  -3   0  13 235.664 98.6454  43
   3   0 -13 106.274 92.7929  55
   3   0 -12 815.698 76.7128  46
   3   0 -12 718.177 99.9763  13
   3   0 -12 565.793 83.8673  22
  -3   0  12 785.422 111.764  43
   3   0 -12 858.846 107.231  55
   3   0 -11 1755.66 124.481  46
   3   0 -11 1579.27 137.326  13
   3   0 -11 1639.18 124.339  22
  -3   0  11 1653.87 162.978  43
   3   0 -11 1629.58 150.948  55
   3   0 -10 1940.13 112.047  46
   3   0 -10 1877.55 129.343  55
   3   0 -10 1146.13 126.403  13
  -3   0  10 1537.12 131.174  43
   3   0 -10 1444.20 114.581  22
   3   0  -9 197.401 60.5347  13
   3   0  -8 985.612 92.3424  13
   3   0  -8 1226.31 85.1300  10
   3   0  -7 4086.25 275.727  13
   3   0  -7 4783.79 272.340  10
   3   0  -6 9755.20 569.755   1
   3   0  -6 9579.20 573.235  10
   3   0  -5 269.878 40.5961   1
   3   0  -5 284.730 44.7924  10
   3   0  -4 102.916 41.4737  10
   3   0  -3 11839.7 696.566  10
  -3   0   1 16265.6 955.236   7
   3   0   0 6976.23 410.258  10
  -3   0   0 6806.96 412.030   7
   3   0   1 2893.95 180.625   9
   3   0   2 778.960 71.4299   9
   3   0   4 154.613 41.1508   1
   3   0   4 137.755 36.9292  14
   3   0   5 13772.6 814.541  14
   3   0   6 2218.13 145.745  14
  -3   0  -7 1534.93 95.6458  18
   3   0   8 881.077 95.3024  43
   3   0   8 886.189 80.1968  11
  -3   0  -8 888.282 60.8745  18
  -3   0  -8 915.040 74.4101  32
   3   0   9 3336.46 230.561  43
  -3   0  -9 3376.08 212.276  32
   3   0   9 3831.08 220.162  11
  -3   0  -9 3257.10 202.783  18
   3   0  10 51.2629 51.2544  11
  -3   0 -10 81.3434 35.7382  36
  -3   0 -10 88.9212 55.1804  32
  -3   0 -10 69.9294 29.3871  18
  -3   0 -10 152.551 63.7281  46
  -3   0 -11 2430.82 142.779  36
  -3   0 -11 2666.14 172.689  13
  -3   0 -11 2126.49 147.224  32
  -3   0 -11 2575.58 156.597  46
  -3   0 -11 2049.34 140.081  18
  -3   0 -12 898.065 85.5102  46
  -3   0 -12 770.938 59.0540  36
  -3   0 -13 1044.69 83.6323  48
  -3   0 -13 879.247 79.6038  51
  -3   0 -14 434.065 56.2312  46
   3   0  14 352.253 49.3854  35
  -3   0 -14 293.452 47.0454  48
  -3   0 -14 277.494 40.3140  51
  -3   0 -15 53.1882 40.7899  46
   3   0  15 75.7486 32.1889  35
   3   1 -17 444.599 49.1104  48
   3   1 -16 86.1040 41.1596  40
   3   1 -16-0.67806 49.2702  48
   3   1 -16 107.743 43.2419  46
   3   1 -15 644.029 69.2414  40
   3   1 -15 784.000 74.0766  48
   3   1 -15 695.076 69.0641  46
   3   1 -14 454.811 78.6040  22
   3   1 -14 412.598 65.1671  46
   3   1 -14 507.402 70.4773  48
   3   1 -13 2109.05 199.619  17
   3   1 -13 2543.87 152.989  46
   3   1 -13 2042.16 156.896  22
   3   1 -12 4972.40 295.533  46
   3   1 -12 5323.60 328.680  17
   3   1 -12 4440.04 296.024  22
   3   1 -12 5058.22 308.019  12
   3   1 -11 409.643 58.7700  46
   3   1 -11 288.849 115.492  17
   3   1 -11 279.428 83.3615  22
   3   1 -11 254.832 76.7397  13
   3   1 -10 147.110 45.3226  46
   3   1 -10 115.237 63.6518  13
   3   1 -10 251.798 101.547  17
   3   1  -9 547.229 72.7502  13
   3   1  -9 778.673 101.810  17
   3   1  -8 674.546 72.8591  13
   3   1  -8 735.685 59.4456  10
   3   1  -7 19729.3 1173.29  10
   3   1  -7 19113.4 1178.12  13
   3   1  -7 20472.3 1170.76   1
   3   1  -6 1140.78 83.3214  10
   3   1  -6 1237.58 89.7764  13
   3   1  -6 1157.44 79.8989   1
   3   1  -5 3590.16 220.111  10
   3   1  -5 3691.51 222.178  12
   3   1  -5 3599.84 219.447   1
   3   1  -4 1917.82 114.899  12
   3   1  -4 1615.05 113.536  10
   3   1  -4 1700.31 112.572   1
   3   1  -3 67.1574 39.0601   1
   3   1  -3 95.9338 43.6103  10
   3   1  -3 30.9989 22.3457  15
   3   1  -1 1091.42 80.0006   1
  -3  -1   1 1204.31 92.0702   7
   3   1   0 1294.08 93.2114   1
   3   1   0 1427.44 96.8291   9
   3   1   1 1842.81 120.867   1
   3   1   1 1900.70 125.646   9
   3   1   2 437.938 50.3604   1
   3   1   3 6.81889 35.1838  14
   3   1   3 4.77938 40.0924   1
   3   1   4 291.543 43.1032  14
   3   1   4 267.941 43.3068   1
   3   1   5 729.235 65.2861  14
   3   1   6 195.191 45.2780  14
   3   1   7 765.662 56.6632  19
  -3  -1  -7 851.422 69.5699  32
  -3  -1  -8 5501.63 333.428  32
   3   1   8 5609.47 344.756  11
   3   1   8 5492.57 342.099  43
   3   1   8 5585.27 329.268  19
   3   1   9 370.085 108.370  43
  -3  -1  -9 349.403 69.0397  32
   3   1   9 516.050 68.1691  11
  -3  -1 -10 718.003 73.5684  32
   3   1  10 691.409 78.3643  11
  -3  -1 -11 1202.24 87.7595  36
  -3  -1 -11 1225.10 96.4531  32
  -3  -1 -12 679.675 74.3588  46
  -3  -1 -12 574.244 50.8139  36
  -3  -1 -13 282.091 57.3908  46
  -3  -1 -13 156.288 39.0510  51
  -3  -1 -13 134.586 47.3683  48
   3   1  13 155.141 51.7703  35
  -3  -1 -14 173.261 48.4329  46
  -3  -1 -14 95.5137 37.9213  48
   3   1  14 109.369 41.9217  35
  -3  -1 -15 53.3105 29.8176  46
   3   2 -17 9.21022 38.1639  51
   3   2 -17 27.6758 41.1289  48
   3   2 -16 442.931 56.1010  46
   3   2 -16 521.587 60.8186  48
   3   2 -16 494.246 59.5731  51
   3   2 -16 547.104 57.2971  40
   3   2 -15 207.072 55.8299  46
   3   2 -15 244.805 60.3670  48
   3   2 -15 202.078 56.3663  40
   3   2 -14 984.250 86.8556  48
   3   2 -14 978.871 94.1503  22
   3   2 -14 859.632 83.9035  46
   3   2 -13 511.386 72.5570  48
   3   2 -13 727.533 136.525  17
   3   2 -13 589.890 68.7861  46
   3   2 -13 564.643 81.6337  22
   3   2 -12 2479.39 200.013  17
   3   2 -12 2523.73 161.073  46
   3   2 -12 2251.14 163.907  22
   3   2 -12 2551.79 174.172  12
   3   2 -11 529.593 77.8813  22
   3   2 -11 544.015 81.8062  12
   3   2 -11 572.272 117.882  17
   3   2 -11 415.211 78.4277  30
   3   2 -11 473.697 59.6716  46
   3   2 -10 2088.35 145.275  26
   3   2 -10 2424.22 157.049  12
   3   2 -10 2467.32 177.791  17
   3   2  -9 3769.55 232.009  12
   3   2  -9 3493.86 242.656  17
   3   2  -8 5490.62 334.009  12
   3   2  -7 6776.49 373.215   1
   3   2  -7 7234.60 378.743  12
   3   2  -6 428.272 51.4045   1
   3   2  -6 436.800 48.4875  10
   3   2  -6 543.273 63.1605  12
   3   2  -5 504.759 53.2128   1
   3   2  -5 459.655 54.0123  10
   3   2  -5 576.700 62.0023  12
   3   2  -4 54.1661 41.5745   1
   3   2  -4 73.9758 45.6525  10
   3   2  -4 108.314 50.4929  12
   3   2  -3 1049.83 77.5187   1
   3   2  -3 1057.50 82.7978  10
  -3  -2   2 1709.10 117.113   7
   3   2  -1 4276.69 238.794   1
   3   2  -1 3793.99 233.336   8
   3   2   0 427.355 48.5799   1
   3   2   0 367.276 30.7677   8
   3   2   1 716.122 62.9757   1
   3   2   2 431.933 48.9312   1
   3   2   2 326.033 44.0247  14
   3   2   3 3767.51 231.744   1
   3   2   3 3869.59 235.554  14
   3   2   4 695.353 61.3715   1
   3   2   4 686.053 62.8464  14
   3   2   5 3569.04 211.932  19
   3   2   5 3433.48 223.510  14
   3   2   6 419.952 38.9032  19
   3   2   7 7408.69 438.520  11
   3   2   7 6610.10 431.989  43
   3   2   7 7300.08 422.968  19
  -3  -2  -8 120.500 59.2179  32
   3   2   8 70.2948 53.1268  11
   3   2   8 120.745 105.204  43
   3   2   8 74.3023 28.5836  19
   3   2   9 336.864 98.9212  43
  -3  -2  -9 374.724 64.9882  32
   3   2   9 308.462 64.7951  11
  -3  -2 -10 3028.28 195.801  32
   3   2  10 3223.29 208.056  11
  -3  -2 -11 937.344 87.8379  46
  -3  -2 -11 809.620 79.4142  32
  -3  -2 -11 823.442 66.8774  36
  -3  -2 -12 261.412 60.9498  46
  -3  -2 -12 196.547 34.8725  36
  -3  -2 -13 282.612 44.6116  48
   3   2  13 235.991 50.2427  35
   3   2  14 194.863 37.5435  35
  -3  -2 -14 239.490 42.9599  46
   3   3 -17 87.4328 40.3939  51
   3   3 -17 79.8516 39.7456  40
   3   3 -16 361.342 57.1349  48
   3   3 -16 320.403 52.9345  51
   3   3 -16 293.429 52.4215  46
   3   3 -16 336.014 54.7787  40
   3   3 -15 359.521 73.2856  22
   3   3 -15 545.186 53.5039  21
   3   3 -15 378.447 65.3501  48
   3   3 -15 444.316 63.1882  46
   3   3 -15 465.867 65.2954  40
   3   3 -14 307.644 75.4606  22
   3   3 -14 280.896 65.1247  40
   3   3 -14 147.658 59.3092  46
   3   3 -14 235.123 63.0260  48
   3   3 -13 3211.31 222.318  50
   3   3 -13 3795.20 221.372  48
   3   3 -13 3383.93 221.583  22
   3   3 -13 3550.91 219.346  46
   3   3 -13 3544.20 257.223  17
   3   3 -12 1162.77 95.6944  22
   3   3 -12 1294.34 141.743  17
   3   3 -12 865.435 104.794  30
   3   3 -12 827.713 101.758  50
   3   3 -12 1007.87 87.7312  48
   3   3 -12 1005.99 88.4610  46
   3   3 -11 5072.75 303.519  12
   3   3 -11 4415.53 295.036  26
   3   3 -11 5009.01 320.899  17
   3   3 -11 4383.77 300.533  30
   3   3 -11 4800.86 298.711  50
   3   3 -11 5180.20 298.207  48
   3   3 -11 5245.62 295.046  46
   3   3 -10 10349.2 593.684  17
   3   3 -10 9822.29 580.395  30
   3   3 -10 9392.05 577.524  26
   3   3 -10 10061.7 584.319  12
   3   3  -9 183.224 60.4328  12
   3   3  -9 273.487 88.3542  17
   3   3  -8 3448.86 211.459  12
   3   3  -8 3308.08 204.386   1
   3   3  -8 3255.96 219.978  17
   3   3  -7 1090.48 86.1973  12
   3   3  -7 974.910 78.3119   1
   3   3  -6 10172.1 587.014  12
   3   3  -6 9672.15 585.043   1
   3   3  -5 23078.8 1353.45   1
   3   3  -4 312.805 46.9909   1
  -3  -3   4 281.789 51.3941   7
   3   3  -4 248.723 39.4306  15
  -3  -3   3 2260.72 154.681   7
   3   3  -3 2459.21 155.493   9
   3   3  -3 2568.46 153.321  15
   3   3  -2 2867.34 183.220   1
   3   3  -2 3279.15 186.850   9
   3   3  -2 2837.24 180.810   8
   3   3  -1 1746.54 114.315   1
   3   3  -1 1629.53 108.475   8
   3   3  -1 1952.10 120.775   9
   3   3   0 13974.1 822.840   1
   3   3   1 394.288 53.2882   1
   3   3   2 828.449 71.6640   1
   3   3   3 2133.44 137.509   1
   3   3   3 2129.91 128.787  19
   3   3   3 2002.65 138.907  14
   3   3   4 6053.01 364.456   1
   3   3   4 6107.27 360.132  19
   3   3   4 6104.48 371.343  14
   3   3   5 40.2822 27.8442  19
   3   3   6 3288.67 211.985  43
   3   3   6 3191.59 195.211  19
   3   3   6 3334.83 211.796  11
   3   3   7 795.102 117.569  43
   3   3   7 841.887 82.2679  11
   3   3   7 751.106 57.4030  19
   3   3   8 212.975 62.2916  11
   3   3   8 273.632 99.7064  43
  -3  -3  -8 217.064 33.5471  18
   3   3   9 1645.23 122.056  11
  -3  -3  -9 1460.87 96.6342  18
  -3  -3 -10 1337.58 101.557  32
  -3  -3 -10 1274.14 85.7972  18
  -3  -3 -11 390.035 47.9207  36
  -3  -3 -11 455.100 41.6841  18
  -3  -3 -11 510.538 70.9838  46
  -3  -3 -11 535.661 62.5851  32
  -3  -3 -12 617.401 49.8139  36
  -3  -3 -12 620.921 67.7222  46
  -3  -3 -13 705.825 55.4732  46
  -3  -3 -13 525.279 35.9376  36
   3   4 -17 350.565 47.6305  51
   3   4 -17 444.101 50.3780  40
   3   4 -16 921.260 60.2985  21
   3   4 -16 722.064 67.3227  51
   3   4 -16 651.123 71.1940  48
   3   4 -16 528.308 67.2582  46
   3   4 -16 761.972 70.6317  40
   3   4 -15 542.818 55.1827  21
   3   4 -15 369.064 71.7521  22
   3   4 -15 338.057 63.4919  48
   3   4 -15 269.317 57.3637  51
   3   4 -15 309.047 61.8985  46
   3   4 -15 346.834 63.9370  40
   3   4 -14 1245.07 101.542  22
   3   4 -14 1165.30 102.940  50
   3   4 -14 1191.25 95.4274  48
   3   4 -14 931.330 94.1697  46
   3   4 -14 1173.90 97.0473  40
   3   4 -13 2495.82 173.033  46
   3   4 -13 2630.30 180.011  50
   3   4 -13 2803.13 174.129  48
   3   4 -13 2786.53 209.480  17
   3   4 -12 147.139 62.4832  46
   3   4 -12 177.272 78.7368  30
   3   4 -12 295.251 60.8052  48
   3   4 -12 291.594 75.2107  50
   3   4 -12 313.646 117.499  17
   3   4 -11 2908.71 191.953  46
   3   4 -11 2982.17 208.110  30
   3   4 -11 3153.60 199.875  48
   3   4 -11 3472.65 225.801  17
   3   4 -10 132.687 65.4837  12
   3   4 -10 160.962 60.1669  30
   3   4 -10 202.463 94.4856  17
   3   4 -10 147.518 51.0310  28
   3   4 -10 210.503 47.4005  46
   3   4 -10 222.814 47.2620  48
   3   4 -10 160.109 78.5123  47
   3   4  -9 1179.11 114.865  17
   3   4  -8 5236.30 323.489  17
   3   4  -8 5211.65 316.050   1
   3   4  -7 8919.37 532.574  17
   3   4  -7 8916.16 530.068   1
   3   4  -6 2202.93 143.730   1
   3   4  -5 5886.79 361.854   9
   3   4  -5 6278.35 364.241   1
   3   4  -4 6125.10 387.304  15
   3   4  -4 6745.79 387.157   9
   3   4  -4 6531.91 387.692   1
   3   4  -3 757.372 61.7422  15
   3   4  -3 752.516 69.9093   9
   3   4  -3 635.391 65.7430   8
   3   4  -2 3605.37 226.199   8
   3   4  -2 3803.53 231.102   9
   3   4  -2 3729.11 227.631   1
   3   4  -1 13166.4 731.003  14
   3   4  -1 11741.0 727.495   8
   3   4  -1 12499.7 730.333   1
   3   4   0 1826.94 126.410   1
   3   4   0 1959.30 125.374  14
   3   4   1 12981.7 789.870   1
   3   4   1 13895.8 792.680  14
   3   4   2 68.8226 25.5456  19
   3   4   2 85.5578 50.5984   1
   3   4   3 4586.21 274.163  19
   3   4   3 4668.44 281.617   1
   3   4   4 321.314 34.7841  19
  -3  -4  -5 259.601 53.3242  32
   3   4   5 259.764 33.8464  19
   3   4   5 213.859 56.2072  11
  -3  -4  -6 471.446 63.8790  32
   3   4   6 504.449 44.9603  19
   3   4   6 604.534 71.1629  11
   3   4   7 306.950 100.993  43
  -3  -4  -7 337.739 38.0782  18
  -3  -4  -7 311.083 63.8378  32
   3   4   7 368.091 66.7007  11
  -3  -4  -8 738.816 55.8168  18
   3   4   8 677.928 82.8003  11
  -3  -4  -9 3186.87 193.310  18
   3   4   9 3201.07 214.482  11
  -3  -4 -10 40.3551 29.1038  18
  -3  -4 -10 35.8306 39.3234  36
  -3  -4 -11 231.450 33.5210  18
  -3  -4 -11 284.493 39.5870  36
  -3  -4 -12 1099.03 72.7995  36
  -3  -4 -12 1091.79 84.0753  46
  -3  -4 -13 212.272 37.3994  46
   3   5 -17 656.926 58.8561  51
   3   5 -17 784.727 63.4116  40
   3   5 -16 50.0423 43.9547  51
   3   5 -16 30.0977 49.9094  40
   3   5 -16 27.7113 41.7047  21
   3   5 -15 376.430 64.3920  40
   3   5 -15 428.219 55.0445  21
   3   5 -15 348.559 57.5580  51
   3   5 -15 338.676 63.5436  48
   3   5 -15 324.903 63.3178  46
   3   5 -14 359.210 60.7243  51
   3   5 -14 351.954 82.8496  50
   3   5 -14 378.790 66.9787  48
   3   5 -14 364.110 66.5923  46
   3   5 -14 471.978 70.1461  40
   3   5 -13 530.989 74.5436  46
   3   5 -13 655.498 89.7994  50
   3   5 -13 648.757 74.7065  48
   3   5 -13 674.666 69.0520  51
   3   5 -13 589.854 92.3872  30
   3   5 -13 614.921 75.9554  40
   3   5 -12 2036.42 154.681  46
   3   5 -12 2561.02 165.497  30
   3   5 -12 2441.24 162.288  50
   3   5 -12 2371.09 154.899  48
   3   5 -11 1709.08 124.708  22
   3   5 -11 1714.56 130.676  30
   3   5 -11 1789.98 122.580  48
   3   5 -11 1728.30 141.869  47
   3   5 -11 1656.68 129.231  46
   3   5 -11 1654.24 153.010  17
   3   5 -10 192.510 54.7453  26
   3   5 -10 144.655 54.5746  28
   3   5 -10 195.983 61.3322  30
   3   5 -10 225.593 50.4842  48
   3   5 -10 192.890 80.4857  47
   3   5 -10 278.620 93.4258  17
   3   5 -10 194.712 51.4733  46
   3   5  -9 945.110 75.9603  26
   3   5  -9 901.969 103.168  17
   3   5  -9 1001.90 80.6540  30
   3   5  -9 1034.49 76.9390  28
   3   5  -9 794.316 81.3402   1
   3   5  -8 8064.58 462.322   1
   3   5  -8 7327.31 462.742  17
   3   5  -7 530.619 62.4430   1
   3   5  -7 470.774 40.2255   3
   3   5  -7 506.288 69.8227  17
   3   5  -6 2036.52 149.633   9
   3   5  -6 2551.28 157.445   1
   3   5  -6 2623.50 145.320   3
   3   5  -6 2369.60 145.667   4
   3   5  -6 2340.92 150.759  17
   3   5  -5 1214.55 87.3734   9
   3   5  -5 1224.64 89.7318   1
   3   5  -5 1238.34 76.1655   4
   3   5  -5 1437.23 87.3686  15
   3   5  -4 1088.11 70.3264   4
   3   5  -4 1039.73 72.2869  14
   3   5  -4 990.964 79.7431  15
   3   5  -3 3290.69 220.617   8
   3   5  -3 3315.59 215.146  14
   3   5  -2 306.666 49.8895   8
   3   5  -2 238.038 39.3100  14
   3   5  -2 253.041 48.5290   1
   3   5  -2 251.185 34.6308   4
   3   5  -1 4040.79 262.829   8
   3   5  -1 4486.03 256.474  19
   3   5  -1 4358.12 264.696  14
   3   5  -1 4532.96 266.430   1
   3   5  -1 4204.71 256.666   4
   3   5   0 8397.48 531.282   8
   3   5   0 8581.23 525.902   4
   3   5   0 9477.68 536.015  14
   3   5   0 9197.77 534.723   1
   3   5   0 9436.06 526.521  19
   3   5   1 258.439 46.0860  14
   3   5   1 369.188 57.2274   1
   3   5   1 319.195 33.8644   3
   3   5   2 13991.4 879.509  14
   3   5   2 15410.7 868.052   3
   3   5   2 14141.0 868.945  19
   3   5   2 15281.6 876.826   1
   3   5   3 43.3777 27.0576  19
   3   5   3 43.1534 56.5698   1
   3   5   4 295.402 35.3344  19
  -3  -5  -4 321.682 54.3473  32
   3   5   4 318.299 49.5551  35
   3   5   5 404.127 38.9783  19
   3   5   5 287.110 61.9195  35
  -3  -5  -5 320.230 70.1939  32
   3   5   6 779.883 84.0406  11
  -3  -5  -6 803.112 79.5258  32
   3   5   6 697.840 76.5249  35
   3   5   7 358.562 67.8301  11
  -3  -5  -7 305.842 37.9766  18
   3   5   7 273.264 60.6188  35
  -3  -5  -7 331.903 66.4485  32
   3   5   8 1717.37 135.119  11
  -3  -5  -8 1792.76 125.433  32
   3   5   8 1532.67 123.431  35
  -3  -5  -8 1865.68 111.964  18
  -3  -5  -9 88.9580 59.4712  32
   3   5   9 115.661 54.9642  35
  -3  -5  -9 98.3075 30.3475  18
  -3  -5 -10 223.677 40.6281  36
   3   5  10 257.930 51.8755  35
  -3  -5 -10 190.196 31.7545  18
  -3  -5 -11 955.217 76.9200  46
   3   5  11 1025.84 70.9184  35
  -3  -5 -11 813.460 64.5185  36
  -3  -5 -12 565.363 41.1691  36
   3   5  12 619.819 48.3762  35
   3   6 -17 205.800 36.4184  21
   3   6 -17 126.783 35.3411  51
   3   6 -16 49.1997 50.7182  40
   3   6 -16 152.030 43.9169  21
   3   6 -16 62.0852 41.3545  51
   3   6 -15 697.614 74.2928  40
   3   6 -15 558.142 66.1200  51
   3   6 -14 816.851 76.2462  51
   3   6 -14 919.369 100.313  50
   3   6 -13 1230.76 96.9297  22
   3   6 -13 1196.33 108.618  30
   3   6 -13 865.875 91.8657  46
   3   6 -13 1031.38 85.8369  51
   3   6 -13 1021.82 91.5442  48
   3   6 -13 947.321 104.589  50
   3   6 -12 333.445 72.8535  22
   3   6 -12 270.092 80.4962  30
   3   6 -12 346.954 66.0850  40
   3   6 -12 391.845 68.4928  46
   3   6 -12 411.996 57.1423  51
   3   6 -12 492.657 81.8640  50
   3   6 -12 318.192 64.9019  48
   3   6 -11 2092.37 164.110  47
   3   6 -11 1961.28 145.584  48
   3   6 -11 1842.33 139.649  51
   3   6 -11 2474.10 147.497  22
   3   6 -11 2475.19 152.768  30
   3   6 -11 2194.64 144.413  40
   3   6 -11 2359.14 144.591  26
   3   6 -11 1815.06 144.948  46
   3   6 -10 859.854 91.0859  22
   3   6 -10 1037.06 91.1381  26
   3   6 -10 1047.86 77.8175  51
   3   6 -10 1082.99 85.5118  48
   3   6 -10 1268.39 105.954  47
   3   6 -10 831.257 84.8881  46
   3   6 -10 944.469 83.2908  28
   3   6 -10 1098.40 98.2683  30
   3   6  -9 4387.57 270.351   1
   3   6  -9 4577.56 269.509  47
   3   6  -9 4217.66 261.846  26
   3   6  -9 4172.66 262.485  28
   3   6  -9 4450.71 264.321  30
   3   6  -8 2501.10 150.207  47
   3   6  -8 2134.90 140.669  30
   3   6  -8 2288.46 142.790  42
   3   6  -7 1523.17 93.8201   3
   3   6  -7 1263.78 109.324   1
   3   6  -6 958.818 63.7479   3
   3   6  -6 831.182 81.8502   1
   3   6  -5 6265.88 355.838   1
   3   6  -5 6014.74 353.597  15
   3   6  -5 6544.72 345.136   3
   3   6  -4 541.327 68.0056   8
   3   6  -4 516.943 39.1068  11
   3   6  -4 509.155 57.0067  15
   3   6  -4 537.738 45.8591  14
   3   6  -3 15350.3 991.447   8
   3   6  -3 16039.9 987.441  14
   3   6  -3 18762.8 991.566  15
   3   6  -3 16026.0 982.180   4
   3   6  -3 17855.6 982.452   3
   3   6  -3 16464.6 991.148   1
   3   6  -2 1535.76 115.440   8
   3   6  -2 1591.03 115.788   1
   3   6  -2 1644.97 109.417  14
   3   6  -2 1650.08 101.379   3
   3   6  -1 5680.29 366.240   8
   3   6  -1 6081.99 368.776   1
   3   6  -1 5805.53 357.894  19
   3   6  -1 6233.51 367.529  14
   3   6  -1 6424.93 358.235   3
   3   6   0 803.310 71.6379   8
   3   6   0 936.211 60.5726   3
   3   6   0 787.076 72.3029  14
   3   6   0 812.542 58.4675  19
   3   6   0 955.558 81.7488   1
   3   6   1 1712.14 123.144  11
   3   6   1 1851.92 112.079   3
   3   6   1 1626.46 128.318   1
   3   6   2 3521.46 215.863   1
   3   6   2 3301.58 214.322  11
   3   6   2 3299.55 201.187  19
   3   6   3 2863.68 178.274  19
  -3  -6  -3 2866.79 182.000  32
   3   6   3 3185.79 181.957  35
   3   6   3 2888.89 192.974  11
   3   6   3 2750.34 179.604  25
   3   6   3 3265.45 194.213   1
  -3  -6  -4 1419.41 111.097  32
   3   6   4 1452.99 105.880  35
   3   6   4 1283.68 94.5758  25
   3   6   4 1481.12 111.617  11
   3   6   5 7076.51 411.382  35
  -3  -6  -5 6711.30 411.062  32
   3   6   5 6791.81 424.232  11
  -3  -6  -6 1043.23 89.7601  32
   3   6   6 1004.82 85.4119  35
   3   6   7 1568.30 113.175  35
  -3  -6  -7 1553.65 115.755  32
  -3  -6  -7 1623.89 101.724  18
   3   6   7 1523.14 125.605  11
  -3  -6  -8 313.574 36.7246  18
   3   6   8 316.915 57.5967  35
  -3  -6  -8 338.674 63.8515  32
  -3  -6  -9 731.013 68.5418  32
   3   6   9 630.531 63.6480  35
  -3  -6  -9 611.029 49.5893  18
   3   6  10 37.4707 40.9177  35
  -3  -6 -10 49.1693 25.6364  18
  -3  -6 -11 397.380 51.6680  46
  -3  -6 -11 508.252 40.8876  36
   3   6  11 546.616 44.8801  35
   3   7 -17 4.16898 34.4552  21
   3   7 -16 767.625 58.0819  21
   3   7 -16 462.902 53.2346  51
   3   7 -15 144.744 45.9862  51
   3   7 -15 249.549 74.4232  50
   3   7 -15 233.695 50.1582  21
   3   7 -14 150.491 49.0559  51
   3   7 -14 168.760 80.8144  50
   3   7 -14 142.665 60.7300  40
   3   7 -14 185.484 83.8123  30
   3   7 -14 125.494 68.5679  22
   3   7 -13 117.014 48.8356  51
   3   7 -13 173.798 81.7818  50
   3   7 -13 172.125 60.2058  40
   3   7 -13 210.735 81.7021  30
   3   7 -13 139.944 69.3133  22
   3   7 -12 871.665 83.6538  51
   3   7 -12 1028.08 125.264  47
   3   7 -12 1227.24 108.249  50
   3   7 -12 1140.17 95.1946  22
   3   7 -12 1136.82 91.8485  40
   3   7 -12 1145.34 104.215  30
   3   7 -11 1133.34 102.077  26
   3   7 -11 1396.08 98.9074  51
   3   7 -11 1564.94 129.172  47
   3   7 -11 1203.92 104.136  22
   3   7 -11 1418.22 102.613  40
   3   7 -11 1427.85 111.137  30
   3   7 -10 12194.8 670.103  30
   3   7 -10 11796.0 667.435  28
   3   7 -10 11546.0 665.890  26
   3   7 -10 10168.5 666.604  51
   3   7 -10 11035.8 665.510  22
   3   7 -10 10783.2 667.541  40
   3   7 -10 12040.1 673.012  47
   3   7  -9 3037.05 200.645  26
   3   7  -9 3238.67 202.210  40
   3   7  -9 2900.95 211.468   1
   3   7  -9 3528.89 203.998  30
   3   7  -9 3747.35 212.676  47
   3   7  -9 3189.90 205.492  42
   3   7  -8 1000.31 81.6487  42
   3   7  -8 966.804 78.4271  30
   3   7  -8 960.828 75.6380  26
   3   7  -8 914.577 75.3906  40
   3   7  -8 982.085 94.7087  47
   3   7  -8 1014.08 102.229  53
   3   7  -8 1101.09 94.3816   1
   3   7  -7 435.889 71.2711  47
   3   7  -7 366.961 62.3759  34
   3   7  -7 312.233 50.7197  28
   3   7  -7 406.162 80.5870  53
   3   7  -7 237.256 65.8500   1
   3   7  -6 6722.84 383.799   3
   3   7  -6 5778.86 394.402   1
   3   7  -5 666.829 51.0761   3
   3   7  -5 542.434 72.9839   1
   3   7  -4 3291.47 218.899   8
   3   7  -4 3394.52 210.830  15
   3   7  -3 1576.51 118.159   1
   3   7  -3 1734.39 101.708   3
   3   7  -3 1552.63 112.450  15
   3   7  -3 1374.40 118.710   8
   3   7  -3 1541.24 103.173  11
   3   7  -2 6219.22 424.181   8
   3   7  -2 6509.66 419.105  11
   3   7  -2 7580.70 414.764   3
   3   7  -2 7069.86 426.868   1
   3   7  -1 284.603 57.0478   8
   3   7  -1 352.427 47.0354  11
   3   7  -1 385.125 41.3815   3
   3   7  -1 415.300 67.1572   1
   3   7   0 4107.26 272.161   8
   3   7   0 4373.66 264.778  25
   3   7   0 4524.91 272.989  11
   3   7   0 4802.96 279.937   1
   3   7   1 1439.52 106.179  11
   3   7   1 1360.63 96.7403  25
   3   7   1 1631.63 96.0213  35
   3   7   1 1584.28 117.529   1
   3   7   2 1845.56 116.343  35
   3   7   2 1907.58 135.968   1
   3   7   2 1828.16 129.418  11
   3   7   2 1635.89 116.925  25
   3   7   3 89.4122 52.4422  11
   3   7   3 118.288 49.5076  25
  -3  -7  -3 100.442 65.4798  32
   3   7   3 120.679 53.1145  35
   3   7   4 1938.61 143.174  11
   3   7   4 1752.96 127.982  25
   3   7   4 2168.26 130.952  35
  -3  -7  -4 2075.91 133.264  32
   3   7   5 222.849 52.8515  35
  -3  -7  -5 235.024 60.0368  32
   3   7   5 206.927 62.1068  11
   3   7   6 1203.91 92.6051  35
  -3  -7  -6 1202.38 97.1320  32
   3   7   6 1077.71 106.160  11
  -3  -7  -6 1318.50 83.0268  18
  -3  -7  -7 150.977 30.9914  18
  -3  -7  -7 105.258 59.0065  32
   3   7   7 150.829 50.0032  35
  -3  -7  -8 822.513 72.6661  36
  -3  -7  -8 1099.98 80.4723  32
   3   7   8 1052.77 75.3069  35
  -3  -7  -8 950.148 65.7016  18
  -3  -7  -9 48.4908 32.7846  36
   3   7   9 109.367 37.9748  35
  -3  -7  -9 50.6767 25.0313  18
  -3  -7 -10 533.928 54.6782  46
   3   8 -17 138.866 34.8171  21
   3   8 -16 1705.07 111.671  21
   3   8 -15 71.3156 45.6418  21
   3   8 -15-1.96991 73.1722  50
   3   8 -15 26.8154 50.7408  40
   3   8 -14 439.845 84.0208  30
   3   8 -14 417.177 71.0872  22
   3   8 -14 455.575 54.3220  51
   3   8 -14 514.761 84.3708  50
   3   8 -14 478.256 58.1381  21
   3   8 -14 453.373 64.1670  40
   3   8 -13 2759.77 169.456  22
   3   8 -13 2188.41 163.463  51
   3   8 -13 2816.60 179.623  30
   3   8 -13 2727.62 169.296  40
   3   8 -13 2792.93 181.382  50
   3   8 -12 154.677 64.3442  22
   3   8 -12 147.355 46.4273  51
   3   8 -12 64.8091 102.106  47
   3   8 -12 230.992 80.1517  50
   3   8 -12 29.9048 77.3616  30
   3   8 -12 205.324 58.7595  40
   3   8 -11 1085.03 88.4349  40
   3   8 -11 1147.55 99.5724  30
   3   8 -11 1063.97 88.5838  26
   3   8 -11 1215.60 104.804  34
   3   8 -11 1074.90 91.0895  22
   3   8 -11 888.861 81.1054  51
   3   8 -11 1165.41 119.836  47
   3   8 -10 3479.95 215.235  47
   3   8 -10 3205.58 199.825  26
   3   8 -10 3430.05 205.410  30
   3   8 -10 2879.22 200.987  22
   3   8 -10 3207.65 201.207  40
   3   8  -9 551.929 68.9149  40
   3   8  -9 757.788 87.4020   1
   3   8  -9 473.657 74.5452  42
   3   8  -9 660.877 66.9413  26
   3   8  -9 597.494 106.553  47
   3   8  -8 1393.39 130.887  45
   3   8  -8 1833.02 138.206  53
   3   8  -8 1659.30 122.760  28
   3   8  -8 1627.71 109.694  26
   3   8  -8 1573.46 125.385  42
   3   8  -8 1886.27 130.810   1
   3   8  -8 1565.47 110.604  40
   3   8  -8 1772.04 129.192  47
   3   8  -7 4061.70 243.685  34
   3   8  -7 3390.56 251.701  45
   3   8  -7 4305.29 248.469  47
   3   8  -7 3910.90 240.308  28
   3   8  -7 3480.88 239.325   5
   3   8  -7 4340.58 255.269   1
   3   8  -7 4152.21 249.770  53
   3   8  -7 4240.57 244.454  54
   3   8  -6 66.8712 47.0955  28
   3   8  -6 176.794 70.1895  47
   3   8  -6 186.352 82.8294  45
   3   8  -6 59.7069 50.4589   5
   3   8  -6 45.0547 65.4920   1
   3   8  -6 181.473 79.7564  53
   3   8  -6 169.285 55.6542  54
   3   8  -6 130.058 49.9103  42
   3   8  -5 3373.31 200.519  30
   3   8  -5 3108.32 200.126  28
   3   8  -5 3330.99 204.134  42
   3   8  -5 2834.02 217.283  45
   3   8  -5 3067.05 200.655  37
   3   8  -5 3506.18 212.214  53
   3   8  -5 3779.79 207.450  54
   3   8  -4 128.224 63.0309   8
   3   8  -4 93.7770 55.4904  54
   3   8  -4 118.300 83.0703  45
   3   8  -4 129.865 47.7923  42
   3   8  -4 125.659 43.1999  37
   3   8  -4 116.469 42.8132  15
   3   8  -3 970.040 82.6228   5
   3   8  -3 967.474 77.8956  25
   3   8  -3 1160.01 100.034   1
   3   8  -3 1169.39 79.3537  37
   3   8  -3 1229.55 83.4340  42
   3   8  -3 907.348 95.5498   8
   3   8  -3 1074.55 86.1070  15
   3   8  -2 1106.94 91.8027   5
   3   8  -2 1214.55 88.4267  11
   3   8  -2 1456.87 111.329   1
   3   8  -2 1248.09 88.0397  37
   3   8  -2 1256.75 91.1731  42
   3   8  -2 1194.78 104.288   8
   3   8  -2 1409.17 96.8048  15
   3   8  -1 1310.77 100.416   5
   3   8  -1 1359.21 100.504  11
   3   8  -1 1586.23 99.8783  42
   3   8  -1 1262.21 96.8056  25
   3   8  -1 1570.71 97.5231  37
   3   8  -1 1365.52 109.844   8
   3   8  -1 1451.57 119.235   1
   3   8   0 3595.85 226.941  11
   3   8   0 3379.43 218.642  25
   3   8   0 4109.75 238.150   1
   3   8   0 3615.63 219.750  42
   3   8   1 1394.60 104.559  25
   3   8   1 1767.44 127.715   1
   3   8   1 1523.98 113.059  11
   3   8   2 1129.50 92.2763  25
   3   8   2 1328.90 115.204   1
   3   8   2 1357.39 90.0283  35
   3   8   2 1256.63 102.290  11
   3   8   3 3006.19 170.785  35
  -3  -8  -3 2777.60 172.294  32
   3   8   3 2621.63 184.547  11
   3   8   3 2440.46 170.641  25
   3   8   4 82.6326 57.0941  11
   3   8   4 77.2349 45.8983  35
  -3  -8  -4 92.4241 55.1822  32
  -3  -8  -5 424.995 64.0751  32
   3   8   5 436.138 54.0188  35
  -3  -8  -6 82.5175 29.3587  18
  -3  -8  -6 106.755 55.6456  32
   3   8   6 27.8110 43.7535  35
  -3  -8  -7 849.259 72.4985  36
  -3  -8  -7 1076.52 79.1173  32
   3   8   7 995.044 72.6350  35
  -3  -8  -7 1007.37 65.9006  18
  -3  -8  -8 66.3732 33.0697  36
  -3  -8  -8 87.0038 24.5012  18
  -3  -8  -9 1113.01 75.0109  41
  -3  -8  -9 1180.56 75.3833  36
  -3  -8 -10 113.098 20.0339  36
   3   9 -17 888.624 50.5784  21
   3   9 -17 476.629 47.1653  38
   3   9 -16 129.704 37.1370  38
   3   9 -16 36.1318 39.7736  21
   3   9 -15 222.999 46.0370  21
   3   9 -15 256.916 72.2555  50
   3   9 -14 960.786 102.359  50
   3   9 -14 1135.59 102.607  30
   3   9 -13 95.4857 64.4705  22
   3   9 -13 207.698 55.5793  40
   3   9 -13 244.576 80.3782  50
   3   9 -13 268.290 77.2512  30
   3   9 -12 132.732 76.8077  30
   3   9 -12 201.042 54.9180  40
   3   9 -12 157.696 46.7099  52
   3   9 -12 229.070 63.2387  22
   3   9 -11 2585.32 169.868  40
   3   9 -11 2707.67 169.106  22
   3   9 -11 2390.17 168.349  26
   3   9 -11 3070.75 178.615  30
   3   9 -10 2021.96 131.911  40
   3   9 -10 1900.20 130.113  26
   3   9  -9 101.385 59.2606  28
   3   9  -9 165.355 50.8061  26
   3   9  -9 141.237 78.3234   1
   3   9  -9 266.758 62.4857  42
   3   9  -8 5605.41 341.916  26
   3   9  -8 6184.70 356.203  53
   3   9  -8 5581.00 344.613  28
   3   9  -8 6019.66 360.852   1
   3   9  -7 374.643 101.331  45
   3   9  -7 588.640 99.4246  53
   3   9  -7 570.255 73.9791  54
   3   9  -7 512.933 84.8518  34
   3   9  -7 619.578 69.2785  30
   3   9  -7 523.778 63.5348  28
   3   9  -7 531.389 87.1756   1
   3   9  -6 655.559 73.0289   5
   3   9  -6 790.863 69.6374  30
   3   9  -6 786.413 118.854  53
   3   9  -6 712.052 87.1813  54
   3   9  -6 717.085 76.8251  28
   3   9  -6 753.390 74.8092  42
   3   9  -6 886.731 95.2359   1
   3   9  -5 132.918 55.7844  30
   3   9  -5 103.824 46.4255  28
   3   9  -5 21.1232 53.0424  42
   3   9  -5-13.8648 112.003  45
   3   9  -5 65.1736 116.882  53
   3   9  -5-22.3121 79.3515  54
   3   9  -4 2458.75 180.464   5
   3   9  -4 2976.00 178.105  28
   3   9  -4 2859.49 198.974   8
   3   9  -4 3133.69 201.056   1
   3   9  -4 2925.65 188.649  42
   3   9  -4 2906.79 181.599  37
   3   9  -4 3240.58 195.104  54
   3   9  -3 2.27099 63.4899   8
   3   9  -3 79.5122 54.7829  37
   3   9  -3 39.1582 67.3241  42
   3   9  -3 74.0323 72.7773   1
   3   9  -3 64.1423 52.9217   5
   3   9  -2 1475.52 139.538   8
   3   9  -2 1677.14 130.378   5
   3   9  -2 2275.89 129.478  37
   3   9  -2 1966.41 149.637   1
   3   9  -2 2163.51 134.625  42
   3   9  -1 539.141 65.5186  37
   3   9  -1 653.345 66.9133  42
   3   9  -1 686.246 91.7381   1
   3   9  -1 525.398 64.1296  25
   3   9   0 1108.60 92.5344  25
   3   9   0 1101.99 96.8727  11
   3   9   0 1417.45 94.0972  37
   3   9   0 1482.64 98.1014  42
   3   9   0 1320.09 122.209   1
   3   9   1 168.241 49.5116  37
   3   9   1 124.482 81.3624   1
  -3  -9  -1 109.145 35.7484  36
   3   9   1 166.590 51.8650  11
   3   9   1 114.970 49.3189  25
   3   9   2 3085.82 217.784  11
   3   9   2 3508.40 207.606  37
   3   9   3 175.656 48.2820  37
  -3  -9  -3 190.473 51.4678  32
   3   9   4 1765.75 116.104  37
  -3  -9  -4 1734.24 115.735  36
  -3  -9  -4 1765.61 117.726  32
  -3  -9  -5 155.376 28.8421  18
   3   9   5 162.149 41.7713  37
  -3  -9  -5 98.5934 38.7372  36
  -3  -9  -6 1839.20 106.490  18
  -3  -9  -6 1677.91 110.773  36
   3   9   6 1590.29 108.784  37
   3   9   7 433.931 58.2446  54
  -3  -9  -7 565.601 51.6044  36
  -3  -9  -8 377.763 34.8246  36
   3  10 -16 34.6757 35.7701  21
   3  10 -16 59.7472 28.4380  38
   3  10 -15 315.499 42.1973  38
   3  10 -14 721.259 82.6041  30
   3  10 -14 706.472 85.6397  50
   3  10 -14 627.650 58.7862  38
   3  10 -14 698.074 62.5554  21
   3  10 -13 197.538 44.2935  38
   3  10 -13 225.917 50.0708  21
   3  10 -13 188.482 72.5419  30
   3  10 -12 155.299 50.5135  21
   3  10 -11 1807.32 150.107  50
   3  10 -11 2165.79 135.617  21
   3  10 -10 456.982 50.3883  38
   3  10 -10 314.917 54.9582  26
   3  10  -9 2253.64 150.773  42
   3  10  -9 2072.23 145.371  28
   3  10  -9 2372.79 167.687   1
   3  10  -8 472.838 96.8787  53
   3  10  -8 362.067 87.8750   1
   3  10  -8 380.829 65.5113  30
   3  10  -8 409.631 62.5817  28
   3  10  -7 1329.08 125.880  53
   3  10  -7 1246.73 107.268  54
   3  10  -7 1472.04 129.261   1
   3  10  -7 1284.74 106.529  42
   3  10  -7 1318.37 99.0801  28
   3  10  -7 1489.37 102.405  30
   3  10  -7 1446.10 113.033  34
   3  10  -6 386.236 58.0010  28
   3  10  -6 522.094 69.9789  42
   3  10  -6 462.980 61.0890  30
   3  10  -6 355.117 88.7879   1
   3  10  -6 441.686 96.5680  53
   3  10  -6 571.254 74.4865  54
   3  10  -5 7725.73 456.909  54
   3  10  -5 7428.34 458.560  53
   3  10  -5 7400.93 450.156  28
   3  10  -5 8099.58 451.294  30
   3  10  -5 7164.86 454.543  42
   3  10  -4 3962.42 283.795   5
   3  10  -4 4625.35 286.835  42
   3  10  -4 5018.44 282.943  30
   3  10  -4 4373.74 283.805  37
   3  10  -4 5048.42 303.846   1
   3  10  -4 5159.45 295.783  53
   3  10  -4 5256.99 291.650  54
   3  10  -3 6410.86 406.209  37
   3  10  -3 7281.62 425.395   1
   3  10  -3 6596.94 408.855  42
   3  10  -3 7514.64 413.708  54
   3  10  -2 30.9100 50.6347  37
   3  10  -2 79.6301 54.4227  42
   3  10  -2 182.507 85.3444   1
   3  10  -1 771.900 70.7325  37
   3  10  -1 711.273 72.9744  42
   3  10  -1 836.008 104.378   1
   3  10   0 809.869 73.2266  37
   3  10   0 720.391 73.2604  42
   3  10   1 2384.92 152.688  37
   3  10   2 410.598 54.2084  37
  -3 -10  -2 366.466 41.7794  36
   3  10   3 1087.18 79.4515  37
  -3 -10  -3 1008.94 74.0136  36
  -3 -10  -4 20.4951 31.2593  36
   3  10   4 7.05187 38.9170  37
  -3 -10  -4 24.4348 24.3338  18
   3  10   5 1912.54 127.917  37
  -3 -10  -5 1920.58 128.081  36
  -3 -10  -5 2255.48 125.325  18
   3  10   6-16.9258 43.2084  54
  -3 -10  -6-30.4800 25.8963  36
  -3 -10  -7 153.886 22.7011  36
   3  11 -15 290.147 32.6160  38
   3  11 -15 352.301 41.9987  21
   3  11 -14 130.516 32.6039  38
   3  11 -14 149.794 42.2121  21
   3  11 -13 119.192 35.5405  38
   3  11 -13 114.374 43.3940  21
   3  11 -12 337.405 50.4332  21
   3  11 -12 282.408 75.5062  50
   3  11 -11 73.8946 46.5864  21
   3  11 -11 98.2797 71.3146  50
   3  11 -10 355.239 52.3492  21
   3  11 -10 343.730 70.1199  30
   3  11 -10 383.430 75.9494  50
   3  11  -9 815.968 83.7233  42
   3  11  -9 771.263 69.1483  21
   3  11  -9 936.568 83.1159  30
   3  11  -8 1681.51 117.846  30
   3  11  -8 1436.22 134.405  53
   3  11  -8 1820.27 144.554   1
   3  11  -7 169.898 62.8357  42
   3  11  -7 238.605 88.0958   1
   3  11  -7 87.6521 56.8388  30
   3  11  -7 69.6759 73.8305  34
   3  11  -7 140.292 90.7246  53
   3  11  -6 2935.55 191.453   1
   3  11  -6 2775.85 164.423  30
   3  11  -6 2306.71 160.853  28
   3  11  -6 2556.83 180.616  53
   3  11  -6 2546.19 171.819  54
   3  11  -6 2560.52 169.504  42
   3  11  -5 396.836 58.5886  30
   3  11  -5 389.566 67.8918  42
   3  11  -5 496.552 98.3753  53
   3  11  -5 575.343 76.0299  54
   3  11  -4 1246.36 104.094  37
   3  11  -4 1536.31 135.018   1
   3  11  -4 1552.52 101.927  30
   3  11  -4 1461.46 109.784  42
   3  11  -4 1414.14 130.321  53
   3  11  -4 1532.27 117.369  54
   3  11  -3 114.371 53.8437  37
   3  11  -3 220.696 90.3270   1
   3  11  -3 194.465 48.3712  30
   3  11  -3 160.787 58.9983  42
   3  11  -3 187.016 72.2632  54
   3  11  -2 1073.76 76.1752  30
   3  11  -2 942.709 116.174   1
   3  11  -2 979.836 84.2869  42
   3  11  -2 838.201 80.4286  37
   3  11  -1 71.3516 51.4382  42
   3  11  -1 38.7899 42.6788  30
   3  11  -1 59.0750 50.3796  37
   3  11   0 3129.02 189.162  37
   3  11   0 2943.63 188.964  42
   3  11   1 421.918 55.0664  37
   3  11   2 1571.02 104.867  37
   3  11   3 615.213 73.9030  54
   3  11   3 678.890 56.6746  37
   3  11   4 1068.95 81.4954  54
  -3 -11  -4 879.656 63.0277  36
   3  11   4 1072.12 67.0042  37
   3  11   5 7.09803 43.4982  54
  -3 -11  -5 38.6408 18.9816  36
   3  12 -15 74.9974 27.2979  21
   3  12 -14 188.811 36.8193  21
   3  12 -13 399.409 68.3543  50
   3  12 -13 434.392 46.4528  21
   3  12 -12 132.653 63.5465  50
   3  12 -12 82.5438 39.2552  21
   3  12 -11 157.238 41.9699  21
   3  12 -11 148.994 62.9092  30
   3  12 -11 157.026 65.0420  50
   3  12 -10 611.013 73.0563  30
   3  12 -10 553.375 75.1220  50
   3  12  -9 178.689 58.6136  30
   3  12  -9 141.122 65.1280  50
   3  12  -8 25.3305 60.0583  42
   3  12  -8 113.157 60.3756  50
   3  12  -8 58.6831 55.1848  30
   3  12  -8 40.9096 69.9395  34
   3  12  -7 642.761 77.2013  42
   3  12  -7 594.339 70.5868  50
   3  12  -7 654.191 95.1643  53
   3  12  -7 687.608 83.5883  34
   3  12  -7 784.892 70.7272  30
   3  12  -6 290.839 67.6686  54
   3  12  -6 316.281 89.7362  53
   3  12  -6 282.181 64.6594  42
   3  12  -6 221.706 73.6596  34
   3  12  -6 243.562 55.1645  30
   3  12  -5 952.403 77.7363  30
   3  12  -5 906.553 86.7780  42
   3  12  -5 970.383 108.518  53
   3  12  -5 882.174 91.9448  54
   3  12  -4 113.775 47.8734  30
   3  12  -4 99.4188 59.1476  42
   3  12  -4 39.0304 90.8975  53
   3  12  -4 10.1243 67.7777  54
   3  12  -3 959.801 75.4652  30
   3  12  -3 977.692 84.7993  42
   3  12  -3 1057.56 111.518  53
   3  12  -3 1002.42 94.2442  54
   3  12  -2 295.773 56.2901  42
   3  12  -2 296.067 45.7933  30
   3  12  -2 230.157 51.6259  37
   3  12  -2 289.648 93.0010  53
   3  12  -1 749.410 68.7054  42
   3  12  -1 767.749 61.4867  30
   3  12  -1 752.766 67.2365  37
   3  12   0 95.9269 64.7676  54
   3  12   0 107.875 43.9470  37
   3  12   0 87.8426 41.3743  42
   3  12   1 1221.65 97.9738  54
   3  12   1 1195.61 84.1890  37
   3  12   2 220.884 57.5716  54
   3  12   2 253.565 38.6805  37
   3  12   3 1142.41 87.0627  54
   3  12   4 62.2406 38.4345  54
  -3 -12  -5 91.0288 20.9822  41
   3  13 -13 178.390 51.9232  30
   3  13 -12 48.4710 53.7219  50
   3  13 -12 174.422 57.0434  30
   3  13 -11 176.211 54.4847  50
   3  13 -11 214.766 58.5812  30
   3  13 -10 1143.17 91.6793  30
   3  13  -9 138.740 53.8272  30
   3  13  -8 795.799 79.0624  34
   3  13  -8 680.951 70.1977  30
   3  13  -8 753.188 73.2908  42
   3  13  -7 575.375 73.6325  34
   3  13  -7 572.838 61.9683  30
   3  13  -7 497.052 66.7014  42
   3  13  -6 569.897 82.3159  53
   3  13  -6 535.379 73.0809  34
   3  13  -6 557.663 58.6302  30
   3  13  -6 467.652 65.5522  42
   3  13  -5 30.1163 76.6616  53
   3  13  -5 59.5009 58.1996  54
   3  13  -5 41.1827 62.6346  34
   3  13  -5 97.0853 53.4573  42
   3  13  -5 91.5383 45.3822  30
   3  13  -4 912.330 73.8068  42
   3  13  -4 841.985 93.5035  53
   3  13  -4 656.960 78.8050  54
   3  13  -4 787.440 65.7009  30
   3  13  -3-33.6064 78.7574  53
   3  13  -3-1.81954 58.2710  54
   3  13  -3 27.5098 47.6657  42
   3  13  -2 1769.85 123.108  53
   3  13  -2 1556.10 114.923  54
   3  13  -2 1507.44 106.179  42
   3  13  -1 20.7966 75.1738  53
   3  13  -1 61.7149 36.5545  42
   3  13   0 333.968 73.5137  53
   3  13   0 298.746 57.4603  54
   3  13   1 108.583 66.1908  53
   3  13   1 12.3096 49.0995  54
   3  13   2 497.187 54.7434  54
   3  13   2 653.320 65.3437  53
   3  13   3 189.134 31.1666  54
   3  14 -12 20.2288 40.8099  30
   3  14 -11 255.965 48.3771  30
   3  14 -11 234.207 63.8216  47
   3  14 -10 83.6987 47.1913  30
   3  14 -10 149.532 64.8445  47
   3  14  -9 454.976 55.2003  30
   3  14  -9 501.498 73.5188  47
   3  14  -8 298.411 58.7472  34
   3  14  -8 284.822 48.9476  30
   3  14  -8 425.518 71.1924  47
   3  14  -7 108.595 42.9687  30
   3  14  -7 157.033 67.6195  47
   3  14  -7 169.006 48.1153  42
   3  14  -7 129.349 56.0229  34
   3  14  -6-36.0934 65.5242  47
   3  14  -6 54.8687 45.8562  42
   3  14  -6-17.6355 55.1458  34
   3  14  -5 1202.14 100.236  47
   3  14  -5 1173.31 87.9530  42
   3  14  -5 1311.23 92.7659  34
   3  14  -4 132.574 53.3738  34
   3  14  -4 60.4262 65.4659  47
   3  14  -4 139.631 42.2556  42
   3  14  -3 868.374 81.2970  47
   3  14  -3 776.971 71.9616  54
   3  14  -3 792.411 62.8479  42
   3  14  -3 861.217 71.8917  34
   3  14  -2 35.2102 59.8282  47
   3  14  -2 64.1252 57.4575  53
   3  14  -2 6.32987 46.1449  54
   3  14  -2 24.7247 47.2675  34
   3  14  -1 138.854 55.0322  47
   3  14  -1 241.112 54.5929  53
   3  14  -1 235.883 43.3565  34
   3  14   0 75.6598 47.1748  47
   3  15  -9 70.1161 47.7204  47
   3  15  -8 114.638 43.0293  34
   3  15  -8 108.238 51.7913  47
   3  15  -7 115.801 44.0977  34
   3  15  -7 140.808 52.6962  47
   3  15  -6 508.302 57.0413  47
   3  15  -6 390.944 50.9326  34
   3  15  -5 18.8330 42.0938  34
   3  15  -5 100.316 49.9306  47
   3  15  -4 282.792 42.4640  34
   3  15  -4 280.331 49.7641  47
   3  15  -3 0.71844 32.0893  34
   3  15  -3-5.18528 38.7983  47
  -4  16   0 961.642 67.2931  42
  -4  16  -1 232.306 40.1847  42
  -4  16  -2 343.286 44.0524   5
  -4  16  -2 381.453 41.9261  34
  -4  16  -2 304.395 45.3533  42
  -4  16  -3 112.365 40.4633   5
  -4  16  -4 608.540 57.1454  42
  -4  16  -4 644.941 56.3874   5
  -4  16  -5 68.1087 39.2216  42
  -4  16  -5 26.6851 76.3636  45
  -4  16  -6 772.287 57.9656   5
  -4  16  -6 627.938 56.0846  42
  -4  16  -7 97.4123 30.6030  42
  -4  15   3 121.827 27.1022  37
  -4  15   2 113.997 37.0854  42
  -4  15   2 117.827 31.4167  37
  -4  15   2 135.111 33.2601  54
  -4  15   1 533.649 53.1728  42
  -4  15   1 380.250 45.4372  25
  -4  15   1 495.745 44.8554  37
  -4  15   0 66.8968 45.9928  42
  -4  15   0 79.7245 41.4292   5
  -4  15   0 80.1111 35.7536  25
  -4  15   0 82.3253 35.6839  37
  -4  15  -1 360.123 55.6234  42
  -4  15  -1 406.997 44.3380  37
  -4  15  -1 528.694 52.4571   5
  -4  15  -1 349.467 44.0277  25
  -4  15  -2 92.7702 46.1603   5
  -4  15  -2-12.7049 34.3656  25
  -4  15  -2 28.5968 87.7804  45
  -4  15  -3 1400.16 91.0680   5
  -4  15  -3 1182.08 93.9551  42
  -4  15  -3 1104.60 121.981  45
  -4  15  -4 483.946 55.0561   5
  -4  15  -4 472.043 59.3064  42
  -4  15  -4 471.799 98.6455  45
  -4  15  -5 385.404 54.9966  42
  -4  15  -5 336.165 94.8983  45
  -4  15  -6 133.050 45.5831   5
  -4  15  -6 29.6023 44.1674  42
  -4  15  -7 1720.20 106.060   5
  -4  15  -7 1491.84 105.082  42
  -4  15  -7 1523.52 130.620  45
  -4  15  -8 323.049 87.1129  45
  -4  15  -8 499.759 81.2233  24
  -4  15  -8 483.443 50.4725   5
  -4  15  -9 530.257 85.9649  45
  -4  15  -9 687.383 81.5760  24
  -4  14   5 68.7887 28.4071  37
  -4  14   4 767.951 59.5054  42
  -4  14   4 740.062 58.5887  25
  -4  14   4 819.777 58.3615  37
  -4  14   3 20.5895 37.6101  25
  -4  14   3 67.2485 37.2795  37
  -4  14   2 258.130 43.1565  37
  -4  14   1 147.896 42.2587  37
  -4  14   1 179.960 47.6306   5
  -4  14   1 115.528 42.4123  25
  -4  14   0 244.115 44.9218  37
  -4  14   0 219.493 44.4397  25
  -4  14   0 206.429 51.1139   5
  -4  14   0 198.236 90.2035  45
  -4  14  -1 1.34482 96.8826  45
  -4  14  -1 13.8300 41.9508  25
  -4  14  -1 12.1625 42.4038  37
  -4  14  -1 19.2973 49.9196   5
  -4  14  -1-60.9656 69.9699  29
  -4  14  -2 1714.28 154.798  45
  -4  14  -2 1835.75 120.248  25
  -4  14  -2 1849.08 120.601  37
  -4  14  -2 2017.18 123.908   5
  -4  14  -2 1687.55 133.760  29
  -4  14  -3 1142.77 82.1648  25
  -4  14  -3 924.035 99.1439  29
  -4  14  -3 933.948 124.216  45
  -4  14  -4 1083.17 98.5432  29
  -4  14  -4 1380.72 117.575  24
  -4  14  -4 1201.39 127.853  45
  -4  14  -5 948.133 82.4712  42
  -4  14  -6 2152.28 133.227   5
  -4  14  -6 1907.19 134.638  42
  -4  14  -7 353.858 53.5125  42
  -4  14  -7 329.695 53.4731   5
  -4  14  -7 274.561 74.1639  23
  -4  14  -8 1017.62 83.1750  42
  -4  14  -8 1031.61 116.321  45
  -4  14  -8 1234.84 85.4342   5
  -4  14  -8 1264.67 99.3894  23
  -4  14  -8 1334.08 109.171  24
  -4  14  -9 9.34422 72.1253  24
  -4  14  -9-26.8965 62.5838  23
  -4  14 -10 220.577 73.9452  45
  -4  14 -10 383.244 62.6158  23
  -4  14 -10 322.292 70.7595  24
  -4  14 -11-38.5978 54.6986  23
  -4  14 -11 9.06778 66.8939  24
  -4  14 -12 1224.94 88.2248  23
  -4  13   6 215.450 34.8644  25
  -4  13   5 2367.73 144.403  25
  -4  13   5 2287.67 144.807  37
  -4  13   4 53.3208 40.1680  25
  -4  13   4 75.4571 42.5144  37
  -4  13   3 535.696 53.9852  25
  -4  13   3 537.784 56.2203  37
  -4  13   2 235.625 49.7990  37
  -4  13   2 291.449 51.8843   5
  -4  13   2 225.226 75.3857  29
  -4  13   1 1213.62 87.2521  37
  -4  13   1 1161.70 87.2615  25
  -4  13   1 1180.72 88.8587   5
  -4  13   1 956.505 122.532  45
  -4  13   0 391.705 56.5919  37
  -4  13   0 433.547 56.5597  25
  -4  13   0 414.166 61.1161   5
  -4  13   0 330.031 106.203  45
  -4  13  -1 1071.99 131.019  45
  -4  13  -1 1351.60 93.1388  25
  -4  13  -1 1251.19 92.7597  37
  -4  13  -1 1329.23 96.1782   5
  -4  13  -1 1209.66 111.402  29
  -4  13  -2 814.792 93.2307  29
  -4  13  -2 795.566 119.337  45
  -4  13  -2 834.277 113.546  24
  -4  13  -2 860.824 74.3897  37
  -4  13  -2 1049.65 79.6072   5
  -4  13  -2 906.961 73.2560  25
  -4  13  -3 1955.03 167.079  45
  -4  13  -3 2011.04 161.662  24
  -4  13  -3 2163.19 134.597  25
  -4  13  -3 2150.12 136.002  37
  -4  13  -3 1904.76 146.910  29
  -4  13  -3 2160.06 138.774   5
  -4  13  -4 93.4483 91.9160  24
  -4  13  -4 29.1185 40.4417  25
  -4  13  -4-39.8427 100.745  45
  -4  13  -4 24.4373 66.5650  29
  -4  13  -5 548.071 75.1719  29
  -4  13  -5 699.494 67.9451   5
  -4  13  -6 159.206 54.7754   5
  -4  13  -6 154.268 57.5339  42
  -4  13  -6 212.377 56.3536  34
  -4  13  -7 1059.99 95.8625  52
  -4  13  -7 884.283 97.1899  23
  -4  13  -7 904.696 114.521  45
  -4  13  -7 948.203 80.8323  42
  -4  13  -7 942.215 79.9431   5
  -4  13  -8 142.689 67.3807  52
  -4  13  -8 157.513 84.1588  24
  -4  13  -8 43.7809 70.1243  23
  -4  13  -8 118.250 87.9250  45
  -4  13  -8 87.8688 48.0643  42
  -4  13  -8 57.6423 50.6897   5
  -4  13  -9 1030.92 111.719  45
  -4  13  -9 1047.00 82.4985   5
  -4  13  -9 1097.43 97.7366  52
  -4  13  -9 1227.50 107.409  24
  -4  13  -9 1277.60 99.0452  23
  -4  13 -10-43.2644 76.6059  45
  -4  13 -10 111.615 58.8829  52
  -4  13 -10 70.8459 62.5592  23
  -4  13 -10 135.322 75.8449  24
  -4  13 -11 1036.15 92.7975  52
  -4  13 -11 1173.58 100.251  24
  -4  13 -11 1282.86 93.7228  23
  -4  13 -12 50.4286 50.4664  52
  -4  13 -12 51.7681 53.3074  23
  -4  13 -13 82.8410 43.1812  52
  -4  13 -13 38.5795 45.2957  23
  -4  12   8 63.1228 31.1611  37
  -4  12   7 165.222 36.5226  25
   4 -12  -7 179.611 39.3762  32
  -4  12   6 751.612 60.2817  25
   4 -12  -6 683.930 61.1117  32
  -4  12   5 704.648 63.0055  25
  -4  12   4 631.394 59.6206  25
  -4  12   4 433.811 82.3476  29
  -4  12   3 985.507 98.4811  29
  -4  12   3 908.608 76.3397   5
  -4  12   2 3201.95 224.534  45
  -4  12   2 3392.46 208.103   5
  -4  12   2 3466.85 219.547  29
   4 -12  -1 137.799 81.1471  10
  -4  12   1 50.5056 54.3937   5
  -4  12   1 13.4730 81.8892   8
  -4  12   0 4539.54 260.325   5
   4 -12   0 4106.43 276.691  10
  -4  12   0 3733.31 277.352  45
  -4  12  -1 157.116 49.2231  37
  -4  12  -1 10.0775 73.1317  29
  -4  12  -1 72.0627 95.8035  45
  -4  12  -1 122.740 96.0572  24
  -4  12  -1 109.017 55.5912   5
  -4  12  -2 637.914 148.302  16
  -4  12  -2 718.906 88.0828  29
  -4  12  -2 740.060 73.7443   5
  -4  12  -2 757.815 68.3897  37
  -4  12  -2 766.670 108.475  45
  -4  12  -2 835.756 68.8093  25
  -4  12  -2 662.688 107.213  24
  -4  12  -3 450.509 144.304  16
  -4  12  -3 353.729 73.5459  29
  -4  12  -3 316.739 59.2553   5
  -4  12  -3 322.045 94.8063   8
  -4  12  -3 328.889 52.3466  37
  -4  12  -3 266.201 97.0113  45
  -4  12  -3 300.224 49.5124  25
  -4  12  -3 254.206 95.8692  24
  -4  12  -4 532.760 75.6867  29
  -4  12  -4 462.176 53.7456  25
  -4  12  -4 650.472 99.0181  24
  -4  12  -4 538.724 57.3781  37
  -4  12  -4 620.261 151.646  16
  -4  12  -4 656.202 106.625   8
  -4  12  -4 490.201 98.2300  45
  -4  12  -5 1167.17 105.020  29
  -4  12  -5 1376.64 142.318   8
  -4  12  -5 1529.55 175.770  16
  -4  12  -5 1304.24 115.336  52
  -4  12  -5 1530.97 100.944   5
  -4  12  -6 662.625 74.2763   5
  -4  12  -6 1006.36 78.1939  42
  -4  12  -6 734.095 115.195   8
  -4  12  -6 737.858 106.579  45
  -4  12  -6 676.117 157.175  16
  -4  12  -6 825.546 76.7918  34
  -4  12  -6 815.754 90.8917  52
  -4  12  -7 98.9034 52.6789   5
  -4  12  -7 79.6689 68.6606  52
  -4  12  -7 99.7533 89.6129  45
  -4  12  -7-2.67769 51.9189  42
  -4  12  -7 143.192 145.790  16
  -4  12  -7 84.1679 50.6971  38
  -4  12  -8 2850.16 186.100  38
  -4  12  -8 3224.73 192.983  23
  -4  12  -8 2728.02 194.268  52
  -4  12  -8 2898.82 182.618  42
  -4  12  -8 2978.60 182.011   5
  -4  12  -8 2770.28 198.504  45
  -4  12  -9 367.247 88.9625  45
  -4  12  -9 403.067 58.7015  38
  -4  12  -9 455.721 75.6339  23
  -4  12  -9 431.589 58.9908  21
  -4  12  -9 354.884 54.3577   5
  -4  12  -9 432.069 75.9504  52
  -4  12 -10 452.655 70.0013  23
  -4  12 -10 395.007 57.2604  38
  -4  12 -10 428.533 72.7967  52
  -4  12 -10 345.400 83.3073  45
  -4  12 -11 108.482 61.6395  23
  -4  12 -11 218.529 75.3028  24
  -4  12 -12 180.026 57.4289  23
  -4  12 -13 53.7903 50.9048  23
  -4  12 -13-35.3132 40.0315  38
  -4  12 -14 1315.47 89.2356  23
   4 -11  -9 228.864 42.1993  32
  -4  11   8 185.463 35.3860  25
   4 -11  -8 146.950 48.1906  32
  -4  11   7 477.488 52.7599  25
   4 -11  -7 600.521 62.6900  32
   4 -11  -6 1547.46 112.524  32
  -4  11   6 1282.16 119.355  29
  -4  11   5 306.484 84.8976  39
  -4  11   5 204.202 77.9958  29
  -4  11   4 98.7626 78.0581  29
  -4  11   3 1888.12 128.914  29
  -4  11   3 1465.45 112.345   5
   4 -11  -3 1812.69 139.356  10
  -4  11   2 2514.83 165.530  29
  -4  11   2 2493.90 153.068   5
   4 -11  -2 2606.27 175.182  10
  -4  11   1 3609.64 256.410  45
   4 -11  -1 3886.42 256.948  10
  -4  11   1 3881.77 240.761   5
  -4  11   1 4271.18 248.595  39
  -4  11   0 30.0233 89.2788  45
  -4  11   0 49.9637 94.1258  24
   4 -11   0 117.845 72.5290  10
  -4  11   0 77.8106 77.8960  39
  -4  11  -1 3880.76 277.797  16
  -4  11  -1 4418.88 244.679  29
   4 -11   1 3778.22 251.143  10
  -4  11  -1 3900.14 265.406   8
  -4  11  -1 3867.75 239.966   6
  -4  11  -1 3637.89 243.811  39
  -4  11  -1 3404.58 252.966  24
  -4  11  -1 4012.80 253.076  45
  -4  11  -2 353.650 91.3501  45
  -4  11  -2 282.301 95.6254  24
  -4  11  -2 219.279 85.3725  23
  -4  11  -2 315.607 137.022  16
  -4  11  -2 360.132 54.2964  37
  -4  11  -2 401.630 72.2774  29
  -4  11  -2 211.766 69.2652   6
  -4  11  -2 321.871 91.1964   8
  -4  11  -3 3138.88 200.560  45
  -4  11  -3 2993.97 231.368  16
  -4  11  -3 2972.70 191.628  29
  -4  11  -3 2982.98 182.392  37
  -4  11  -3 2997.63 214.445   8
  -4  11  -3 2695.02 200.108  24
  -4  11  -3 2715.80 197.047  23
  -4  11  -4 643.726 80.6489  29
  -4  11  -4 707.596 140.883  16
  -4  11  -4 649.378 62.2684  37
  -4  11  -4 695.936 59.6808  25
  -4  11  -4 838.012 108.149   8
  -4  11  -4 541.972 82.1733  52
  -4  11  -5 2145.97 144.038  52
  -4  11  -5 1750.23 135.318  29
  -4  11  -5 1978.96 132.195  38
  -4  11  -5 2086.25 167.403   8
  -4  11  -5 1998.98 188.216  16
  -4  11  -6 407.182 74.8039  52
  -4  11  -6 383.430 99.7534   8
  -4  11  -6 298.828 86.5471  45
  -4  11  -6 406.723 136.508  16
  -4  11  -6 337.218 57.6854  21
  -4  11  -6 390.395 57.7292  38
  -4  11  -7 288.687 56.1663   5
  -4  11  -7 412.780 85.7298  45
  -4  11  -7 357.597 56.4115  42
  -4  11  -7 218.157 56.2428  21
  -4  11  -7 299.230 57.2169  38
  -4  11  -7 250.873 71.7448  52
  -4  11  -8 164.975 73.1652  31
  -4  11  -8 98.4486 59.2343  49
  -4  11  -8 177.900 52.1140   5
  -4  11  -8 147.150 54.3536  21
  -4  11  -8 134.213 52.7770  38
  -4  11  -8 257.465 81.3828  45
  -4  11  -9 1289.62 97.2528  38
  -4  11  -9 1309.91 114.693  45
  -4  11  -9 1205.81 106.318  31
  -4  11  -9 1178.85 91.1816   5
  -4  11  -9 1115.15 173.288  16
  -4  11  -9 1320.29 96.7056  21
  -4  11  -9 1421.73 105.747  23
  -4  11 -10 334.587 77.7331  45
  -4  11 -10 358.717 70.8858  23
  -4  11 -10 269.846 57.3984  21
  -4  11 -11 2082.36 142.272  23
  -4  11 -12 499.701 59.4267  38
  -4  11 -12 635.333 68.8665  23
  -4  11 -13 948.803 78.5308  38
  -4  11 -13 1213.29 84.9659  23
  -4  11 -14 173.514 38.9491  38
  -4  11 -14 318.264 50.0428  23
   4 -10 -10 184.107 43.8706  32
   4 -10  -9 317.543 56.9779  32
  -4  10   9 274.804 77.3841  43
  -4  10   9 323.893 38.0520  25
  -4  10   8 815.602 98.4166  43
   4 -10  -8 648.644 104.845  55
  -4  10   8 831.134 65.3494  25
   4 -10  -8 823.777 78.1252  32
   4 -10  -7 1333.14 139.628  55
  -4  10   7 1623.61 135.797  43
  -4  10   7 1505.95 119.023  29
  -4  10   6 582.980 84.4837  29
  -4  10   6 783.551 96.0964  39
  -4  10   6 601.013 98.2770  43
   4 -10  -6 537.729 106.156  55
  -4  10   5-130.217 76.5015  29
  -4  10   5-5.69879 85.2155  39
  -4  10   5 59.5692 85.3368  43
   4 -10  -5 106.996 92.9419  55
   4 -10  -4 3948.80 256.739  10
  -4  10   4 3794.08 244.993  29
   4 -10  -3 257.323 78.1909  10
  -4  10   3 189.675 54.3599   5
  -4  10   3 165.204 74.2483  29
  -4  10   2 6936.21 374.252  29
   4 -10  -2 6463.11 383.989  10
  -4  10   1 134.357 97.4096  24
   4 -10  -1 196.617 70.8771  10
  -4  10   1 95.7597 65.8961   6
  -4  10   1 175.053 80.5290  39
  -4  10   1 339.895 107.455  45
  -4  10   0 289.100 124.646  16
   4 -10   0 294.517 71.5758  10
  -4  10   0 292.604 78.5337   6
  -4  10   0 430.463 106.599  45
  -4  10   0 399.086 117.856  24
  -4  10   0 486.626 95.5026  39
  -4  10   0 379.828 120.114   2
  -4  10  -1 648.107 138.632  16
  -4  10  -1 760.390 85.8108  29
  -4  10  -1 565.328 96.0989  45
  -4  10  -1 850.124 107.048  24
  -4  10  -1 638.829 88.0352  23
  -4  10  -1 780.169 96.7560   8
  -4  10  -1 734.947 76.7593   6
   4 -10   1 656.443 82.9678  10
  -4  10  -1 628.304 82.3913  39
  -4  10  -1 807.052 125.169   2
  -4  10  -2 9959.01 549.462  37
  -4  10  -2 9077.62 574.908  16
  -4  10  -2 10462.8 553.225  29
  -4  10  -2 9377.63 570.167   2
   4 -10   2 8579.35 558.523  10
  -4  10  -2 9659.63 557.221  45
  -4  10  -2 8860.06 550.031  39
  -4  10  -2 9077.78 570.947   8
  -4  10  -2 8638.13 556.771  24
  -4  10  -2 8445.44 555.296  23
  -4  10  -3 1706.45 159.722  16
  -4  10  -3 1598.50 108.398  29
  -4  10  -3 1296.87 117.144  52
  -4  10  -3 1470.78 116.960  23
  -4  10  -3 1753.82 136.657   8
  -4  10  -3 1281.42 116.768  45
  -4  10  -3 1439.19 98.1997  37
  -4  10  -4 4622.27 295.430  23
  -4  10  -4 4371.93 288.293  21
  -4  10  -4 4660.65 298.993  49
  -4  10  -4 4475.57 293.247  31
  -4  10  -4 5076.78 287.221  37
  -4  10  -4 4652.68 292.007  38
  -4  10  -4 5168.74 291.291  29
  -4  10  -4 4914.99 317.734   2
  -4  10  -4 5239.20 304.777  52
  -4  10  -4 4835.67 320.808  16
  -4  10  -4 5197.31 317.221   8
  -4  10  -5 732.119 106.960   8
  -4  10  -5 566.757 80.3722   6
  -4  10  -5 800.623 90.0186  49
  -4  10  -5 594.543 69.2460  21
  -4  10  -5 855.466 133.483  16
  -4  10  -5 759.004 74.3951  38
  -4  10  -6 1762.92 126.178   6
  -4  10  -6 1582.62 154.478   8
  -4  10  -6 1620.74 122.209  21
  -4  10  -6 1992.23 137.005  49
  -4  10  -6 2032.64 139.093  45
  -4  10  -6 1906.33 125.659  38
  -4  10  -7 223.342 51.3426  42
  -4  10  -7 107.372 77.2442  45
  -4  10  -7 204.354 63.4061  49
  -4  10  -7 222.018 55.7336  21
  -4  10  -7 202.828 70.1025  31
  -4  10  -7 157.978 62.5160  30
  -4  10  -7 257.038 55.9885  38
  -4  10  -8 2857.29 178.067  31
  -4  10  -8 2304.86 178.397  30
  -4  10  -8 2774.33 178.306  49
  -4  10  -8 2567.32 173.351  21
  -4  10  -8 2890.51 170.185   5
  -4  10  -8 3048.38 225.640  16
  -4  10  -8 2687.91 183.586  45
  -4  10  -9 275.618 76.0383  45
  -4  10  -9 295.240 57.9980  21
  -4  10  -9 198.299 57.1169  49
  -4  10  -9 373.516 143.157  16
  -4  10  -9 246.355 69.1549  31
  -4  10 -10 3634.86 251.723  45
  -4  10 -10 4077.84 295.527  16
  -4  10 -10 4504.31 251.164  23
  -4  10 -10 3906.79 249.260  38
  -4  10 -10 4039.54 249.655  31
  -4  10 -11 709.838 73.7738  38
  -4  10 -11 740.388 80.9981  31
  -4  10 -11 781.479 72.8146  21
  -4  10 -11 818.917 81.2271  23
  -4  10 -11 753.367 86.7726  52
  -4  10 -12 1284.08 100.260  31
  -4  10 -12 1431.58 99.0881  23
  -4  10 -12 1313.13 94.9541  21
  -4  10 -12 1056.72 104.836  52
  -4  10 -12 1280.16 95.6141  38
  -4  10 -13 188.534 54.9879  23
  -4  10 -13 86.1400 55.9574  52
  -4  10 -13 147.650 46.0216  38
  -4  10 -14 71.8263 47.9427  23
  -4  10 -14 44.8659 50.4857  52
  -4  10 -14 64.6242 39.8186  38
  -4  10 -15 46.1221 39.2229  23
  -4  10 -15 83.5640 40.4684  52
  -4  10 -15 50.0078 29.9316  38
   4  -9 -12 429.143 37.9911  32
   4  -9 -11 150.554 45.4427  32
   4  -9 -10 954.319 77.6758  32
  -4   9  10 741.659 102.640  43
  -4   9   9 352.415 44.3367  25
   4  -9  -9 341.662 64.6813  32
  -4   9   9 241.076 75.7883  39
  -4   9   9 342.254 96.9647  43
   4  -9  -9 239.024 103.520  55
  -4   9   8 1547.97 141.924  43
  -4   9   8 1785.61 127.193  39
  -4   9   7 314.978 71.6628  29
  -4   9   7 437.725 88.3540  39
  -4   9   7 549.405 103.007  43
   4  -9  -7 290.408 89.1487  10
   4  -9  -7 346.031 108.793  55
  -4   9   6 61.6451 84.9587  39
  -4   9   6 45.0331 95.0212  43
   4  -9  -6-5.33732 99.4736  55
  -4   9   6-14.1428 73.4206  29
  -4   9   5 1772.70 135.208  39
   4  -9  -5 1704.77 144.111  55
  -4   9   5 1819.45 140.573  43
  -4   9   5 1583.29 128.841  29
  -4   9   4 1118.17 115.986  43
   4  -9  -4 1099.74 110.410  10
   4  -9  -4 964.353 118.135  55
  -4   9   4 1231.36 104.615  29
   4  -9  -3 225.315 71.2293  10
  -4   9   3 182.733 73.3877  29
  -4   9   2 857.222 76.6080  29
  -4   9   2 788.185 132.666   2
  -4   9   2 714.655 73.0688   6
  -4   9   2 557.343 94.2681  24
   4  -9  -2 643.093 84.2865  10
  -4   9   1 2665.45 204.949   2
  -4   9   1 2444.29 200.385  16
  -4   9   1 2634.72 184.657  24
  -4   9   1 3104.39 181.839  45
  -4   9   1 2902.40 177.795  39
   4  -9  -1 2558.21 183.980  10
  -4   9   1 2664.25 172.316   6
  -4   9   0 169.722 100.662  16
  -4   9   0 229.910 78.1732  24
  -4   9   0 106.063 70.7423  23
  -4   9   0 122.695 54.2113   6
  -4   9   0 186.670 63.9953  45
  -4   9   0 158.452 101.011   2
  -4   9   0 132.536 66.9762  39
   4  -9   0 114.062 61.4401  10
  -4   9  -1 2250.04 176.530  16
  -4   9  -1 2045.11 153.132  23
  -4   9  -1 2103.47 172.055   2
   4  -9   1 2139.49 152.974  10
  -4   9  -1 2204.24 144.371   6
  -4   9  -1 2685.98 153.370  45
  -4   9  -2 45.1271 63.2012  23
  -4   9  -2-33.0352 58.6673  49
  -4   9  -2 46.9600 59.3133  45
  -4   9  -2 30.3263 103.413  16
   4  -9   2 8.74996 54.6552  10
  -4   9  -2 39.6929 68.9733   8
  -4   9  -3 2920.36 182.260  38
  -4   9  -3 2999.31 211.418  16
  -4   9  -3 2641.28 184.982  31
  -4   9  -3 3082.64 205.401   8
  -4   9  -3 2978.85 189.761  49
  -4   9  -3 2762.82 186.681  23
   4  -9   3 2884.67 189.032  10
  -4   9  -3 3258.27 187.866  45
  -4   9  -4 378.314 51.3494  38
  -4   9  -4 504.534 107.748  16
  -4   9  -4 433.545 84.9902   8
  -4   9  -4 464.490 59.9675   6
  -4   9  -4 371.547 51.8211  21
  -4   9  -4 405.065 104.870   2
  -4   9  -4 483.408 65.1352  23
  -4   9  -4 382.688 63.3692  49
  -4   9  -5 2803.85 163.792  49
  -4   9  -5 2153.52 156.495  21
  -4   9  -5 2410.35 158.666   6
  -4   9  -5 2692.84 187.664   8
  -4   9  -5 2493.07 193.643   2
  -4   9  -5 2453.07 158.887  38
  -4   9  -5 2818.76 165.780  45
  -4   9  -5 2550.05 192.393  16
  -4   9  -6 3034.73 210.927   2
  -4   9  -6 2452.57 169.540  21
  -4   9  -6 2673.22 170.060   6
  -4   9  -6 3201.37 203.255   8
  -4   9  -6 2833.70 177.901  45
  -4   9  -6 2683.97 174.737  49
  -4   9  -6 2680.99 172.577  38
  -4   9  -7 3842.33 272.015  30
  -4   9  -7 4722.96 272.708  31
  -4   9  -7 4839.86 277.746  52
  -4   9  -7 4048.92 269.629  21
  -4   9  -7 4086.74 268.379   6
  -4   9  -7 5180.14 275.134  49
  -4   9  -7 4808.34 303.890  16
  -4   9  -7 4831.02 281.676  45
  -4   9  -8 1169.73 112.480  30
  -4   9  -8 1512.23 109.258  31
  -4   9  -8 1273.78 103.737  38
  -4   9  -8 1645.00 107.715  49
  -4   9  -8 1525.18 163.772  16
  -4   9  -8 1394.98 114.350  45
  -4   9  -9 1701.64 121.426  31
  -4   9  -9 1608.04 119.107  38
  -4   9  -9 1688.26 119.427  49
  -4   9  -9 1685.50 125.531  45
  -4   9  -9 1873.93 180.625  16
  -4   9 -10 307.532 57.9260  38
  -4   9 -10 385.933 66.3293  31
  -4   9 -10 190.414 140.090  16
  -4   9 -10 286.680 59.3450  21
  -4   9 -11 359.896 63.5633  23
  -4   9 -11 386.507 65.3085  31
  -4   9 -11 335.181 58.8253  38
  -4   9 -11 302.856 59.3136  21
  -4   9 -12 40.6552 57.2054  23
  -4   9 -12 0.63054 60.5910  31
  -4   9 -12 74.9104 51.5983  21
  -4   9 -12 18.3273 49.8489  38
  -4   9 -13 356.459 54.1893  38
  -4   9 -13 451.536 54.5408  21
  -4   9 -13 454.218 61.0019  23
  -4   9 -14 170.214 54.1742  52
  -4   9 -14 165.021 42.1794  38
  -4   9 -14 130.545 49.8436  23
  -4   9 -15 818.127 83.8074  52
  -4   9 -15 1067.22 77.1633  38
  -4   9 -16 177.533 29.1881  52
   4  -8 -11 1461.80 100.466  32
   4  -8 -11 1161.71 127.077  55
  -4   8  10 638.221 85.0156  39
   4  -8 -10 687.763 115.834  55
   4  -8 -10 891.609 77.6707  32
  -4   8  10 541.842 110.365  43
  -4   8   9 300.444 85.0215  39
  -4   8   9 502.783 110.036  43
  -4   8   8 615.676 112.730  43
   4  -8  -8 358.467 116.581  55
   4  -8  -8 723.755 95.4184  13
   4  -8  -8 587.141 93.3532  10
  -4   8   8 621.768 91.1689  39
   4  -8  -7 335.403 82.5138  10
   4  -8  -7 259.367 80.2948  13
   4  -8  -7 180.300 105.781  55
  -4   8   7 318.848 103.372  43
  -4   8   7 178.073 68.0794  29
  -4   8   7 298.429 85.9137  39
   4  -8  -6 1491.70 116.674  10
   4  -8  -6 964.071 110.253  13
  -4   8   6 1469.29 126.631  43
   4  -8  -6 1343.96 130.854  55
  -4   8   6 1416.22 112.228  39
  -4   8   6 788.396 102.162  29
  -4   8   5 1555.87 144.717  43
   4  -8  -5 1335.06 144.993  55
  -4   8   5 1358.72 109.732  29
  -4   8   5 1424.37 110.706  39
   4  -8  -4 1009.45 91.9889  10
   4  -8  -4 750.405 85.6249  13
  -4   8   4 863.115 82.9283  29
  -4   8   4 730.296 97.1579  43
  -4   8   3 3654.61 233.188   2
   4  -8  -3 3208.20 219.215  10
  -4   8   2 2599.96 196.111   2
   4  -8  -2 2537.81 180.713  10
  -4   8   2 2880.31 171.767  27
  -4   8   1 858.119 107.177  16
   4  -8  -1 880.143 83.6728  10
  -4   8   1 935.638 111.140   2
  -4   8   0 2578.67 185.742  16
   4  -8   0 2536.27 170.639  10
  -4   8   0 2670.53 184.279   2
  -4   8  -1 291.162 84.5168   2
  -4   8  -1 210.532 92.2322  16
   4  -8   1 175.942 55.0358  10
  -4   8  -1 186.621 59.8481   7
  -4   8  -2 1831.16 148.635  16
   4  -8   2 1763.24 126.632  10
  -4   8  -2 1888.12 139.517   8
  -4   8  -3 73.3241 89.8306  16
  -4   8  -3 177.698 67.7881   8
   4  -8   3 99.2514 52.4643  10
  -4   8  -4 6080.98 392.711  16
  -4   8  -4 6385.00 393.396   8
  -4   8  -4 6399.70 390.034   2
  -4   8  -5 622.221 63.1640  23
  -4   8  -5 606.591 103.027   2
  -4   8  -5 456.238 63.7839  52
  -4   8  -6 3443.40 207.820  45
  -4   8  -6 3118.04 203.709  21
  -4   8  -6 3581.78 228.955   2
  -4   8  -6 3402.50 229.846   8
  -4   8  -7 118.958 48.6110  51
  -4   8  -7 68.2017 56.7923  45
  -4   8  -7 70.1659 43.1545  38
  -4   8  -7-4.86691 102.456   2
  -4   8  -7 105.065 126.378  16
  -4   8  -7 97.4356 54.0305  31
  -4   8  -7 52.3193 58.7250  30
  -4   8  -8 877.065 82.5552  38
  -4   8  -8 1121.71 86.8526  51
  -4   8  -8 1068.43 92.7095  31
  -4   8  -8 1162.30 142.709  16
  -4   8  -8 1084.35 91.2914  45
  -4   8  -9 245.847 54.1050  38
  -4   8  -9 325.909 133.457  16
  -4   8  -9 346.572 64.8626  31
  -4   8  -9 343.840 62.0789  51
  -4   8  -9 123.839 71.6949  46
  -4   8  -9 209.060 57.8344  21
  -4   8  -9 327.940 66.3578  45
  -4   8 -10 3463.75 216.294  38
  -4   8 -10 3709.60 215.174  31
  -4   8 -10 3428.49 214.649  21
  -4   8 -10 2884.30 221.017  46
  -4   8 -10 3647.04 257.446  16
  -4   8 -10 3504.16 219.641  51
  -4   8 -11 32.4269 58.2471  51
  -4   8 -11 78.8718 58.1153  31
  -4   8 -11 38.8383 51.8119  38
  -4   8 -11 16.6313 73.0394  46
  -4   8 -11 41.4329 54.5248  21
  -4   8 -12 281.275 65.9019  51
  -4   8 -12 320.217 62.4887  23
  -4   8 -12 361.926 60.7159  31
  -4   8 -12 275.743 77.5080  46
  -4   8 -12 267.667 57.2439  21
  -4   8 -12 367.575 57.4252  38
  -4   8 -13 274.180 51.3330  38
  -4   8 -13 286.127 59.4168  51
  -4   8 -13 286.504 57.8699  23
  -4   8 -13 311.496 53.3402  21
  -4   8 -14 696.503 63.3458  23
  -4   8 -14 562.695 57.1565  38
  -4   8 -15 185.327 46.2907  23
  -4   8 -15 161.872 34.2646  38
  -4   8 -15 181.709 48.3084  52
  -4   8 -16 48.0464 30.1362  52
   4  -7 -12 151.781 40.9061  46
   4  -7 -11 1278.66 134.402  55
  -4   7  10 206.924 79.2781  39
   4  -7 -10 248.807 118.802  55
   4  -7  -9 494.045 128.141  55
  -4   7   9 696.094 95.3363  39
   4  -7  -9 826.902 104.012  13
   4  -7  -9 873.630 101.183  10
  -4   7   9 701.755 121.817  43
   4  -7  -8 6.20036 114.894  55
  -4   7   8 300.288 108.879  43
   4  -7  -8 162.718 83.3083  13
   4  -7  -8 332.240 82.2057  10
  -4   7   8 305.679 85.0747  39
  -4   7   7 1593.82 142.831  43
   4  -7  -7 1248.39 144.954  55
  -4   7   7 1713.79 126.440  39
   4  -7  -7 1810.21 131.485  10
   4  -7  -7 1274.43 128.567  13
   4  -7  -7 1459.04 155.090  17
   4  -7  -6 1526.17 134.969  13
   4  -7  -6 1802.39 136.752  10
  -4   7   6 1857.69 166.462  43
   4  -7  -6 1844.19 178.955  55
   4  -7  -6 1788.50 164.816  17
  -4   7   6 1580.58 125.462  29
  -4   7   6 2159.35 140.197  39
  -4   7   5 2045.16 139.573  43
  -4   7   5 1940.58 123.572  29
[truncated: 628,232 more chars]
