# Supplementary material for: Modulating Luminescence Thermometry of the EuIII/TbIII Pair in Coordination Polymers through Ligand Structure and Lanthanide(III) Molar Ratio
Source: ACS Omega. 2026 Jul 10;11(29):43849–62. doi: 10.1021/acsomega.6c03259 (PMC13425478; doi:10.1021/acsomega.6c03259)
Supplement: Supplementary file 3 [file ao6c03259_si_003.cif]

data_20230814fs01_auto
_audit_creation_date               2026-02-20
_audit_creation_method
;
Olex2 1.5
(compiled 2025.07.13 svn.rb7424aed for OlexSys, GUI svn.r7314)
;
_shelx_SHELXL_version_number       '2018/3'
loop_
  _audit_author_name
  _audit_author_email
  _audit_author_address
 'Sigoli, F.A.' ? ?
 'Santiago, P.H.' pedrophs.santiago@gmail.com
;
Universidade de Sao Paulo
Instituto de Fisica de Sao Carlos
Sao Carlos/SP
Brazil
;

_audit_contact_author_address      ?
_audit_contact_author_email        ?
_audit_contact_author_name         ''
_audit_contact_author_phone        ?
_publ_contact_author_id_orcid      ?
_publ_section_references
;
Dolomanov, O.V., Bourhis, L.J., Gildea, R.J, Howard, J.A.K. & Puschmann, H.
 (2009), J. Appl. Cryst. 42, 339-341.

Sheldrick, G.M. (2015). Acta Cryst. A71, 3-8.

Sheldrick, G.M. (2015). Acta Cryst. C71, 3-8.
;
_chemical_name_common              ?
_chemical_name_systematic          ?
_chemical_formula_moiety           'C43 H40 Eu0.25 F9 O8 P2 Tb0.75'
_chemical_formula_sum              'C43 H40 Eu0.25 F9 O8 P2 Tb0.75'
_chemical_formula_weight           1074.87
_chemical_melting_point            ?
_chemical_oxdiff_formula           'C43H40F9O8P2Tb '
_chemical_oxdiff_usercomment      
 'Amostra Tb_DPPBO_tfaa_Prof Fernando Sigoli UNICAMP'
loop_
  _atom_type_symbol
  _atom_type_description
  _atom_type_scat_dispersion_real
  _atom_type_scat_dispersion_imag
  _atom_type_scat_source
 'C' 'C' 0.0033 0.0016 'International Tables Vol C Tables 4.2.6.8 and 6.1.1.4'
 'H' 'H' 0.0000 0.0000 'International Tables Vol C Tables 4.2.6.8 and 6.1.1.4'
 'Eu' 'Eu' -0.1578 3.6682
 'International Tables Vol C Tables 4.2.6.8 and 6.1.1.4'
 'F' 'F' 0.0171 0.0103 'International Tables Vol C Tables 4.2.6.8 and 6.1.1.4'
 'O' 'O' 0.0106 0.0060 'International Tables Vol C Tables 4.2.6.8 and 6.1.1.4'
 'P' 'P' 0.1023 0.0942 'International Tables Vol C Tables 4.2.6.8 and 6.1.1.4'
 'Tb' 'Tb' -0.1723 4.1537
 'International Tables Vol C Tables 4.2.6.8 and 6.1.1.4'

_shelx_space_group_comment
;
The symmetry employed for this shelxl refinement is uniquely defined
by the following loop, which should always be used as a source of
symmetry information in preference to the above space-group names.
They are only intended as comments.
;
_space_group_crystal_system        'triclinic'
_space_group_IT_number             2
_space_group_name_H-M_alt          'P -1'
_space_group_name_Hall             '-P 1'
loop_
  _space_group_symop_operation_xyz
 'x, y, z'
 '-x, -y, -z'

_cell_length_a                     11.5465(2)
_cell_length_b                     13.5242(2)
_cell_length_c                     15.2416(2)
_cell_angle_alpha                  81.9250(10)
_cell_angle_beta                   72.6420(10)
_cell_angle_gamma                  87.9370(10)
_cell_volume                       2249.13(6)
_cell_formula_units_Z              2
_cell_measurement_reflns_used      35893
_cell_measurement_temperature      100.00(13)
_cell_measurement_theta_max        33.9180
_cell_measurement_theta_min        2.8110
_shelx_estimated_absorpt_T_max     0.936
_shelx_estimated_absorpt_T_min     0.763
_exptl_absorpt_coefficient_mu      1.686
_exptl_absorpt_correction_T_max    1.000
_exptl_absorpt_correction_T_min    0.721
_exptl_absorpt_correction_type     gaussian
_exptl_absorpt_process_details
;
CrysAlisPro 1.171.42.84a (Rigaku Oxford Diffraction, 2023)
Numerical absorption correction based on gaussian integration over
a multifaceted crystal model
Empirical absorption correction using spherical harmonics,
implemented in SCALE3 ABSPACK scaling algorithm.
;
_exptl_absorpt_special_details     ?
_exptl_crystal_colour              'light colourless'
_exptl_crystal_colour_modifier     light
_exptl_crystal_colour_primary      colourless
_exptl_crystal_density_diffrn      1.587
_exptl_crystal_density_meas        ?
_exptl_crystal_density_method      ?
_exptl_crystal_description         block
_exptl_crystal_F_000               1075
loop_
  _exptl_crystal_face_index_h
  _exptl_crystal_face_index_k
  _exptl_crystal_face_index_l
  _exptl_crystal_face_perp_dist
 1 1 1 0.0665
 -1 -1 -1 0.0635
 1 0 -2 0.0246
 -1 0 2 0.0162
 2 0 1 0.0248
 -2 0 -1 0.0190
 0 1 0 0.0719
 0 -2 -1 0.0855
 0 0 -1 0.0162
 0 0 1 0.0205

_exptl_crystal_size_max            0.17
_exptl_crystal_size_mid            0.04
_exptl_crystal_size_min            0.04
loop_
  _exptl_oxdiff_crystal_face_indexfrac_h
  _exptl_oxdiff_crystal_face_indexfrac_k
  _exptl_oxdiff_crystal_face_indexfrac_l
  _exptl_oxdiff_crystal_face_x
  _exptl_oxdiff_crystal_face_y
  _exptl_oxdiff_crystal_face_z
 1.0000 1.0000 1.0000 -0.0167 -0.0750 -0.0305
 -1.0000 -1.0000 -1.0000 0.0167 0.0750 0.0305
 1.0000 0.0000 -2.0000 -0.0212 -0.0562 0.1182
 -1.0000 -0.0000 2.0000 0.0212 0.0562 -0.1182
 2.0000 -0.0000 1.0000 0.0463 -0.1142 0.0069
 -2.0000 0.0000 -1.0000 -0.0463 0.1142 -0.0069
 -0.0000 1.0000 -0.0000 -0.0487 -0.0177 -0.0110
 0.0000 -2.0000 -1.0000 0.0797 0.0357 0.0679
 0.0000 0.0000 -1.0000 -0.0177 0.0004 0.0459
 -0.0000 -0.0000 1.0000 0.0177 -0.0004 -0.0459

_exptl_transmission_factor_max     ?
_exptl_transmission_factor_min     ?
_diffrn_reflns_av_R_equivalents    0.0341
_diffrn_reflns_av_unetI/netI       0.0271
_diffrn_reflns_Laue_measured_fraction_full  0.999
_diffrn_reflns_Laue_measured_fraction_max  0.999
_diffrn_reflns_limit_h_max         14
_diffrn_reflns_limit_h_min         -14
_diffrn_reflns_limit_k_max         16
_diffrn_reflns_limit_k_min         -16
_diffrn_reflns_limit_l_max         18
_diffrn_reflns_limit_l_min         -18
_diffrn_reflns_number              37727
_diffrn_reflns_point_group_measured_fraction_full  0.999
_diffrn_reflns_point_group_measured_fraction_max  0.999
_diffrn_reflns_theta_full          25.242
_diffrn_reflns_theta_max           25.682
_diffrn_reflns_theta_min           2.372
_diffrn_ambient_environment        N~2~
_diffrn_ambient_temperature        100.00(13)
_diffrn_detector                   'Hybrid Pixel Array Detector'
_diffrn_detector_area_resol_mean   10.0000
_diffrn_detector_type              HyPix
_diffrn_measured_fraction_theta_full  0.999
_diffrn_measured_fraction_theta_max  0.999
_diffrn_measurement_details
;
List of Runs (angles in degrees, time in seconds):

  # Type    Start    End  Width  t~exp~   \w     \q     \k     \f   Frames
--------------------------------------------------------------------------
  1  \w    -83.00 -15.00   0.50   11.06    --  -12.13 -28.00 -81.00  136
  2  \w      3.00  60.00   0.50   11.06    --  -12.13  28.00  80.00  114
  3  \w    -57.00 -32.00   0.50   11.06    --   12.92 -28.00 -81.00   50
  4  \w    -16.00  10.00   0.50   11.06    --  -12.13 -77.00-150.00   52
  5  \w    -34.00  16.00   0.50   11.06    --  -12.13  77.00 120.00  100
  6  \w    -16.00   9.00   0.50   11.06    --  -12.13 -77.00 -30.00   50
  7  \w    -37.00   2.00   0.50   11.06    --  -12.13 -57.00 -60.00   78
  8  \w    -36.00   2.00   0.50   11.06    --  -12.13 -57.00   0.00   76
  9  \w    -84.00 -37.00   0.50   11.06    --  -12.13 -38.00-180.00   94
 10  \w    -16.00   9.00   0.50   11.06    --  -12.13 -77.00  60.00   50
 11  \w    -16.00  10.00   0.50   11.06    --  -12.13 -77.00 -90.00   52
 12  \w     58.00  85.00   0.50   11.06    --   12.92 178.00  60.00   54
 13  \w    -60.00 -23.00   0.50   11.06    --   12.92 -19.00  60.00   74
 14  \w     59.00  84.00   0.50   11.06    --   12.92-178.00  60.00   50
 15  \w    -61.00 -36.00   0.50   11.06    --   12.92 -19.00-150.00   50
 16  \w      3.00  37.00   0.50   11.06    --   12.92  57.00-180.00   68
 17  \w     -1.00  37.00   0.50   11.06    --   12.92  57.00 -90.00   76
 18  \w    -16.00  33.00   0.50   11.06    --   12.92 -77.00 -60.00   98
;
_diffrn_measurement_device         'four-circle diffractometer'
_diffrn_measurement_device_type    'XtaLAB Synergy, Dualflex, HyPix'
_diffrn_measurement_method         '\w scans'
_diffrn_orient_matrix_type        
 'CrysAlisPro convention (1999,Acta A55,543-557)'
_diffrn_orient_matrix_UB_11        0.0142538000
_diffrn_orient_matrix_UB_12        -0.0487201000
_diffrn_orient_matrix_UB_13        0.0177497000
_diffrn_orient_matrix_UB_21        -0.0569398000
_diffrn_orient_matrix_UB_22        -0.0176619000
_diffrn_orient_matrix_UB_23        -0.0003521000
_diffrn_orient_matrix_UB_31        0.0264031000
_diffrn_orient_matrix_UB_32        -0.0109795000
_diffrn_orient_matrix_UB_33        -0.0459011000
_diffrn_oxdiff_ac3_digest_hkl      01e80980dfa3fb8ed27ee08700e6511e27de79
_diffrn_oxdiff_digest_hkl
;
01c8065100ebe82e5cff6267cd5986dae24b23
;
_diffrn_radiation_monochromator    mirror
_diffrn_radiation_probe            x-ray
_diffrn_radiation_type             'Mo K\a'
_diffrn_radiation_wavelength       0.71073
_diffrn_source                     'micro-focus sealed X-ray tube'
_diffrn_source_type                'PhotonJet (Mo) X-ray Source'
_reflns_Friedel_coverage           0.000
_reflns_Friedel_fraction_full      .
_reflns_Friedel_fraction_max       .
_reflns_number_gt                  7936
_reflns_number_total               8529
_reflns_special_details
;
 Reflections were merged by SHELXL according to the crystal
 class for the calculation of statistics and refinement.
 
 _reflns_Friedel_fraction is defined as the number of unique
 Friedel pairs measured divided by the number that would be
 possible theoretically, ignoring centric projections and
 systematic absences.
;
_reflns_threshold_expression       'I > 2\s(I)'
_computing_cell_refinement         'CrysAlisPro 1.171.42.84a (Rigaku OD, 2023)'
_computing_data_collection         'CrysAlisPro 1.171.42.84a (Rigaku OD, 2023)'
_computing_data_reduction          'CrysAlisPro 1.171.42.84a (Rigaku OD, 2023)'
_computing_molecular_graphics      'Olex2 1.5 (Dolomanov et al., 2009)'
_computing_publication_material    'Olex2 1.5 (Dolomanov et al., 2009)'
_computing_structure_refinement    'SHELXL 2018/3 (Sheldrick, 2015)'
_computing_structure_solution      'SHELXT  (Sheldrick, 2015)'
_refine_diff_density_max           0.768
_refine_diff_density_min           -0.588
_refine_diff_density_rms           0.073
_refine_ls_extinction_coef         .
_refine_ls_extinction_method       none
_refine_ls_goodness_of_fit_ref     1.056
_refine_ls_hydrogen_treatment      constr
_refine_ls_matrix_type             full
_refine_ls_number_parameters       581
_refine_ls_number_reflns           8529
_refine_ls_number_restraints       3
_refine_ls_R_factor_all            0.0247
_refine_ls_R_factor_gt             0.0219
_refine_ls_restrained_S_all        1.064
_refine_ls_shift/su_max            0.002
_refine_ls_shift/su_mean           0.000
_refine_ls_structure_factor_coef   Fsqd
_refine_ls_weighting_details      
 'w=1/[\s^2^(Fo^2^)+(0.0241P)^2^+1.6441P] where P=(Fo^2^+2Fc^2^)/3'
_refine_ls_weighting_scheme        calc
_refine_ls_wR_factor_gt            0.0515
_refine_ls_wR_factor_ref           0.0528
_refine_special_details            ?
_olex2_refinement_description
;
1. Fixed Uiso
 At 1.2 times of:
  All C(H) groups, All C(H,H) groups
 At 1.5 times of:
  All C(H,H,H) groups
2. Shared sites
{Tb1, Eu1}
3. Restrained distances
 C11-F7 \\sim C11-F7A
 with sigma of 0.02
 C11-F8 \\sim C11-F8A
 with sigma of 0.02
 C11-F9 \\sim C11-F9A
 with sigma of 0.02
4. Uiso/Uaniso restraints and constraints
Uanis(F8A) = Uanis(F8)
Uanis(F7A) = Uanis(F7)
Uanis(F9) = Uanis(F9A)
Uanis(Tb1) = Uanis(Eu1)
5. Rigid body (RIGU) restrains
 F7, F8, F9
 with sigma for 1-2 distances of 0.004 and sigma for 1-3 distances of 0.004
 F7A, F8A, F9A
 with sigma for 1-2 distances of 0.004 and sigma for 1-3 distances of 0.004
6. Others
 Sof(F9A)=Sof(F7A)=Sof(F8A)=1-FVAR(1)
 Sof(F7)=Sof(F8)=Sof(F9)=FVAR(1)
 Fixed Sof: Tb1(0.75) Eu1(0.25)
7.a Secondary CH2 refined with riding coordinates:
 C42(H42A,H42B), C29(H29A,H29B), C43(H43A,H43B), C28(H28A,H28B)
7.b Aromatic/amide H refined with riding coordinates:
 C17(H17), C37(H37), C27(H27), C35(H35), C8(H8), C21(H21), C19(H19), C18(H18),
 C38(H38), C3(H3), C23(H23), C20(H20), C39(H39), C25(H25), C26(H26), C41(H41),
 C34(H34), C40(H40), C31(H31), C13(H13), C24(H24), C33(H33), C32(H32)
7.c Idealised Me refined as rotating group:
 C5(H5A,H5B,H5C), C10(H10A,H10B,H10C), C15(H15A,H15B,H15C)
;
_atom_sites_solution_hydrogens     geom
_atom_sites_solution_primary       dual
_atom_sites_solution_secondary     ?
loop_
  _atom_site_label
  _atom_site_type_symbol
  _atom_site_fract_x
  _atom_site_fract_y
  _atom_site_fract_z
  _atom_site_U_iso_or_equiv
  _atom_site_adp_type
  _atom_site_occupancy
  _atom_site_site_symmetry_order
  _atom_site_calc_flag
  _atom_site_refinement_flags_posn
  _atom_site_refinement_flags_adp
  _atom_site_refinement_flags_occupancy
  _atom_site_disorder_assembly
  _atom_site_disorder_group
 Tb1 Tb 0.49913(2) 0.21395(2) 0.28615(2) 0.01323(4) Uani 0.75 1 d . . P A 3
 P2 P 0.55088(5) 0.49166(4) 0.21127(4) 0.01451(11) Uani 1 1 d . . . . .
 P1 P 0.30473(5) 0.15111(4) 0.14065(4) 0.01444(11) Uani 1 1 d . . . . .
 O2 O 0.49586(13) 0.27138(12) 0.42792(10) 0.0188(3) Uani 1 1 d . . . . .
 O8 O 0.50459(13) 0.38833(11) 0.25094(10) 0.0179(3) Uani 1 1 d . . . . .
 O3 O 0.62631(13) 0.25043(12) 0.12913(10) 0.0200(3) Uani 1 1 d . . . . .
 O7 O 0.38390(13) 0.17252(12) 0.19716(10) 0.0192(3) Uani 1 1 d . . . . .
 O4 O 0.69881(13) 0.22194(12) 0.29281(10) 0.0205(3) Uani 1 1 d . . . . .
 F2 F 0.07714(14) 0.36552(14) 0.39527(11) 0.0448(4) Uani 1 1 d . . . . .
 O1 O 0.29437(13) 0.26238(12) 0.35907(10) 0.0184(3) Uani 1 1 d . . . . .
 O6 O 0.40634(14) 0.08046(12) 0.40142(11) 0.0227(3) Uani 1 1 d . . . . .
 O5 O 0.59397(15) 0.06256(12) 0.24219(11) 0.0246(4) Uani 1 1 d . . . . .
 F1 F 0.05420(13) 0.21108(13) 0.45227(12) 0.0424(4) Uani 1 1 d . . . . .
 F6 F 0.71343(15) 0.17825(13) -0.03779(10) 0.0410(4) Uani 1 1 d . . . . .
 F4 F 0.7607(2) 0.33166(13) -0.04976(11) 0.0611(6) Uani 1 1 d . . . . .
 F3 F 0.04601(13) 0.32142(15) 0.54108(11) 0.0437(4) Uani 1 1 d . . . . .
 F5 F 0.89380(14) 0.21860(16) -0.04757(11) 0.0515(5) Uani 1 1 d . . . . .
 C42 C 0.5911(2) 0.51362(17) 0.08679(14) 0.0179(4) Uani 1 1 d . . . . .
 H42A H 0.613278 0.584808 0.065025 0.021 Uiso 1 1 calc R U . . .
 H42B H 0.662584 0.472832 0.060310 0.021 Uiso 1 1 calc R U . . .
 C16 C 0.22224(19) 0.26135(16) 0.11411(14) 0.0169(4) Uani 1 1 d . . . . .
 C9 C 0.8023(2) 0.21236(18) 0.23804(16) 0.0217(5) Uani 1 1 d . . . . .
 C30 C 0.4332(2) 0.57956(17) 0.25431(15) 0.0177(4) Uani 1 1 d . . . . .
 C22 C 0.19491(19) 0.05611(16) 0.20418(15) 0.0187(5) Uani 1 1 d . . . . .
 C29 C 0.46556(19) 0.01708(17) 0.04641(14) 0.0176(4) Uani 1 1 d . . . . .
 H29A H 0.524070 0.032285 0.078813 0.021 Uiso 1 1 calc R U . . .
 H29B H 0.411560 -0.037508 0.085861 0.021 Uiso 1 1 calc R U . . .
 C17 C 0.2152(2) 0.33894(17) 0.16747(15) 0.0204(5) Uani 1 1 d . . . . .
 H17 H 0.256525 0.333832 0.213259 0.024 Uiso 1 1 calc R U . . .
 C43 C 0.4854(2) 0.48698(18) 0.05251(14) 0.0201(5) Uani 1 1 d . . . . .
 H43A H 0.467611 0.414609 0.070095 0.024 Uiso 1 1 calc R U . . .
 H43B H 0.412082 0.523672 0.083113 0.024 Uiso 1 1 calc R U . . .
 C36 C 0.68323(19) 0.51870(17) 0.24362(14) 0.0170(4) Uani 1 1 d . . . . .
 C37 C 0.7146(2) 0.45240(18) 0.31166(16) 0.0233(5) Uani 1 1 d . . . . .
 H37 H 0.666410 0.394587 0.340331 0.028 Uiso 1 1 calc R U . . .
 C28 C 0.3898(2) 0.11004(17) 0.03248(14) 0.0183(5) Uani 1 1 d . . . . .
 H28A H 0.332878 0.095008 -0.001372 0.022 Uiso 1 1 calc R U . . .
 H28B H 0.444279 0.164730 -0.006148 0.022 Uiso 1 1 calc R U . . .
 C7 C 0.7383(2) 0.23411(17) 0.09630(15) 0.0210(5) Uani 1 1 d . . . . .
 C27 C 0.1684(2) 0.04029(18) 0.30094(16) 0.0225(5) Uani 1 1 d . . . . .
 H27 H 0.211231 0.076327 0.330765 0.027 Uiso 1 1 calc R U . . .
 C35 C 0.3313(2) 0.54312(19) 0.32511(17) 0.0272(5) Uani 1 1 d . . . . .
 H35 H 0.325139 0.474084 0.348897 0.033 Uiso 1 1 calc R U . . .
 C4 C 0.4189(2) 0.30389(16) 0.49429(14) 0.0180(5) Uani 1 1 d . . . . .
 C8 C 0.8258(2) 0.21430(19) 0.14061(16) 0.0250(5) Uani 1 1 d . . . . .
 H8 H 0.905977 0.201263 0.104494 0.030 Uiso 1 1 calc R U . . .
 C12 C 0.5883(2) -0.02472(18) 0.28077(18) 0.0249(5) Uani 1 1 d . . . . .
 C21 C 0.1612(2) 0.26966(18) 0.04727(15) 0.0213(5) Uani 1 1 d . . . . .
 H21 H 0.165971 0.217460 0.010653 0.026 Uiso 1 1 calc R U . . .
 C2 C 0.2423(2) 0.28653(17) 0.43830(15) 0.0190(5) Uani 1 1 d . . . . .
 C19 C 0.0864(2) 0.43042(19) 0.08716(17) 0.0276(5) Uani 1 1 d . . . . .
 H19 H 0.039338 0.487941 0.078231 0.033 Uiso 1 1 calc R U . . .
 C14 C 0.4162(2) -0.01137(19) 0.41826(18) 0.0294(6) Uani 1 1 d . . . . .
 C5 C 0.4641(2) 0.34492(19) 0.56479(17) 0.0266(5) Uani 1 1 d . . . . .
 H5A H 0.467157 0.418003 0.551964 0.040 Uiso 1 1 calc R U . . .
 H5B H 0.545567 0.319227 0.561332 0.040 Uiso 1 1 calc R U . . .
 H5C H 0.409079 0.324295 0.627038 0.040 Uiso 1 1 calc R U . . .
 C18 C 0.1478(2) 0.42304(18) 0.15319(16) 0.0251(5) Uani 1 1 d . . . . .
 H18 H 0.143578 0.476001 0.188877 0.030 Uiso 1 1 calc R U . . .
 C38 C 0.8168(2) 0.4714(2) 0.33726(18) 0.0290(6) Uani 1 1 d . . . . .
 H38 H 0.838096 0.426340 0.383617 0.035 Uiso 1 1 calc R U . . .
 C10 C 0.9071(2) 0.2001(2) 0.27739(19) 0.0325(6) Uani 1 1 d . . . . .
 H10A H 0.945679 0.135459 0.266253 0.049 Uiso 1 1 calc R U . . .
 H10B H 0.878017 0.203075 0.344293 0.049 Uiso 1 1 calc R U . . .
 H10C H 0.966343 0.253864 0.247356 0.049 Uiso 1 1 calc R U . . .
 C1 C 0.1050(2) 0.2965(2) 0.45725(16) 0.0253(5) Uani 1 1 d . . . . .
 C3 C 0.2922(2) 0.30744(18) 0.50527(15) 0.0224(5) Uani 1 1 d . . . . .
 H3 H 0.239349 0.325120 0.561639 0.027 Uiso 1 1 calc R U . . .
 C23 C 0.1318(2) 0.00188(19) 0.16155(17) 0.0276(5) Uani 1 1 d . . . . .
 H23 H 0.149726 0.011732 0.095910 0.033 Uiso 1 1 calc R U . . .
 C15 C 0.3249(3) -0.0656(2) 0.5024(2) 0.0421(7) Uani 1 1 d . . . . .
 H15A H 0.261361 -0.094750 0.483274 0.063 Uiso 1 1 calc R U . . .
 H15B H 0.288498 -0.018438 0.546123 0.063 Uiso 1 1 calc R U . . .
 H15C H 0.365690 -0.118784 0.532462 0.063 Uiso 1 1 calc R U . . .
 C20 C 0.0935(2) 0.35398(19) 0.03416(16) 0.0261(5) Uani 1 1 d . . . . .
 H20 H 0.051827 0.359426 -0.011413 0.031 Uiso 1 1 calc R U . . .
 C39 C 0.8875(2) 0.5552(2) 0.29577(17) 0.0293(6) Uani 1 1 d . . . . .
 H39 H 0.957565 0.567253 0.313230 0.035 Uiso 1 1 calc R U . . .
 C25 C 0.0165(2) -0.0808(2) 0.31019(19) 0.0333(6) Uani 1 1 d . . . . .
 H25 H -0.045098 -0.127092 0.346456 0.040 Uiso 1 1 calc R U . . .
 C26 C 0.0794(2) -0.0282(2) 0.35293(18) 0.0301(6) Uani 1 1 d . . . . .
 H26 H 0.061393 -0.039131 0.418570 0.036 Uiso 1 1 calc R U . . .
 C41 C 0.7546(2) 0.60346(18) 0.20274(16) 0.0225(5) Uani 1 1 d . . . . .
 H41 H 0.733450 0.649119 0.156726 0.027 Uiso 1 1 calc R U . . .
 C34 C 0.2385(2) 0.6076(2) 0.3612(2) 0.0366(6) Uani 1 1 d . . . . .
 H34 H 0.169133 0.582427 0.409857 0.044 Uiso 1 1 calc R U . . .
 C40 C 0.8563(2) 0.6216(2) 0.22877(17) 0.0283(6) Uani 1 1 d . . . . .
 H40 H 0.904598 0.679527 0.200670 0.034 Uiso 1 1 calc R U . . .
 C31 C 0.4401(2) 0.68045(19) 0.21966(17) 0.0302(6) Uani 1 1 d . . . . .
 H31 H 0.509042 0.705938 0.170650 0.036 Uiso 1 1 calc R U . . .
 C13 C 0.5081(3) -0.0667(2) 0.3631(2) 0.0481(8) Uani 1 1 d . . . . .
 H13 H 0.515157 -0.135691 0.383396 0.058 Uiso 1 1 calc R U . . .
 C6 C 0.7770(2) 0.24058(19) -0.00971(16) 0.0273(5) Uani 1 1 d . . . . .
 C11 C 0.6843(2) -0.09344(19) 0.2265(2) 0.0349(6) Uani 1 1 d D . . . .
 C24 C 0.0431(2) -0.0662(2) 0.2146(2) 0.0360(6) Uani 1 1 d . . . . .
 H24 H 0.000395 -0.102993 0.185259 0.043 Uiso 1 1 calc R U . . .
 C33 C 0.2463(3) 0.7074(2) 0.3270(2) 0.0377(7) Uani 1 1 d . . . . .
 H33 H 0.182356 0.751029 0.352073 0.045 Uiso 1 1 calc R U . . .
 C32 C 0.3468(3) 0.7443(2) 0.2564(2) 0.0392(7) Uani 1 1 d . . . . .
 H32 H 0.352159 0.813384 0.232843 0.047 Uiso 1 1 calc R U . . .
 F7 F 0.7452(3) -0.1488(3) 0.2751(2) 0.0565(10) Uani 0.760(5) 1 d D . P B 1
 F8 F 0.6332(3) -0.1569(3) 0.1856(3) 0.0547(10) Uani 0.760(5) 1 d D . P B 1
 F9 F 0.7664(3) -0.04450(19) 0.1501(3) 0.0826(15) Uani 0.760(5) 1 d D . P B 1
 F9A F 0.7877(9) -0.0467(7) 0.2102(10) 0.0826(15) Uani 0.240(5) 1 d D . P B 2
 F7A F 0.6943(10) -0.1738(9) 0.2856(8) 0.0565(10) Uani 0.240(5) 1 d D . P B 2
 F8A F 0.6656(13) -0.1205(10) 0.1642(9) 0.0547(10) Uani 0.240(5) 1 d D . P B 2
 Eu1 Eu 0.49913(2) 0.21395(2) 0.28615(2) 0.01323(4) Uani 0.25 1 d . . P A 4

loop_
  _atom_site_aniso_label
  _atom_site_aniso_U_11
  _atom_site_aniso_U_22
  _atom_site_aniso_U_33
  _atom_site_aniso_U_23
  _atom_site_aniso_U_13
  _atom_site_aniso_U_12
 Tb1 0.01226(6) 0.01354(6) 0.01294(6) -0.00265(4) -0.00224(4) 0.00263(4)
 P2 0.0157(3) 0.0146(3) 0.0136(2) -0.0033(2) -0.0047(2) 0.0027(2)
 P1 0.0122(3) 0.0160(3) 0.0150(3) -0.0054(2) -0.0026(2) 0.0029(2)
 O2 0.0180(8) 0.0221(8) 0.0159(7) -0.0041(6) -0.0042(6) 0.0037(6)
 O8 0.0189(8) 0.0150(8) 0.0199(7) -0.0024(6) -0.0061(6) 0.0019(6)
 O3 0.0188(8) 0.0205(8) 0.0173(7) -0.0025(6) -0.0006(6) 0.0029(6)
 O7 0.0160(8) 0.0235(9) 0.0198(8) -0.0089(6) -0.0055(6) 0.0033(6)
 O4 0.0140(8) 0.0265(9) 0.0199(8) -0.0061(7) -0.0024(6) 0.0047(6)
 F2 0.0233(8) 0.0613(12) 0.0438(9) 0.0062(8) -0.0087(7) 0.0159(7)
 O1 0.0159(8) 0.0226(8) 0.0159(7) -0.0055(6) -0.0024(6) 0.0038(6)
 O6 0.0245(8) 0.0194(9) 0.0209(8) 0.0021(6) -0.0042(6) 0.0010(7)
 O5 0.0293(9) 0.0157(8) 0.0253(8) -0.0025(7) -0.0035(7) 0.0067(7)
 F1 0.0209(8) 0.0508(11) 0.0536(10) -0.0179(8) -0.0023(7) -0.0075(7)
 F6 0.0406(9) 0.0553(11) 0.0267(8) -0.0181(7) -0.0020(7) -0.0141(8)
 F4 0.1110(17) 0.0343(10) 0.0204(8) 0.0019(7) 0.0039(9) 0.0054(10)
 F3 0.0198(7) 0.0796(13) 0.0319(8) -0.0288(8) 0.0005(6) 0.0101(8)
 F5 0.0273(8) 0.0932(15) 0.0295(8) -0.0276(9) 0.0077(7) -0.0044(9)
 C42 0.0189(11) 0.0206(12) 0.0147(10) -0.0044(9) -0.0048(8) -0.0016(9)
 C16 0.0135(10) 0.0177(11) 0.0164(10) -0.0013(8) -0.0003(8) 0.0017(8)
 C9 0.0160(11) 0.0212(12) 0.0275(12) -0.0061(10) -0.0050(9) 0.0011(9)
 C30 0.0194(11) 0.0177(11) 0.0188(10) -0.0054(9) -0.0090(9) 0.0050(9)
 C22 0.0154(11) 0.0153(11) 0.0231(11) -0.0044(9) -0.0019(9) 0.0044(8)
 C29 0.0159(10) 0.0197(11) 0.0168(11) -0.0069(9) -0.0027(8) 0.0041(9)
 C17 0.0169(11) 0.0226(12) 0.0197(11) -0.0041(9) -0.0024(9) 0.0026(9)
 C43 0.0207(11) 0.0243(12) 0.0153(11) -0.0019(9) -0.0055(9) -0.0021(9)
 C36 0.0156(10) 0.0196(11) 0.0170(10) -0.0093(9) -0.0041(8) 0.0050(9)
 C37 0.0250(12) 0.0222(12) 0.0251(12) -0.0064(10) -0.0102(10) 0.0050(10)
 C28 0.0168(11) 0.0220(12) 0.0154(10) -0.0054(9) -0.0028(8) 0.0041(9)
 C7 0.0239(12) 0.0151(11) 0.0204(11) -0.0059(9) 0.0006(9) -0.0026(9)
 C27 0.0195(11) 0.0234(12) 0.0240(12) -0.0011(9) -0.0068(9) 0.0024(9)
 C35 0.0210(12) 0.0229(13) 0.0342(13) -0.0048(10) -0.0028(10) 0.0027(10)
 C4 0.0233(12) 0.0160(11) 0.0142(10) -0.0017(8) -0.0052(9) 0.0035(9)
 C8 0.0145(11) 0.0306(14) 0.0268(12) -0.0108(10) 0.0018(9) 0.0004(10)
 C12 0.0232(12) 0.0155(12) 0.0396(14) -0.0077(10) -0.0129(10) 0.0022(9)
 C21 0.0190(11) 0.0234(12) 0.0190(11) -0.0029(9) -0.0022(9) 0.0012(9)
 C2 0.0175(11) 0.0183(11) 0.0174(11) -0.0022(9) 0.0001(8) 0.0023(9)
 C19 0.0259(13) 0.0219(13) 0.0314(13) 0.0006(10) -0.0060(10) 0.0094(10)
 C14 0.0284(13) 0.0221(13) 0.0358(14) 0.0033(11) -0.0096(11) -0.0017(10)
 C5 0.0308(13) 0.0266(13) 0.0254(12) -0.0100(10) -0.0106(10) 0.0048(10)
 C18 0.0269(13) 0.0193(12) 0.0268(12) -0.0064(10) -0.0035(10) 0.0056(10)
 C38 0.0303(14) 0.0318(14) 0.0332(13) -0.0136(11) -0.0191(11) 0.0109(11)
 C10 0.0169(12) 0.0444(17) 0.0366(14) -0.0079(12) -0.0081(10) 0.0055(11)
 C1 0.0176(11) 0.0368(15) 0.0198(11) -0.0077(10) -0.0014(9) 0.0029(10)
 C3 0.0216(12) 0.0283(13) 0.0159(10) -0.0085(9) -0.0015(9) 0.0065(10)
 C23 0.0256(13) 0.0292(14) 0.0274(12) -0.0131(11) -0.0023(10) -0.0042(10)
 C15 0.0379(16) 0.0299(15) 0.0464(17) 0.0132(13) -0.0020(13) -0.0028(12)
 C20 0.0228(12) 0.0306(14) 0.0236(12) 0.0012(10) -0.0078(9) 0.0048(10)
 C39 0.0186(12) 0.0423(16) 0.0339(13) -0.0254(12) -0.0100(10) 0.0085(11)
 C25 0.0265(13) 0.0240(13) 0.0415(15) -0.0017(11) 0.0014(11) -0.0054(11)
 C26 0.0260(13) 0.0299(14) 0.0281(13) 0.0037(11) -0.0021(10) 0.0011(11)
 C41 0.0231(12) 0.0246(13) 0.0199(11) -0.0061(9) -0.0048(9) -0.0005(10)
 C34 0.0216(13) 0.0353(16) 0.0476(16) -0.0110(13) -0.0004(11) 0.0061(11)
 C40 0.0210(12) 0.0345(14) 0.0293(13) -0.0154(11) -0.0017(10) -0.0051(10)
 C31 0.0357(14) 0.0242(13) 0.0248(12) 0.0000(10) -0.0025(10) 0.0084(11)
 C13 0.0485(18) 0.0156(13) 0.062(2) 0.0067(13) 0.0056(15) 0.0048(12)
 C6 0.0265(13) 0.0277(13) 0.0221(12) -0.0085(10) 0.0042(10) -0.0043(10)
 C11 0.0315(14) 0.0143(12) 0.0548(17) -0.0051(12) -0.0064(13) 0.0025(11)
 C24 0.0294(14) 0.0322(15) 0.0454(16) -0.0174(12) -0.0029(12) -0.0095(12)
 C33 0.0311(15) 0.0389(16) 0.0439(16) -0.0141(13) -0.0103(12) 0.0192(12)
 C32 0.0518(18) 0.0226(14) 0.0415(16) -0.0028(12) -0.0141(13) 0.0172(12)
 F7 0.043(2) 0.079(2) 0.0654(15) -0.0362(15) -0.0365(18) 0.0470(18)
 F8 0.051(2) 0.062(3) 0.064(2) -0.0440(19) -0.0230(17) 0.0153(16)
 F9 0.0720(18) 0.0285(12) 0.090(3) 0.0057(17) 0.054(2) 0.0171(11)
 F9A 0.0720(18) 0.0285(12) 0.090(3) 0.0057(17) 0.054(2) 0.0171(11)
 F7A 0.043(2) 0.079(2) 0.0654(15) -0.0362(15) -0.0365(18) 0.0470(18)
 F8A 0.051(2) 0.062(3) 0.064(2) -0.0440(19) -0.0230(17) 0.0153(16)
 Eu1 0.01226(6) 0.01354(6) 0.01294(6) -0.00265(4) -0.00224(4) 0.00263(4)

_geom_special_details
;
 All esds (except the esd in the dihedral angle between two l.s. planes)
 are estimated using the full covariance matrix.  The cell esds are taken
 into account individually in the estimation of esds in distances, angles
 and torsion angles; correlations between esds in cell parameters are only
 used when they are defined by crystal symmetry.  An approximate (isotropic)
 treatment of cell esds is used for estimating esds involving l.s. planes.
;
loop_
  _geom_bond_atom_site_label_1
  _geom_bond_atom_site_label_2
  _geom_bond_distance
  _geom_bond_site_symmetry_2
  _geom_bond_publ_flag
 Tb1 O2 2.3864(14) . ?
 Tb1 O8 2.3429(15) . ?
 Tb1 O3 2.3981(14) . ?
 Tb1 O7 2.2950(15) . ?
 Tb1 O4 2.3449(15) . ?
 Tb1 O1 2.4041(14) . ?
 Tb1 O6 2.3705(15) . ?
 Tb1 O5 2.3718(15) . ?
 P2 O8 1.4926(16) . ?
 P2 C42 1.797(2) . ?
 P2 C30 1.806(2) . ?
 P2 C36 1.804(2) . ?
 P1 O7 1.4902(16) . ?
 P1 C16 1.803(2) . ?
 P1 C22 1.798(2) . ?
 P1 C28 1.801(2) . ?
 O2 C4 1.252(3) . ?
 O2 Eu1 2.3864(14) . ?
 O8 Eu1 2.3429(15) . ?
 O3 C7 1.263(3) . ?
 O3 Eu1 2.3981(14) . ?
 O7 Eu1 2.2950(15) . ?
 O4 C9 1.251(3) . ?
 O4 Eu1 2.3449(15) . ?
 F2 C1 1.334(3) . ?
 O1 C2 1.261(3) . ?
 O1 Eu1 2.4041(14) . ?
 O6 C14 1.241(3) . ?
 O6 Eu1 2.3705(15) . ?
 O5 C12 1.237(3) . ?
 O5 Eu1 2.3718(15) . ?
 F1 C1 1.336(3) . ?
 F6 C6 1.329(3) . ?
 F4 C6 1.329(3) . ?
 F3 C1 1.340(3) . ?
 F5 C6 1.340(3) . ?
 C42 H42A 0.9900 . ?
 C42 H42B 0.9900 . ?
 C42 C43 1.535(3) . ?
 C16 C17 1.401(3) . ?
 C16 C21 1.392(3) . ?
 C9 C8 1.424(3) . ?
 C9 C10 1.498(3) . ?
 C30 C35 1.388(3) . ?
 C30 C31 1.388(3) . ?
 C22 C27 1.400(3) . ?
 C22 C23 1.395(3) . ?
 C29 C29 1.528(4) 2_655 ?
 C29 H29A 0.9900 . ?
 C29 H29B 0.9900 . ?
 C29 C28 1.532(3) . ?
 C17 H17 0.9500 . ?
 C17 C18 1.384(3) . ?
 C43 C43 1.526(4) 2_665 ?
 C43 H43A 0.9900 . ?
 C43 H43B 0.9900 . ?
 C36 C37 1.397(3) . ?
 C36 C41 1.394(3) . ?
 C37 H37 0.9500 . ?
 C37 C38 1.390(3) . ?
 C28 H28A 0.9900 . ?
 C28 H28B 0.9900 . ?
 C7 C8 1.373(3) . ?
 C7 C6 1.533(3) . ?
 C27 H27 0.9500 . ?
 C27 C26 1.386(3) . ?
 C35 H35 0.9500 . ?
 C35 C34 1.388(3) . ?
 C4 C5 1.503(3) . ?
 C4 C3 1.421(3) . ?
 C8 H8 0.9500 . ?
 C12 C13 1.377(4) . ?
 C12 C11 1.540(3) . ?
 C21 H21 0.9500 . ?
 C21 C20 1.384(3) . ?
 C2 C1 1.528(3) . ?
 C2 C3 1.378(3) . ?
 C19 H19 0.9500 . ?
 C19 C18 1.385(4) . ?
 C19 C20 1.384(4) . ?
 C14 C15 1.510(4) . ?
 C14 C13 1.407(4) . ?
 C5 H5A 0.9800 . ?
 C5 H5B 0.9800 . ?
 C5 H5C 0.9800 . ?
 C18 H18 0.9500 . ?
 C38 H38 0.9500 . ?
 C38 C39 1.382(4) . ?
 C10 H10A 0.9800 . ?
 C10 H10B 0.9800 . ?
 C10 H10C 0.9800 . ?
 C3 H3 0.9500 . ?
 C23 H23 0.9500 . ?
 C23 C24 1.384(4) . ?
 C15 H15A 0.9800 . ?
 C15 H15B 0.9800 . ?
 C15 H15C 0.9800 . ?
 C20 H20 0.9500 . ?
 C39 H39 0.9500 . ?
 C39 C40 1.385(4) . ?
 C25 H25 0.9500 . ?
 C25 C26 1.381(4) . ?
 C25 C24 1.383(4) . ?
 C26 H26 0.9500 . ?
 C41 H41 0.9500 . ?
 C41 C40 1.387(3) . ?
 C34 H34 0.9500 . ?
 C34 C33 1.373(4) . ?
 C40 H40 0.9500 . ?
 C31 H31 0.9500 . ?
 C31 C32 1.389(4) . ?
 C13 H13 0.9500 . ?
 C11 F7 1.311(4) . ?
 C11 F8 1.371(4) . ?
 C11 F9 1.365(4) . ?
 C11 F9A 1.312(11) . ?
 C11 F7A 1.336(12) . ?
 C11 F8A 1.143(12) . ?
 C24 H24 0.9500 . ?
 C33 H33 0.9500 . ?
 C33 C32 1.378(4) . ?
 C32 H32 0.9500 . ?

loop_
  _geom_angle_atom_site_label_1
  _geom_angle_atom_site_label_2
  _geom_angle_atom_site_label_3
  _geom_angle
  _geom_angle_site_symmetry_1
  _geom_angle_site_symmetry_3
  _geom_angle_publ_flag
 O2 Tb1 O3 133.52(5) . . ?
 O2 Tb1 O1 72.60(5) . . ?
 O8 Tb1 O2 75.79(5) . . ?
 O8 Tb1 O3 73.92(5) . . ?
 O8 Tb1 O4 87.91(5) . . ?
 O8 Tb1 O1 76.46(5) . . ?
 O8 Tb1 O6 143.09(5) . . ?
 O8 Tb1 O5 145.27(5) . . ?
 O3 Tb1 O1 131.02(5) . . ?
 O7 Tb1 O2 145.48(5) . . ?
 O7 Tb1 O8 100.84(5) . . ?
 O7 Tb1 O3 75.13(5) . . ?
 O7 Tb1 O4 143.38(5) . . ?
 O7 Tb1 O1 73.24(5) . . ?
 O7 Tb1 O6 88.90(6) . . ?
 O7 Tb1 O5 80.05(6) . . ?
 O4 Tb1 O2 71.13(5) . . ?
 O4 Tb1 O3 73.35(5) . . ?
 O4 Tb1 O1 143.02(5) . . ?
 O4 Tb1 O6 105.27(6) . . ?
 O4 Tb1 O5 73.25(6) . . ?
 O6 Tb1 O2 76.29(5) . . ?
 O6 Tb1 O3 142.67(5) . . ?
 O6 Tb1 O1 72.46(5) . . ?
 O6 Tb1 O5 71.26(5) . . ?
 O5 Tb1 O2 122.33(5) . . ?
 O5 Tb1 O3 72.83(5) . . ?
 O5 Tb1 O1 134.83(6) . . ?
 O8 P2 C42 113.17(10) . . ?
 O8 P2 C30 108.83(10) . . ?
 O8 P2 C36 111.40(10) . . ?
 C42 P2 C30 106.95(10) . . ?
 C42 P2 C36 107.40(10) . . ?
 C36 P2 C30 108.92(10) . . ?
 O7 P1 C16 110.46(10) . . ?
 O7 P1 C22 110.33(10) . . ?
 O7 P1 C28 112.41(9) . . ?
 C22 P1 C16 107.41(10) . . ?
 C22 P1 C28 108.34(10) . . ?
 C28 P1 C16 107.72(10) . . ?
 C4 O2 Tb1 137.28(14) . . ?
 C4 O2 Eu1 137.28(14) . . ?
 P2 O8 Tb1 160.68(9) . . ?
 P2 O8 Eu1 160.68(9) . . ?
 C7 O3 Tb1 128.75(14) . . ?
 C7 O3 Eu1 128.75(14) . . ?
 P1 O7 Tb1 176.57(10) . . ?
 P1 O7 Eu1 176.57(10) . . ?
 C9 O4 Tb1 135.63(15) . . ?
 C9 O4 Eu1 135.63(15) . . ?
 C2 O1 Tb1 132.48(14) . . ?
 C2 O1 Eu1 132.48(14) . . ?
 C14 O6 Tb1 138.94(16) . . ?
 C14 O6 Eu1 138.94(16) . . ?
 C12 O5 Tb1 134.48(15) . . ?
 C12 O5 Eu1 134.48(15) . . ?
 P2 C42 H42A 109.4 . . ?
 P2 C42 H42B 109.4 . . ?
 H42A C42 H42B 108.0 . . ?
 C43 C42 P2 111.08(14) . . ?
 C43 C42 H42A 109.4 . . ?
 C43 C42 H42B 109.4 . . ?
 C17 C16 P1 117.38(17) . . ?
 C21 C16 P1 122.92(17) . . ?
 C21 C16 C17 119.6(2) . . ?
 O4 C9 C8 123.7(2) . . ?
 O4 C9 C10 117.8(2) . . ?
 C8 C9 C10 118.5(2) . . ?
 C35 C30 P2 117.60(18) . . ?
 C35 C30 C31 119.3(2) . . ?
 C31 C30 P2 123.13(18) . . ?
 C27 C22 P1 117.78(18) . . ?
 C23 C22 P1 122.77(18) . . ?
 C23 C22 C27 119.4(2) . . ?
 C29 C29 H29A 109.4 2_655 . ?
 C29 C29 H29B 109.4 2_655 . ?
 C29 C29 C28 111.1(2) 2_655 . ?
 H29A C29 H29B 108.0 . . ?
 C28 C29 H29A 109.4 . . ?
 C28 C29 H29B 109.4 . . ?
 C16 C17 H17 120.1 . . ?
 C18 C17 C16 119.7(2) . . ?
 C18 C17 H17 120.1 . . ?
 C42 C43 H43A 109.3 . . ?
 C42 C43 H43B 109.3 . . ?
 C43 C43 C42 111.7(2) 2_665 . ?
 C43 C43 H43A 109.3 2_665 . ?
 C43 C43 H43B 109.3 2_665 . ?
 H43A C43 H43B 107.9 . . ?
 C37 C36 P2 118.72(18) . . ?
 C41 C36 P2 121.94(18) . . ?
 C41 C36 C37 119.3(2) . . ?
 C36 C37 H37 120.1 . . ?
 C38 C37 C36 119.7(2) . . ?
 C38 C37 H37 120.1 . . ?
 P1 C28 H28A 109.1 . . ?
 P1 C28 H28B 109.1 . . ?
 C29 C28 P1 112.41(15) . . ?
 C29 C28 H28A 109.1 . . ?
 C29 C28 H28B 109.1 . . ?
 H28A C28 H28B 107.9 . . ?
 O3 C7 C8 130.0(2) . . ?
 O3 C7 C6 111.9(2) . . ?
 C8 C7 C6 118.1(2) . . ?
 C22 C27 H27 120.2 . . ?
 C26 C27 C22 119.6(2) . . ?
 C26 C27 H27 120.2 . . ?
 C30 C35 H35 120.0 . . ?
 C30 C35 C34 120.0(2) . . ?
 C34 C35 H35 120.0 . . ?
 O2 C4 C5 117.7(2) . . ?
 O2 C4 C3 124.1(2) . . ?
 C3 C4 C5 118.16(19) . . ?
 C9 C8 H8 118.4 . . ?
 C7 C8 C9 123.2(2) . . ?
 C7 C8 H8 118.4 . . ?
 O5 C12 C13 128.8(2) . . ?
 O5 C12 C11 113.6(2) . . ?
 C13 C12 C11 117.6(2) . . ?
 C16 C21 H21 120.0 . . ?
 C20 C21 C16 120.0(2) . . ?
 C20 C21 H21 120.0 . . ?
 O1 C2 C1 112.5(2) . . ?
 O1 C2 C3 129.2(2) . . ?
 C3 C2 C1 118.25(19) . . ?
 C18 C19 H19 120.0 . . ?
 C20 C19 H19 120.0 . . ?
 C20 C19 C18 120.0(2) . . ?
 O6 C14 C15 117.9(2) . . ?
 O6 C14 C13 123.2(2) . . ?
 C13 C14 C15 118.9(2) . . ?
 C4 C5 H5A 109.5 . . ?
 C4 C5 H5B 109.5 . . ?
 C4 C5 H5C 109.5 . . ?
 H5A C5 H5B 109.5 . . ?
 H5A C5 H5C 109.5 . . ?
 H5B C5 H5C 109.5 . . ?
 C17 C18 C19 120.4(2) . . ?
 C17 C18 H18 119.8 . . ?
 C19 C18 H18 119.8 . . ?
 C37 C38 H38 119.8 . . ?
 C39 C38 C37 120.5(2) . . ?
 C39 C38 H38 119.8 . . ?
 C9 C10 H10A 109.5 . . ?
 C9 C10 H10B 109.5 . . ?
 C9 C10 H10C 109.5 . . ?
 H10A C10 H10B 109.5 . . ?
 H10A C10 H10C 109.5 . . ?
 H10B C10 H10C 109.5 . . ?
 F2 C1 F1 106.6(2) . . ?
 F2 C1 F3 106.5(2) . . ?
 F2 C1 C2 111.51(19) . . ?
 F1 C1 F3 105.69(19) . . ?
 F1 C1 C2 111.6(2) . . ?
 F3 C1 C2 114.4(2) . . ?
 C4 C3 H3 118.3 . . ?
 C2 C3 C4 123.34(19) . . ?
 C2 C3 H3 118.3 . . ?
 C22 C23 H23 119.9 . . ?
 C24 C23 C22 120.2(2) . . ?
 C24 C23 H23 119.9 . . ?
 C14 C15 H15A 109.5 . . ?
 C14 C15 H15B 109.5 . . ?
 C14 C15 H15C 109.5 . . ?
 H15A C15 H15B 109.5 . . ?
 H15A C15 H15C 109.5 . . ?
 H15B C15 H15C 109.5 . . ?
 C21 C20 C19 120.3(2) . . ?
 C21 C20 H20 119.9 . . ?
 C19 C20 H20 119.9 . . ?
 C38 C39 H39 120.0 . . ?
 C38 C39 C40 120.1(2) . . ?
 C40 C39 H39 120.0 . . ?
 C26 C25 H25 120.0 . . ?
 C26 C25 C24 120.0(2) . . ?
 C24 C25 H25 120.0 . . ?
 C27 C26 H26 119.7 . . ?
 C25 C26 C27 120.6(2) . . ?
 C25 C26 H26 119.7 . . ?
 C36 C41 H41 119.8 . . ?
 C40 C41 C36 120.4(2) . . ?
 C40 C41 H41 119.8 . . ?
 C35 C34 H34 119.7 . . ?
 C33 C34 C35 120.5(3) . . ?
 C33 C34 H34 119.7 . . ?
 C39 C40 C41 119.9(2) . . ?
 C39 C40 H40 120.0 . . ?
 C41 C40 H40 120.0 . . ?
 C30 C31 H31 119.9 . . ?
 C30 C31 C32 120.2(2) . . ?
 C32 C31 H31 119.9 . . ?
 C12 C13 C14 122.6(2) . . ?
 C12 C13 H13 118.7 . . ?
 C14 C13 H13 118.7 . . ?
 F6 C6 F5 105.82(19) . . ?
 F6 C6 C7 111.78(19) . . ?
 F4 C6 F6 106.8(2) . . ?
 F4 C6 F5 106.1(2) . . ?
 F4 C6 C7 111.64(19) . . ?
 F5 C6 C7 114.2(2) . . ?
 F7 C11 C12 115.6(3) . . ?
 F7 C11 F8 107.0(3) . . ?
 F7 C11 F9 107.6(3) . . ?
 F8 C11 C12 111.2(3) . . ?
 F9 C11 C12 113.8(2) . . ?
 F9 C11 F8 100.3(3) . . ?
 F9A C11 C12 104.6(5) . . ?
 F9A C11 F7A 102.7(7) . . ?
 F7A C11 C12 107.7(5) . . ?
 F8A C11 C12 116.4(8) . . ?
 F8A C11 F9A 116.4(8) . . ?
 F8A C11 F7A 107.9(9) . . ?
 C23 C24 H24 119.9 . . ?
 C25 C24 C23 120.2(2) . . ?
 C25 C24 H24 119.9 . . ?
 C34 C33 H33 120.0 . . ?
 C34 C33 C32 120.0(2) . . ?
 C32 C33 H33 120.0 . . ?
 C31 C32 H32 120.0 . . ?
 C33 C32 C31 120.0(3) . . ?
 C33 C32 H32 120.0 . . ?
 O2 Eu1 O3 133.52(5) . . ?
 O2 Eu1 O1 72.60(5) . . ?
 O8 Eu1 O2 75.79(5) . . ?
 O8 Eu1 O3 73.92(5) . . ?
 O8 Eu1 O4 87.91(5) . . ?
 O8 Eu1 O1 76.46(5) . . ?
 O8 Eu1 O6 143.09(5) . . ?
 O8 Eu1 O5 145.27(5) . . ?
 O3 Eu1 O1 131.02(5) . . ?
 O7 Eu1 O2 145.48(5) . . ?
 O7 Eu1 O8 100.84(5) . . ?
 O7 Eu1 O3 75.13(5) . . ?
 O7 Eu1 O4 143.38(5) . . ?
 O7 Eu1 O1 73.24(5) . . ?
 O7 Eu1 O6 88.90(6) . . ?
 O7 Eu1 O5 80.05(6) . . ?
 O4 Eu1 O2 71.13(5) . . ?
 O4 Eu1 O3 73.35(5) . . ?
 O4 Eu1 O1 143.02(5) . . ?
 O4 Eu1 O6 105.27(6) . . ?
 O4 Eu1 O5 73.25(6) . . ?
 O6 Eu1 O2 76.29(5) . . ?
 O6 Eu1 O3 142.67(5) . . ?
 O6 Eu1 O1 72.46(5) . . ?
 O6 Eu1 O5 71.26(5) . . ?
 O5 Eu1 O2 122.33(5) . . ?
 O5 Eu1 O3 72.83(5) . . ?
 O5 Eu1 O1 134.83(6) . . ?

loop_
  _geom_torsion_atom_site_label_1
  _geom_torsion_atom_site_label_2
  _geom_torsion_atom_site_label_3
  _geom_torsion_atom_site_label_4
  _geom_torsion
  _geom_torsion_site_symmetry_1
  _geom_torsion_site_symmetry_2
  _geom_torsion_site_symmetry_3
  _geom_torsion_site_symmetry_4
  _geom_torsion_publ_flag
 Tb1 O2 C4 C5 -171.81(15) . . . . ?
 Tb1 O2 C4 C3 6.0(4) . . . . ?
 Tb1 O3 C7 C8 -17.7(4) . . . . ?
 Tb1 O3 C7 C6 163.65(14) . . . . ?
 Tb1 O4 C9 C8 15.0(4) . . . . ?
 Tb1 O4 C9 C10 -166.15(17) . . . . ?
 Tb1 O1 C2 C1 -171.54(14) . . . . ?
 Tb1 O1 C2 C3 10.9(4) . . . . ?
 Tb1 O6 C14 C15 -176.02(19) . . . . ?
 Tb1 O6 C14 C13 4.2(4) . . . . ?
 Tb1 O5 C12 C13 9.6(4) . . . . ?
 Tb1 O5 C12 C11 -171.29(17) . . . . ?
 P2 C42 C43 C43 175.5(2) . . . 2_665 ?
 P2 C30 C35 C34 179.6(2) . . . . ?
 P2 C30 C31 C32 -179.5(2) . . . . ?
 P2 C36 C37 C38 179.55(17) . . . . ?
 P2 C36 C41 C40 -179.51(17) . . . . ?
 P1 C16 C17 C18 -176.69(17) . . . . ?
 P1 C16 C21 C20 176.11(17) . . . . ?
 P1 C22 C27 C26 176.36(18) . . . . ?
 P1 C22 C23 C24 -176.2(2) . . . . ?
 O2 C4 C3 C2 -8.0(4) . . . . ?
 O8 P2 C42 C43 53.56(18) . . . . ?
 O8 P2 C30 C35 10.1(2) . . . . ?
 O8 P2 C30 C31 -169.7(2) . . . . ?
 O8 P2 C36 C37 -10.9(2) . . . . ?
 O8 P2 C36 C41 169.01(17) . . . . ?
 O3 C7 C8 C9 -2.4(4) . . . . ?
 O3 C7 C6 F6 -56.5(3) . . . . ?
 O3 C7 C6 F4 63.0(3) . . . . ?
 O3 C7 C6 F5 -176.6(2) . . . . ?
 O7 P1 C16 C17 -17.1(2) . . . . ?
 O7 P1 C16 C21 166.40(17) . . . . ?
 O7 P1 C22 C27 21.2(2) . . . . ?
 O7 P1 C22 C23 -162.00(19) . . . . ?
 O7 P1 C28 C29 57.17(19) . . . . ?
 O4 C9 C8 C7 4.9(4) . . . . ?
 O1 C2 C1 F2 -59.5(3) . . . . ?
 O1 C2 C1 F1 59.6(3) . . . . ?
 O1 C2 C1 F3 179.5(2) . . . . ?
 O1 C2 C3 C4 -0.5(4) . . . . ?
 O6 C14 C13 C12 -6.2(5) . . . . ?
 O5 C12 C13 C14 -0.5(5) . . . . ?
 O5 C12 C11 F7 131.4(3) . . . . ?
 O5 C12 C11 F8 -106.3(3) . . . . ?
 O5 C12 C11 F9 6.1(4) . . . . ?
 O5 C12 C11 F9A 52.4(7) . . . . ?
 O5 C12 C11 F7A 161.1(6) . . . . ?
 O5 C12 C11 F8A -77.7(8) . . . . ?
 C42 P2 O8 Tb1 65.2(3) . . . . ?
 C42 P2 O8 Eu1 65.2(3) . . . . ?
 C42 P2 C30 C35 132.65(19) . . . . ?
 C42 P2 C30 C31 -47.1(2) . . . . ?
 C42 P2 C36 C37 -135.39(17) . . . . ?
 C42 P2 C36 C41 44.6(2) . . . . ?
 C16 P1 C22 C27 -99.23(19) . . . . ?
 C16 P1 C22 C23 77.5(2) . . . . ?
 C16 P1 C28 C29 179.09(16) . . . . ?
 C16 C17 C18 C19 0.6(3) . . . . ?
 C16 C21 C20 C19 0.1(3) . . . . ?
 C30 P2 O8 Tb1 -176.0(3) . . . . ?
 C30 P2 O8 Eu1 -176.0(3) . . . . ?
 C30 P2 C42 C43 -66.27(18) . . . . ?
 C30 P2 C36 C37 109.11(18) . . . . ?
 C30 P2 C36 C41 -70.9(2) . . . . ?
 C30 C35 C34 C33 0.3(4) . . . . ?
 C30 C31 C32 C33 -0.5(4) . . . . ?
 C22 P1 C16 C17 103.28(18) . . . . ?
 C22 P1 C16 C21 -73.2(2) . . . . ?
 C22 P1 C28 C29 -65.00(18) . . . . ?
 C22 C27 C26 C25 -0.1(4) . . . . ?
 C22 C23 C24 C25 0.0(4) . . . . ?
 C29 C29 C28 P1 178.8(2) 2_655 . . . ?
 C17 C16 C21 C20 -0.3(3) . . . . ?
 C36 P2 O8 Tb1 -55.9(3) . . . . ?
 C36 P2 O8 Eu1 -55.9(3) . . . . ?
 C36 P2 C42 C43 176.94(16) . . . . ?
 C36 P2 C30 C35 -111.6(2) . . . . ?
 C36 P2 C30 C31 68.7(2) . . . . ?
 C36 C37 C38 C39 -0.1(3) . . . . ?
 C36 C41 C40 C39 0.0(3) . . . . ?
 C37 C36 C41 C40 0.4(3) . . . . ?
 C37 C38 C39 C40 0.6(4) . . . . ?
 C28 P1 C16 C17 -140.21(17) . . . . ?
 C28 P1 C16 C21 43.3(2) . . . . ?
 C28 P1 C22 C27 144.66(18) . . . . ?
 C28 P1 C22 C23 -38.6(2) . . . . ?
 C27 C22 C23 C24 0.6(4) . . . . ?
 C35 C30 C31 C32 0.8(4) . . . . ?
 C35 C34 C33 C32 0.0(5) . . . . ?
 C8 C7 C6 F6 124.7(2) . . . . ?
 C8 C7 C6 F4 -115.8(3) . . . . ?
 C8 C7 C6 F5 4.6(3) . . . . ?
 C21 C16 C17 C18 -0.1(3) . . . . ?
 C5 C4 C3 C2 169.7(2) . . . . ?
 C18 C19 C20 C21 0.5(4) . . . . ?
 C38 C39 C40 C41 -0.6(3) . . . . ?
 C10 C9 C8 C7 -173.9(2) . . . . ?
 C1 C2 C3 C4 -177.9(2) . . . . ?
 C3 C2 C1 F2 118.4(2) . . . . ?
 C3 C2 C1 F1 -122.6(2) . . . . ?
 C3 C2 C1 F3 -2.7(3) . . . . ?
 C23 C22 C27 C26 -0.5(3) . . . . ?
 C15 C14 C13 C12 174.0(3) . . . . ?
 C20 C19 C18 C17 -0.8(4) . . . . ?
 C26 C25 C24 C23 -0.7(4) . . . . ?
 C41 C36 C37 C38 -0.4(3) . . . . ?
 C34 C33 C32 C31 0.1(5) . . . . ?
 C31 C30 C35 C34 -0.7(4) . . . . ?
 C13 C12 C11 F7 -49.3(4) . . . . ?
 C13 C12 C11 F8 72.9(4) . . . . ?
 C13 C12 C11 F9 -174.7(4) . . . . ?
 C13 C12 C11 F9A -128.4(7) . . . . ?
 C13 C12 C11 F7A -19.6(6) . . . . ?
 C13 C12 C11 F8A 101.6(8) . . . . ?
 C6 C7 C8 C9 176.2(2) . . . . ?
 C11 C12 C13 C14 -179.6(3) . . . . ?
 C24 C25 C26 C27 0.7(4) . . . . ?
 Eu1 O2 C4 C5 -171.81(15) . . . . ?
 Eu1 O2 C4 C3 6.0(4) . . . . ?
 Eu1 O3 C7 C8 -17.7(4) . . . . ?
 Eu1 O3 C7 C6 163.65(14) . . . . ?
 Eu1 O4 C9 C8 15.0(4) . . . . ?
 Eu1 O4 C9 C10 -166.15(17) . . . . ?
 Eu1 O1 C2 C1 -171.54(14) . . . . ?
 Eu1 O1 C2 C3 10.9(4) . . . . ?
 Eu1 O6 C14 C15 -176.02(19) . . . . ?
 Eu1 O6 C14 C13 4.2(4) . . . . ?
 Eu1 O5 C12 C13 9.6(4) . . . . ?
 Eu1 O5 C12 C11 -171.29(17) . . . . ?

_shelx_res_file
;
TITL 20230814fs01_auto_a.res in P-1
    20230814fs01_auto.res
    created by SHELXL-2018/3 at 16:14:21 on 20-Feb-2026
REM Old TITL 20230814FS01_auto in P-1
REM SHELXT solution in P-1: R1 0.073, Rweak 0.007, Alpha 0.038
REM <I/s> 0.000 for 0 systematic absences, Orientation as input
REM Formula found by SHELXT: C46 O6 F8 P2 Tb
CELL 0.71073 11.5465 13.5242 15.2416 81.925 72.642 87.937
ZERR 2 0.0002 0.0002 0.0002 0.001 0.001 0.001
LATT 1
SFAC C H Eu F O P Tb
UNIT 86 80 0.5 18 16 4 1.5
SADI C11 F7 C11 F7A
RIGU F7 F8 F9
SADI C11 F8 C11 F8A
SADI C11 F9 C11 F9A
RIGU F7A F8A F9A
EADP F8A F8
EADP F7A F7
EADP F9 F9A
EADP Tb1 Eu1
EXYZ Tb1 Eu1

L.S. 25
PLAN  5
SIZE 0.04 0.04 0.17
TEMP -173
CONF
BOND
list 4
MORE -1
BOND $H
fmap 2 53
acta
SHEL 10 0.82
OMIT 0 2 0
OMIT 1 -1 1
OMIT 1 0 2
OMIT 1 1 0
REM <olex2.extras>
REM <HklSrc "%.\\20230814FS01_auto.hkl">
REM </olex2.extras>

WGHT    0.024100    1.644100
FVAR       0.34882   0.76039
PART 3
TB1   7    0.499132    0.213946    0.286145    10.75000    0.01226    0.01354 =
         0.01294   -0.00265   -0.00224    0.00263
PART 0
P2    6    0.550878    0.491664    0.211268    11.00000    0.01572    0.01464 =
         0.01363   -0.00330   -0.00474    0.00265
P1    6    0.304725    0.151112    0.140650    11.00000    0.01220    0.01596 =
         0.01501   -0.00537   -0.00263    0.00289
O2    5    0.495864    0.271378    0.427923    11.00000    0.01799    0.02207 =
         0.01587   -0.00409   -0.00418    0.00367
O8    5    0.504586    0.388333    0.250937    11.00000    0.01888    0.01497 =
         0.01994   -0.00244   -0.00613    0.00190
O3    5    0.626307    0.250428    0.129127    11.00000    0.01879    0.02054 =
         0.01728   -0.00247   -0.00058    0.00290
O7    5    0.383901    0.172525    0.197163    11.00000    0.01602    0.02348 =
         0.01984   -0.00889   -0.00550    0.00329
O4    5    0.698809    0.221939    0.292815    11.00000    0.01396    0.02652 =
         0.01994   -0.00612   -0.00245    0.00470
F2    4    0.077140    0.365523    0.395272    11.00000    0.02331    0.06131 =
         0.04377    0.00618   -0.00867    0.01591
O1    5    0.294366    0.262378    0.359067    11.00000    0.01593    0.02261 =
         0.01586   -0.00553   -0.00239    0.00381
O6    5    0.406337    0.080457    0.401418    11.00000    0.02447    0.01944 =
         0.02093    0.00211   -0.00422    0.00098
O5    5    0.593967    0.062565    0.242190    11.00000    0.02930    0.01569 =
         0.02531   -0.00251   -0.00348    0.00668
F1    4    0.054199    0.211084    0.452271    11.00000    0.02087    0.05078 =
         0.05362   -0.01790   -0.00235   -0.00753
F6    4    0.713426    0.178255   -0.037790    11.00000    0.04065    0.05529 =
         0.02671   -0.01813   -0.00202   -0.01410
F4    4    0.760672    0.331656   -0.049762    11.00000    0.11105    0.03434 =
         0.02040    0.00187    0.00389    0.00543
F3    4    0.046011    0.321422    0.541083    11.00000    0.01979    0.07962 =
         0.03187   -0.02882    0.00052    0.01010
F5    4    0.893797    0.218603   -0.047568    11.00000    0.02727    0.09319 =
         0.02948   -0.02756    0.00767   -0.00438
C42   1    0.591057    0.513618    0.086790    11.00000    0.01893    0.02061 =
         0.01469   -0.00439   -0.00477   -0.00155
AFIX  23
H42A  2    0.613278    0.584808    0.065025    11.00000   -1.20000
H42B  2    0.662584    0.472832    0.060310    11.00000   -1.20000
AFIX   0
C16   1    0.222242    0.261351    0.114105    11.00000    0.01346    0.01767 =
         0.01642   -0.00132   -0.00035    0.00168
C9    1    0.802290    0.212358    0.238042    11.00000    0.01602    0.02120 =
         0.02755   -0.00608   -0.00502    0.00115
C30   1    0.433167    0.579560    0.254310    11.00000    0.01939    0.01773 =
         0.01879   -0.00540   -0.00901    0.00499
C22   1    0.194912    0.056108    0.204181    11.00000    0.01536    0.01530 =
         0.02314   -0.00445   -0.00185    0.00439
C29   1    0.465563    0.017081    0.046412    11.00000    0.01585    0.01973 =
         0.01678   -0.00693   -0.00266    0.00414
AFIX  23
H29A  2    0.524070    0.032285    0.078813    11.00000   -1.20000
H29B  2    0.411560   -0.037508    0.085861    11.00000   -1.20000
AFIX   0
C17   1    0.215191    0.338942    0.167467    11.00000    0.01691    0.02264 =
         0.01967   -0.00409   -0.00236    0.00264
AFIX  43
H17   2    0.256525    0.333832    0.213259    11.00000   -1.20000
AFIX   0
C43   1    0.485428    0.486983    0.052506    11.00000    0.02065    0.02426 =
         0.01534   -0.00193   -0.00546   -0.00215
AFIX  23
H43A  2    0.467611    0.414609    0.070095    11.00000   -1.20000
H43B  2    0.412082    0.523672    0.083113    11.00000   -1.20000
AFIX   0
C36   1    0.683228    0.518704    0.243622    11.00000    0.01558    0.01958 =
         0.01704   -0.00931   -0.00409    0.00500
C37   1    0.714637    0.452399    0.311662    11.00000    0.02500    0.02222 =
         0.02505   -0.00642   -0.01017    0.00502
AFIX  43
H37   2    0.666410    0.394587    0.340331    11.00000   -1.20000
AFIX   0
C28   1    0.389757    0.110036    0.032480    11.00000    0.01680    0.02202 =
         0.01538   -0.00543   -0.00276    0.00408
AFIX  23
H28A  2    0.332878    0.095008   -0.001372    11.00000   -1.20000
H28B  2    0.444279    0.164730   -0.006148    11.00000   -1.20000
AFIX   0
C7    1    0.738268    0.234109    0.096301    11.00000    0.02393    0.01513 =
         0.02038   -0.00591    0.00058   -0.00263
C27   1    0.168404    0.040286    0.300940    11.00000    0.01951    0.02338 =
         0.02400   -0.00113   -0.00677    0.00241
AFIX  43
H27   2    0.211231    0.076327    0.330765    11.00000   -1.20000
AFIX   0
C35   1    0.331335    0.543120    0.325114    11.00000    0.02100    0.02291 =
         0.03419   -0.00484   -0.00284    0.00269
AFIX  43
H35   2    0.325139    0.474084    0.348897    11.00000   -1.20000
AFIX   0
C4    1    0.418864    0.303891    0.494288    11.00000    0.02330    0.01602 =
         0.01424   -0.00170   -0.00525    0.00348
C8    1    0.825805    0.214304    0.140608    11.00000    0.01452    0.03058 =
         0.02680   -0.01081    0.00180    0.00041
AFIX  43
H8    2    0.905977    0.201263    0.104494    11.00000   -1.20000
AFIX   0
C12   1    0.588259   -0.024717    0.280765    11.00000    0.02316    0.01546 =
         0.03956   -0.00768   -0.01295    0.00223
C21   1    0.161193    0.269665    0.047268    11.00000    0.01902    0.02339 =
         0.01901   -0.00285   -0.00215    0.00122
AFIX  43
H21   2    0.165971    0.217460    0.010653    11.00000   -1.20000
AFIX   0
C2    1    0.242262    0.286527    0.438304    11.00000    0.01747    0.01830 =
         0.01739   -0.00220    0.00007    0.00226
C19   1    0.086373    0.430423    0.087159    11.00000    0.02589    0.02186 =
         0.03137    0.00060   -0.00601    0.00940
AFIX  43
H19   2    0.039338    0.487941    0.078231    11.00000   -1.20000
AFIX   0
C14   1    0.416237   -0.011369    0.418255    11.00000    0.02836    0.02215 =
         0.03579    0.00326   -0.00960   -0.00166
C5    1    0.464102    0.344923    0.564788    11.00000    0.03077    0.02663 =
         0.02535   -0.00998   -0.01056    0.00477
AFIX 137
H5A   2    0.467157    0.418003    0.551964    11.00000   -1.50000
H5B   2    0.545567    0.319227    0.561332    11.00000   -1.50000
H5C   2    0.409079    0.324295    0.627038    11.00000   -1.50000
AFIX   0
C18   1    0.147769    0.423040    0.153188    11.00000    0.02692    0.01926 =
         0.02685   -0.00635   -0.00349    0.00562
AFIX  43
H18   2    0.143578    0.476001    0.188877    11.00000   -1.20000
AFIX   0
C38   1    0.816777    0.471351    0.337262    11.00000    0.03032    0.03184 =
         0.03316   -0.01360   -0.01914    0.01085
AFIX  43
H38   2    0.838096    0.426340    0.383617    11.00000   -1.20000
AFIX   0
C10   1    0.907146    0.200132    0.277387    11.00000    0.01687    0.04445 =
         0.03660   -0.00792   -0.00814    0.00547
AFIX 137
H10A  2    0.945679    0.135459    0.266253    11.00000   -1.50000
H10B  2    0.878017    0.203075    0.344293    11.00000   -1.50000
H10C  2    0.966343    0.253864    0.247356    11.00000   -1.50000
AFIX   0
C1    1    0.105006    0.296544    0.457253    11.00000    0.01764    0.03680 =
         0.01977   -0.00766   -0.00143    0.00287
C3    1    0.292240    0.307436    0.505267    11.00000    0.02163    0.02828 =
         0.01585   -0.00848   -0.00153    0.00646
AFIX  43
H3    2    0.239349    0.325120    0.561639    11.00000   -1.20000
AFIX   0
C23   1    0.131781    0.001884    0.161552    11.00000    0.02562    0.02923 =
         0.02736   -0.01314   -0.00228   -0.00418
AFIX  43
H23   2    0.149726    0.011732    0.095910    11.00000   -1.20000
AFIX   0
C15   1    0.324939   -0.065591    0.502409    11.00000    0.03788    0.02993 =
         0.04636    0.01321   -0.00199   -0.00278
AFIX 137
H15A  2    0.261361   -0.094750    0.483274    11.00000   -1.50000
H15B  2    0.288498   -0.018438    0.546123    11.00000   -1.50000
H15C  2    0.365690   -0.118784    0.532462    11.00000   -1.50000
AFIX   0
C20   1    0.093538    0.353980    0.034159    11.00000    0.02283    0.03060 =
         0.02358    0.00124   -0.00777    0.00478
AFIX  43
H20   2    0.051827    0.359426   -0.011413    11.00000   -1.20000
AFIX   0
C39   1    0.887485    0.555173    0.295771    11.00000    0.01864    0.04233 =
         0.03389   -0.02538   -0.01001    0.00847
AFIX  43
H39   2    0.957565    0.567253    0.313230    11.00000   -1.20000
AFIX   0
C25   1    0.016465   -0.080843    0.310188    11.00000    0.02653    0.02402 =
         0.04150   -0.00165    0.00136   -0.00544
AFIX  43
H25   2   -0.045098   -0.127092    0.346456    11.00000   -1.20000
AFIX   0
C26   1    0.079350   -0.028239    0.352934    11.00000    0.02604    0.02989 =
         0.02808    0.00375   -0.00208    0.00110
AFIX  43
H26   2    0.061393   -0.039131    0.418570    11.00000   -1.20000
AFIX   0
C41   1    0.754615    0.603463    0.202736    11.00000    0.02312    0.02460 =
         0.01987   -0.00606   -0.00483   -0.00052
AFIX  43
H41   2    0.733450    0.649119    0.156726    11.00000   -1.20000
AFIX   0
C34   1    0.238543    0.607572    0.361169    11.00000    0.02164    0.03527 =
         0.04759   -0.01097   -0.00037    0.00614
AFIX  43
H34   2    0.169133    0.582427    0.409857    11.00000   -1.20000
AFIX   0
C40   1    0.856340    0.621597    0.228772    11.00000    0.02095    0.03446 =
         0.02928   -0.01537   -0.00172   -0.00510
AFIX  43
H40   2    0.904598    0.679527    0.200670    11.00000   -1.20000
AFIX   0
C31   1    0.440148    0.680453    0.219664    11.00000    0.03568    0.02423 =
         0.02480    0.00004   -0.00250    0.00837
AFIX  43
H31   2    0.509042    0.705938    0.170650    11.00000   -1.20000
AFIX   0
C13   1    0.508112   -0.066659    0.363074    11.00000    0.04848    0.01561 =
         0.06167    0.00666    0.00560    0.00477
AFIX  43
H13   2    0.515157   -0.135691    0.383396    11.00000   -1.20000
AFIX   0
C6    1    0.777019    0.240582   -0.009714    11.00000    0.02648    0.02774 =
         0.02207   -0.00849    0.00422   -0.00430
C11   1    0.684278   -0.093445    0.226507    11.00000    0.03145    0.01426 =
         0.05481   -0.00514   -0.00637    0.00254
C24   1    0.043105   -0.066199    0.214596    11.00000    0.02935    0.03220 =
         0.04538   -0.01737   -0.00289   -0.00947
AFIX  43
H24   2    0.000395   -0.102993    0.185259    11.00000   -1.20000
AFIX   0
C33   1    0.246272    0.707394    0.327022    11.00000    0.03108    0.03887 =
         0.04386   -0.01414   -0.01034    0.01922
AFIX  43
H33   2    0.182356    0.751029    0.352073    11.00000   -1.20000
AFIX   0
C32   1    0.346753    0.744294    0.256403    11.00000    0.05184    0.02261 =
         0.04152   -0.00275   -0.01411    0.01715
AFIX  43
H32   2    0.352159    0.813384    0.232843    11.00000   -1.20000
AFIX   0
PART 1
F7    4    0.745218   -0.148756    0.275070    21.00000    0.04262    0.07944 =
         0.06537   -0.03624   -0.03645    0.04698
F8    4    0.633171   -0.156897    0.185604    21.00000    0.05132    0.06249 =
         0.06383   -0.04402   -0.02305    0.01533
F9    4    0.766434   -0.044499    0.150100    21.00000    0.07202    0.02850 =
         0.09017    0.00566    0.05413    0.01712
PART 2
F9A   4    0.787727   -0.046748    0.210247   -21.00000    0.07202    0.02850 =
         0.09017    0.00566    0.05413    0.01712
F7A   4    0.694271   -0.173830    0.285642   -21.00000    0.04262    0.07944 =
         0.06537   -0.03624   -0.03645    0.04698
F8A   4    0.665562   -0.120452    0.164211   -21.00000    0.05132    0.06249 =
         0.06383   -0.04402   -0.02305    0.01533
PART 4
EU1   3    0.499132    0.213946    0.286145    10.25000    0.01226    0.01354 =
         0.01294   -0.00265   -0.00224    0.00263
HKLF 4


REM  20230814fs01_auto_a.res in P-1
REM wR2 = 0.0528, GooF = S = 1.056, Restrained GooF = 1.064 for all data
REM R1 = 0.0219 for 7936 Fo > 4sig(Fo) and 0.0247 for all 8529 data
REM 581 parameters refined using 3 restraints

END

WGHT      0.0241      1.6443

REM Highest difference peak  0.768,  deepest hole -0.588,  1-sigma level  0.073
Q1    1   0.7986 -0.0276  0.1849  11.00000  0.05    0.77
Q2    1   0.4994  0.3579  0.1410  11.00000  0.05    0.71
Q3    1   0.7754 -0.0757  0.2525  11.00000  0.05    0.71
Q4    1   0.7307 -0.0585  0.1391  11.00000  0.05    0.60
Q5    1   0.6389 -0.1811  0.2392  11.00000  0.05    0.51
;
_shelx_res_checksum                42051
_shelx_hkl_file
;
   0   0   2 4667.38 127.573  11
   0   0   2 4716.46 127.808  18
   0   0   2 4627.00 128.081   4
   0   0   3 316.053 10.1535  11
   0   0   3 332.006 10.5878  16
   0   0   3 325.616 10.4799  18
   0   0   3 325.465 10.7209   5
   0   0   3 311.894 10.8728   4
   0   0   4 2081.93 59.7943  11
   0   0   4 2159.22 60.4497  16
   0   0  -4 2137.24 59.0862  15
   0   0   4 2166.98 60.1841  18
   0   0   4 2123.73 60.5419   5
   0   0   4 2154.51 60.9958   4
   0   0   5 619.285 19.8693  11
   0   0   5 669.376 20.7594  16
   0   0  -5 659.217 19.0723  15
   0   0  -5 655.274 20.9898   5
   0   0   5 651.549 20.8810   5
   0   0   5 645.185 21.1865   4
   0   0   5 642.324 20.3109  18
   0   0   6 149.438 6.98212  18
   0   0  -6 163.679 5.84548  15
   0   0   6 154.023 7.38376  16
   0   0   6 163.182 7.76512   5
   0   0   6 140.421 7.76704   4
   0   0  -6 159.716 7.73685   5
   0   0   6 155.756 6.72273  11
   0   0   7 866.086 26.2647  18
   0   0   7 825.529 26.7679  16
   0   0   7 776.842 26.7256   5
   0   0   7 843.196 27.7628   4
   0   0  -7 834.927 27.1843   5
   0   0   7 824.213 25.6944  11
   0   0   8 218.588 9.16395  11
   0   0   8 213.223 8.21848   7
   0   0   8 214.777 9.46695  18
   0   0   8 228.693 10.3072  16
   0   0   8 204.567 10.1570   5
   0   0   8 211.471 10.7964   4
   0   0  -8 210.621 10.3019   5
   0   0   8 228.231 10.4105   9
   0   0   9 643.211 20.2782   7
   0   0   9 629.428 21.5518  11
   0   0   9 680.553 23.2534   9
   0   0   9 601.549 23.7622   4
   0   0   9 662.340 23.1428  16
   0   0   9 675.732 22.0372  18
   0   0  10 36.2759 5.30867   4
   0   0  10 29.1296 4.31881   9
   0   0  10 23.6880 3.18526  11
   0   0  10 25.0355 3.65605  18
   0   0  10 22.9670 2.58147   7
   0   0  10 23.0591 3.80384  16
   0   0  11 4.89887 3.22460   9
   0   0  11 1.39566 2.31764  11
   0   0  11 1.04888 2.40387  18
   0   0  11 1.70720 1.58874   7
   0   0  11 0.50240 2.44252  16
   0   0 -12 1117.82 37.2759   5
   0   0  12 1059.02 36.0157   9
   0   0  12 1071.65 34.2474  11
   0   0  12 1042.29 33.9831  18
   0   0  12 1043.76 31.4294   7
   0   0  12 1102.49 36.6177  16
   0   0  13 54.4712 6.43069   9
   0   0  13 60.4725 5.34873  18
   0   0 -13 57.4283 7.01880   5
   0   0  13 52.5136 3.48198   7
   0   0  13 64.2668 6.61093  16
   0   0  14 713.876 26.8610   9
   0   0  14 695.847 21.0334   7
   0   0 -14 725.201 28.3163   5
   0   0  14 682.440 27.2897  16
   0   0  14 695.291 24.4615  18
   0   0  15 57.3831 6.93876   9
   0   0  15 52.9411 5.42020  18
   0   0 -15 50.5724 7.38990   5
   0   0  16 280.535 19.2486  17
   0   0  16 264.723 15.0009   9
   0   0  16 317.965 16.6775  16
   0   0  17 27.5840 5.98280   9
   0   0  17 17.7772 7.33747  17
   0   0  17 29.9876 5.88151   6
   0   0  18 39.5255 6.91023   9
   0   0  18 28.4245 8.63276  17
   0   0  18 36.2556 6.56689   6
   0   0  19 128.162 14.9792  17
   0   0  20 24.4474 8.60188  17
   0   0  21 158.180 17.6574  17
   0  -1  21 21.7865 9.99470  17
   0  -1  20 278.343 22.1631  17
   0  -1  19 15.0692 8.25417  17
   0  -1  18 122.074 14.3280  17
   0  -1  18 128.649 11.3160   9
   0  -1  17 5.52670 4.04927   6
   0  -1  17 8.01315 6.27667  17
   0  -1  17 16.7710 5.54328   9
   0  -1  16 103.033 8.64767   6
   0   1 -16 122.767 10.7779   5
   0  -1  16 104.027 12.4127  17
   0  -1  16 94.8435 9.29255   9
   0  -1  15 327.894 16.9729   9
   0   1 -15 305.943 16.7315   5
   0  -1  14 39.4908 6.40846   9
   0   1 -14 39.4933 6.44205   5
   0  -1  14 43.6111 4.55047  18
   0  -1  13 775.820 26.0463  18
   0   1 -13 779.041 29.6855   5
   0  -1  13 786.352 29.9083   9
   0  -1  12 0.60423 3.83208   9
   0   1 -12 7.41619 4.17728   5
   0  -1  12 6.91187 2.65730  18
   0  -1  11 478.267 17.2490  18
   0  -1  11 499.079 20.5496   9
   0  -1  11 525.553 20.6414  16
   0  -1  10 170.768 5.89356   7
   0  -1  10 172.503 8.06821  18
   0  -1  10 197.938 10.4341  16
   0  -1  10 180.640 10.5270   9
   0   1  -9 663.591 20.1506  15
   0  -1   9 654.918 22.9155  16
   0  -1   9 666.548 20.3793  18
   0  -1   9 664.755 18.0744   7
   0  -1   9 645.261 23.2437   9
   0   1  -8 1402.37 40.9624  15
   0  -1   8 1371.21 38.9292   7
   0  -1   8 1383.93 40.8800  18
   0  -1   8 1535.86 43.8688  16
   0   1  -8 1389.77 43.5791   4
   0   1  -8 1400.78 43.0706   5
   0  -1   8 1357.46 43.7194   9
   0   1  -7 103.666 5.33570  15
   0  -1   7 103.945 3.87406   7
   0  -1   7 111.182 6.55232  16
   0   1  -7 102.814 6.15976  16
   0  -1   7 109.555 5.28050  18
   0  -1   7 101.805 6.86812   9
   0   1  -7 94.8189 6.75577   4
   0   1  -7 110.794 6.51590   5
   0   1  -6 2168.85 61.4211  15
   0   1  -6 2164.01 62.5089  16
   0  -1   6 2137.38 62.8144  16
   0   1  -6 2129.29 63.1523   4
   0  -1   6 2156.06 60.8755  18
   0  -1   6 2162.47 63.5157   9
   0   1  -6 2196.92 62.6096   5
   0  -1   5 5.01381 1.94296  16
   0   1  -5 4.99784 1.81815  16
   0   1  -5 1.81349 2.00501   5
   0  -1   5 4.24248 1.47449  18
   0   1  -5 4.18499 1.47560  11
   0  -1   5 5.79915 2.60147   9
   0   1  -4 261.284 9.64185   5
   0  -1   4 269.855 10.0077  16
   0   1  -4 268.845 8.93520  11
   0  -1   4 272.187 10.5173   9
   0  -1   4 267.467 8.65637  18
   0   1  -3 37.0583 2.27897   2
   0  -1   3 43.9538 3.38814   9
   0  -1   3 43.7944 2.01967  18
   0   1  -3 38.9521 2.21763  18
   0  -1   3 42.5903 2.93722  16
   0  -1   2 434.385 13.7637   9
   0  -1   2 423.092 12.7547   2
   0   1   2-0.25494 0.75961   5
   0   1   2 4.55932 1.13365   2
   0   1   3 26.0011 1.79788   2
   0   1   3 29.3395 2.55748   5
   0   1   3 25.1069 2.43592  18
   0   1   4 187.825 7.85154  18
   0   1   4 192.499 7.86155   5
   0   1   5 7.48298 2.27200  18
   0   1   5 9.91927 2.29404   5
   0   1   5 10.7534 2.09365   4
   0   1   6 4529.37 124.262  16
   0   1   6 4383.27 124.807   5
   0   1   6 4385.40 124.665   4
   0  -1  -6 4471.42 125.125   5
   0   1   6 4444.43 124.571  18
   0   1   7 1548.09 45.3848  16
   0   1   7 1545.01 46.0015   5
   0   1   7 1433.69 45.7140   4
   0  -1  -7 1507.65 46.2631   5
   0   1   7 1523.29 45.5378  18
   0   1   8 865.421 27.2789  18
   0   1   8 848.361 27.1979  16
   0   1   8 838.874 27.7617   5
   0   1   8 844.478 27.9895   4
   0   1   8 881.450 26.7708  11
   0   1   9 32.2174 4.31895   4
   0   1   9 23.9354 3.82431  18
   0   1   9 35.2141 4.01212  16
   0   1   9 25.0858 3.96579   5
   0   1   9 38.9110 3.85854  11
   0   1   9 22.8822 3.63452   9
   0   1  10 437.695 16.3482  11
   0   1  10 406.410 15.2987   7
   0   1  10 436.335 16.8537  18
   0   1  10 446.605 17.2476  16
   0   1  10 409.341 17.4176   5
   0   1  10 468.306 16.9181   9
   0   1  10 410.813 17.9114   4
   0   1  11 319.513 13.5549  11
   0   1  11 346.905 12.8791   7
   0   1  11 334.278 15.1747   5
   0   1  11 329.947 14.1856  18
   0  -1 -11 335.896 15.9368   5
   0   1  11 297.001 15.3011   4
   0   1  11 341.497 14.7867  16
   0   1  11 310.005 13.8534   9
   0   1  12 257.845 12.4149   9
   0   1  12 247.951 10.5358   7
   0   1  12 258.479 13.3609   5
   0   1  12 241.686 12.0010  18
   0  -1 -12 266.488 14.2476   5
   0   1  12 245.364 13.9423   4
   0   1  12 276.799 13.2558  16
   0   1  12 269.956 12.0697  11
   0   1  13 409.052 17.5315   9
   0   1  13 443.299 20.3454   4
   0  -1 -13 425.418 19.9024   5
   0   1  13 423.552 18.5302  16
   0   1  13 423.179 17.4258  18
   0   1  13 447.942 17.3378  11
   0   1  13 423.779 15.3433   7
   0   1  14 12.6521 3.44460  11
   0   1  14 10.4240 4.07437   9
   0   1  14 13.6355 4.16795  16
   0   1  14 17.9386 4.13793  18
   0   1  14 12.3899 2.60830   7
   0  -1 -14 12.6601 5.21615   5
   0   1  15 498.104 16.9311   7
   0   1  15 502.254 21.7825  16
   0   1  15 493.562 20.4571   9
   0   1  15 499.292 19.7806  18
   0   1  16 3.81250 3.22217  18
   0   1  16 2.48635 1.85001   7
   0   1  16 7.87838 5.47159  17
   0   1  16 1.44526 3.57176  16
   0   1  16 5.66977 4.02638   9
   0   1  17 197.771 16.1833  17
   0   1  17 190.728 11.7698   9
   0   1  17 190.586 13.1594   6
   0   1  18 203.263 16.9076  17
   0   1  18 182.623 12.9991   6
   0   1  19 37.0231 9.40112  17
   0   1  20 218.479 18.9959  17
   0   1  21 13.8680 8.65708  17
   0   1  22 64.8590 12.6676  17
   0  -2  20 29.7802 10.3097  17
   0  -2  19 162.846 17.1368  17
   0  -2  18 8.90691 7.57193  17
   0  -2  18 8.65329 6.29054   9
   0  -2  17 188.997 16.9664  17
   0  -2  17 186.841 13.7551   9
   0   2 -17 170.641 12.7374   5
   0  -2  16 74.6243 6.88408   6
   0  -2  16 80.0703 9.19247   9
   0   2 -16 65.2859 8.10876   5
   0  -2  16 79.0308 11.2079  17
   0  -2  15 228.740 14.6287   9
   0   2 -15 241.210 14.0974   5
   0  -2  14 362.229 18.4734   9
   0   2 -14 353.525 17.2664   5
   0  -2  13 33.9013 6.18499   9
   0   2 -13 23.1614 5.08260   5
   0  -2  12 549.637 23.5720   9
   0   2 -12 572.239 22.4131   5
   0  -2  11 44.5562 6.17369   9
   0   2 -11 43.6961 4.08319  15
   0  -2  10 63.9530 6.78531   9
   0   2 -10 67.5396 4.97276  15
   0   2 -10 66.4967 6.63591   4
   0  -2   9 370.135 12.5957  18
   0  -2   9 360.400 16.6294   9
   0   2  -9 381.929 16.3728   4
   0   2  -9 374.654 14.2528  15
   0   2  -9 382.403 15.2835   5
   0  -2   8 63.8736 3.62943  18
   0   2  -8 61.5669 4.79087  15
   0  -2   8 63.5627 6.21241   9
   0   2  -8 75.2408 6.40449   4
   0   2  -8 65.1706 5.16842   5
   0   2  -7 2036.99 44.1554  11
   0  -2   7 2092.44 48.7874   9
   0  -2   7 2097.73 42.5919  18
   0   2  -7 2074.80 46.2617   5
   0   2  -7 2096.06 42.3003   2
   0   2  -7 2157.68 45.9028  15
   0   2  -7 2136.39 48.0395   4
   0   2  -6 301.320 11.8570  16
   0   2  -6 280.665 10.3318  11
   0   2  -6 307.280 11.6702   5
   0   2  -6 296.895 9.96327   2
   0  -2   6 315.269 13.3120   9
   0   2  -5 2336.41 66.4038  11
   0  -2   5 2438.46 69.7009   9
   0   2  -5 2404.21 66.4333   2
   0   2  -5 2347.09 67.5344   5
   0  -2   4 421.611 15.3462   9
   0   2  -4 402.113 13.2112   2
   0  -2   3 806.469 26.0182   9
   0   2  -3 832.043 24.5274   2
   0  -2   2 191.622 7.37371   2
   0   2  -1 1186.38 34.7246   9
   0  -2   1 1183.12 33.2622   6
   0  -2   1 1194.27 34.4461   2
   0  -2   0 14.8020 1.77023   8
   0   2   0 20.0356 1.89663   9
   0  -2  -1 156.434 5.07070   8
   0   2   1 237.649 5.10782   9
   0   2   2 11.9881 1.36974   9
   0   2   2 13.0626 1.83994   8
   0   2   2 12.0079 1.64489  10
   0  -2  -2 13.3128 1.88722  14
   0  -2  -2 10.8616 2.00816  12
   0   2   2 13.4144 2.11101   2
   0  -2  -3 16.4487 1.25403  13
   0   2   3 15.1794 1.83465  10
   0   2   3 13.6749 2.56261   5
   0   2   3 11.3527 2.17407   2
   0   2   4 840.395 25.7179   5
   0   2   4 788.122 25.7466  18
   0   2   4 818.185 24.9862  10
   0   2   4 816.748 23.1071  13
   0   2   4 800.197 24.2413   2
   0   2   5 516.262 15.7828   2
   0   2   5 497.243 17.6240   5
   0   2   5 493.695 14.8618  13
   0   2   5 506.286 17.7132  18
   0   2   6 798.729 23.6806   2
   0   2   6 802.569 26.3356  18
   0   2   6 801.648 23.1723  13
   0   2   6 784.859 26.2099   5
   0   2   7 2397.14 70.4946   5
   0   2   7 2459.08 66.8559   2
   0   2   7 2475.85 70.4832  18
   0  -2  -7 2429.01 71.0219   5
   0   2   7 2305.39 66.8126  13
   0   2   8 17.7071 3.08713   4
   0   2   8 15.5492 1.86138  13
   0   2   8 14.9621 3.38909   5
   0   2   8 18.3241 3.49172  18
   0   2   9 677.559 25.0483   5
   0   2   9 694.502 24.8735   4
   0   2   9 729.471 24.9706  18
   0   2   9 707.154 24.3132  16
   0   2  10 0.93241 2.29170   9
   0   2  10 1.48713 2.52765   4
   0   2  10 1.25785 2.29428  16
   0   2  10 4.30618 2.40746  11
   0   2  10 1.49464 2.93329   5
   0   2  10 0.44959 2.73579  18
   0   2  11 847.267 28.8579  18
   0   2  11 807.072 25.0715  13
   0   2  11 824.268 29.4552   5
   0   2  11 829.855 28.5427  16
   0   2  11 809.087 26.9719   9
   0  -2 -11 870.146 30.9254   5
   0   2  11 822.070 29.5910   4
   0   2  11 794.971 27.7946  11
   0   2  12 759.405 26.6325  11
   0   2  12 745.177 25.7309   9
   0   2  12 762.867 27.3527  18
   0   2  12 757.666 25.7983   7
   0   2  12 773.782 27.3809  16
   0   2  12 743.519 23.6270  13
   0   2  12 794.065 28.6561   5
   0  -2 -12 788.946 29.6393   5
   0   2  12 768.046 28.8061   4
   0   2  13 720.803 27.9129   4
   0   2  13 703.027 24.5710   9
   0   2  13 725.908 26.0417  18
   0   2  13 645.376 25.6797  16
   0   2  13 694.536 22.1808  13
   0   2  13 692.988 24.0751   7
   0   2  13 703.554 27.1897   5
   0   2  13 729.700 25.4554  11
   0   2  14 239.671 14.2683   4
   0   2  14 220.069 11.3689   9
   0   2  14 219.000 13.4360   5
   0   2  14 229.641 11.9510  11
   0   2  14 223.516 12.6105  16
   0   2  14 227.376 9.28422  13
   0   2  14 220.631 12.3126  18
   0   2  14 254.670 11.0855   7
   0   2  15 7.58741 3.33205  11
   0   2  15 9.20547 3.76854   9
   0   2  15-0.80348 4.73202   4
   0   2  15 3.12344 1.93575  13
   0   2  15 6.38443 3.77987  18
   0   2  15 3.82478 3.30164  16
   0   2  15 7.35070 2.65772   7
   0   2  16 69.8235 5.33406   7
   0   2  16 51.7350 5.99545   9
   0   2  16 70.8267 6.75073  11
   0   2  16 76.4309 9.95757  17
   0   2  16 78.8084 7.71495  16
   0   2  16 65.3614 6.96940  18
   0   2  17 72.9685 6.78429   9
   0   2  17 93.3451 11.4544  17
   0   2  17 84.9141 8.59408  16
   0   2  17 98.2841 7.91840  11
   0   2  17 70.1578 5.26572   7
   0   2  17 84.0055 9.07391   6
   0   2  18 243.953 18.2296  17
   0   2  18 223.238 15.1580   6
   0   2  18 249.843 15.0419  16
   0   2  19 260.611 15.4758   8
   0   2  19 276.425 20.1974  17
   0   2  19 284.980 17.2019   6
   0   2  20 111.008 13.5439  17
   0   2  21 223.204 18.8081  17
   0   2  21 194.564 15.4157  10
   0   2  22 63.4993 11.4642  17
   0  -3  20 103.046 14.9614  17
   0  -3  19 9.81481 7.82232  17
   0  -3  19 9.62951 6.94781   9
   0  -3  18 105.271 14.2023  17
   0  -3  18 96.3129 10.9745   9
   0  -3  17 23.4228 8.24417  17
   0  -3  17 22.4515 6.97836   9
   0   3 -17 27.5630 6.56737   5
   0  -3  16 552.565 30.0228  17
   0  -3  16 535.750 25.3686   9
   0   3 -16 534.640 23.3297   5
   0  -3  15 350.366 18.9725   9
   0   3 -15 338.094 17.0339   5
   0  -3  15 317.906 14.1288   6
   0  -3  14 338.163 18.1414   9
   0   3 -14 296.235 15.5072   5
   0   3 -13 584.813 23.5216   5
   0   3 -13 612.788 21.4771  15
   0  -3  13 575.165 25.6845   9
   0  -3  12 19.6852 5.43041   9
   0   3 -12 11.9965 3.15692  15
   0   3 -11 486.506 18.4477  15
   0   3 -11 477.804 20.7459   4
   0  -3  11 492.377 21.7844   9
   0   3 -11 486.461 19.7369  16
   0   3 -10 0.62204 0.63692   1
   0   3 -10 0.47768 0.58657   1
   0   3 -10 0.80253 2.28030  15
   0   3 -10 0.46591 0.57029   3
   0   3 -10-0.56644 4.14548   4
   0  -3  10 0.66671 3.69515   9
   0   3 -10-1.39915 2.65034  16
   0   3  -9 444.206 17.0259  16
   0   3  -9 420.953 16.4220  15
   0  -3   9 436.905 19.0482   9
   0   3  -9 417.202 17.9505   4
   0   3  -9 404.746 12.7850   1
   0   3  -9 416.029 16.4390   5
   0  -3   8 35.5359 5.20520   9
   0   3  -8 40.6082 4.24375   5
   0   3  -8 37.0027 4.23715  15
   0   3  -8 36.1498 3.34460  11
   0   3  -8 43.1075 5.41346   4
   0   3  -8 49.3782 3.42481   2
   0   3  -7 377.966 12.7575  11
   0   3  -7 351.586 13.9204   5
   0   3  -7 362.756 12.7042   2
   0  -3   7 365.642 16.2934   9
   0   3  -6 1791.02 40.8987  11
   0  -3   6 1776.82 46.0008   9
   0   3  -6 1785.51 41.5230   2
   0  -3   5 494.537 18.5861   9
   0   3  -5 463.499 15.9487   2
   0  -3   4 862.958 28.7970   9
   0   3  -4 874.090 26.8864   2
   0   3  -3 2.28399 2.39156   2
   0  -3   3 4.10164 1.92071   9
   0   3  -2 4687.47 133.954   9
   0  -3   2 4861.69 133.380   2
   0  -3   2 4801.55 131.299   6
   0   3  -1 7567.11 207.143   9
   0  -3   1 7463.99 206.999   2
   0   3   0 416.430 14.4775   2
   0  -3   0 418.746 14.1172   8
   0   3   0 411.432 14.0714   9
   0   3   1 801.117 24.7519   2
   0   3   1 789.156 23.8786   9
   0  -3  -1 786.583 24.5178   8
   0  -3  -2 890.794 12.5323  14
   0  -3  -2 857.164 12.1908  12
   0   3   2 863.398 12.9282   2
   0   3   2 896.563 10.1365   9
   0  -3  -2 816.978 12.4734   8
   0  -3  -3 1967.11 58.6166  14
   0   3   3 2119.62 58.7729   8
   0   3   3 2020.68 58.2087   2
   0  -3  -3 2036.77 58.6886  12
   0   3   3 1997.74 56.4541   9
   0   3   4 5.70349 2.67194   2
   0   3   4 6.73587 1.79944  10
   0  -3  -4 9.82257 1.25704  13
   0   3   4 6.37440 2.23752   8
   0   3   4 7.19371 2.82359   5
   0   3   5 1086.70 32.4354   2
   0   3   5 1037.82 34.0285  18
   0   3   5 1134.43 34.1535   5
   0  -3  -5 1057.45 30.4507  13
   0   3   5 1089.14 33.0522  10
   0   3   6 1888.70 55.6061   5
   0   3   6 1811.57 55.5219  18
   0   3   6 1849.93 54.6744  10
   0   3   6 1840.02 53.2828   2
   0   3   7 560.888 18.5085   2
   0   3   7 551.591 20.9651  18
   0   3   7 579.334 21.1886   5
   0   3   7 587.388 17.2915  13
   0   3   7 568.913 20.4451  10
   0   3   8 324.132 10.5825  13
   0   3   8 308.555 14.1101   5
   0   3   8 334.530 14.4000  18
   0   3   8 319.386 11.5088   2
   0   3   9 1.70475 2.45192   4
   0   3   9 1.74482 1.68310   2
   0   3   9 2.84179 1.26235  13
   0   3   9 2.95280 3.29797   5
   0   3   9 0.47914 2.29068  18
   0   3  10 943.543 28.2327   1
   0   3  10 907.881 35.8235  14
   0   3  10 1001.43 33.9936   5
   0   3  10 1009.65 33.6286  18
   0   3  10 1021.54 28.8948  13
   0   3  10 1005.87 33.2930   4
   0   3  11 75.1786 4.10702  13
   0   3  11 74.2360 7.32040   5
   0   3  11 72.0223 6.14587  16
   0   3  11 72.1909 6.88284  18
   0   3  11 80.6037 8.54538  12
   0   3  11 82.2360 5.27195   9
   0   3  11 74.5955 3.05027   1
   0   3  11 83.5527 8.72728  14
   0   3  11 91.5057 7.39747   4
   0   3  11 76.7525 3.06173   3
   0   3  12 1229.58 38.4686   9
   0   3  12 1323.47 46.3952  14
   0   3  12 1246.14 36.8115  13
   0   3  12 1297.58 42.0971  18
   0   3  12 1257.71 41.1671  16
   0   3  12 1266.49 40.9857  11
   0   3  12 1266.64 42.7574   5
   0   3  12 1300.65 42.6538   4
   0   3  13 682.692 26.6037   4
   0   3  13 632.981 22.4094   9
   0   3  13 690.579 24.4161   7
   0   3  13 691.055 25.2693  16
   0   3  13 660.834 20.7115  13
   0   3  13 644.321 25.4117  18
   0   3  13 671.335 26.5019   5
   0   3  13 680.861 24.8404  11
   0   3  14 212.211 11.5440  11
   0   3  14 221.867 13.4041   4
   0   3  14 207.451 9.91223   9
   0   3  14 218.922 11.0553   7
   0   3  14 192.343 11.4209  16
   0   3  14 203.675 11.9439  18
   0   3  14 212.516 13.1175   5
   0   3  14 191.648 7.98782  13
   0   3  15 126.403 10.3225   4
   0   3  15 99.4413 6.92845   9
   0   3  15 107.142 8.91161  18
   0   3  15 129.939 9.23207  16
   0   3  15 111.312 7.66458   7
   0   3  15 115.858 8.49403  11
   0   3  15 104.260 5.29603  13
   0   3  15 104.896 10.5575  17
   0   3  16 1.12001 3.09063   9
   0   3  16-1.66773 5.53806   4
   0   3  16 3.43848 2.82910   7
   0   3  16-1.12242 3.89016  11
   0   3  16 1.19985 4.01985  18
   0   3  16-0.99656 5.15720  17
   0   3  16 4.61398 3.69986  16
   0   3  17 84.2090 9.29200  10
   0   3  17 83.0711 8.35655   8
   0   3  17 92.1088 7.96741  11
   0   3  17 95.6331 10.8645  17
   0   3  17 94.8202 8.62752  16
   0   3  17 95.3164 6.69058   7
   0   3  17 84.6246 9.62132   6
   0   3  17 67.4060 5.85064   9
   0   3  18 100.173 11.6772  17
   0   3  18 112.573 9.89078  16
   0   3  18 115.427 11.2641  10
   0   3  18 114.807 9.12265  11
   0   3  18 98.6389 9.38133   8
   0   3  18 124.076 11.4850   6
   0   3  19 227.895 14.3654  16
   0   3  19 219.638 15.5466   6
   0   3  19 215.754 17.3496  17
   0   3  19 214.312 14.1766   8
   0   3  19 216.890 15.4404  10
   0   3  20 105.040 12.8203  17
   0   3  20 71.7902 9.65991  10
   0   3  20 91.9962 10.5409   6
   0   3  21 115.470 13.4989  17
   0   3  21 117.400 12.1917  10
   0  -4  19 54.3455 12.1472  17
   0  -4  18-4.15999 6.39519   9
   0  -4  18-6.44878 7.96682  17
   0   4 -18-0.71248 5.79595   5
   0   4 -17 303.238 16.5764   5
   0  -4  17 281.383 18.9131   9
   0  -4  16 39.0220 9.89241  17
   0   4 -16 33.0973 6.41661   5
   0  -4  16 28.7659 7.87504   9
   0  -4  15 516.387 24.2772   9
   0   4 -15 500.162 20.5971   5
   0   4 -14 254.100 12.2798  15
   0  -4  14 224.447 10.3152   6
   0  -4  14 263.736 16.3528   9
   0   4 -14 256.792 13.7761   5
   0  -4  13 285.419 16.9535   9
   0   4 -13 274.553 14.0267   5
   0   4 -13 280.018 13.2913  15
   0  -4  12 326.341 17.8367   9
   0   4 -12 321.674 14.3965  15
   0   4 -12 317.962 16.7294   4
   0   4 -12 273.614 14.4406  16
   0   4 -11 6.85692 3.44407  16
   0   4 -11 6.75176 1.24907   1
   0  -4  11-1.57908 4.08929   9
   0   4 -11 6.36582 2.92020  15
   0   4 -11 5.18712 4.74820   4
   0   4 -11 6.59137 1.26368   3
   0  -4  10 656.972 27.5840   9
   0   4 -10 680.448 20.6237   1
   0   4 -10 696.547 26.5993   4
   0   4 -10 663.277 24.9019  16
   0   4 -10 696.370 24.9650  15
   0  -4   9 16.0050 4.75467   9
   0   4  -9 10.9095 3.35686  15
   0   4  -9 11.4396 3.43707  16
   0   4  -9 10.2473 2.39027  11
   0   4  -9 16.4566 3.24186   5
   0   4  -9 11.3696 4.43890   4
   0   4  -9 10.8335 2.73633   2
   0   4  -8 566.860 18.8810  11
   0   4  -8 558.640 20.5137   5
   0   4  -8 585.713 22.6803   4
   0   4  -8 568.717 19.3316   2
   0   4  -8 619.161 21.7432  16
   0  -4   8 618.336 24.2885   9
   0   4  -7 131.977 6.97548   2
   0   4  -7 131.853 6.16304  11
   0  -4   7 124.400 9.11352   9
   0  -4   6 740.066 27.1018   9
   0   4  -6 725.092 23.8549   2
   0   4  -5 981.724 27.9044   7
   0   4  -5 978.800 30.9833   2
   0  -4   5 1027.73 33.8840   9
   0   4  -4 33.7107 4.08497   2
   0  -4   4 24.2484 1.93694   6
   0   4  -3 1901.35 54.9082   2
   0  -4   3 1840.57 52.1372   6
   0   4  -2 151.647 8.18148   9
   0  -4   2 143.824 7.61023   2
   0  -4   2 137.216 5.79100   6
   0   4  -1 2528.20 67.5295   6
   0  -4   1 2301.37 68.4969   8
   0  -4   1 2328.06 69.2496   2
   0   4  -1 2331.58 69.1238   9
   0   4   0 2743.79 77.9676   9
   0  -4   0 2736.25 77.9602   8
   0   4   0 2699.84 78.3184   2
   0   4   1 2117.17 62.5506   9
   0   4   1 2112.87 63.5707   2
   0  -4  -1 2306.86 61.1701  17
   0  -4  -1 2081.18 63.1889   8
   0  -4  -2 440.328 15.9395   8
   0   4   2 455.332 16.2327   2
   0   4   2 447.536 14.8602   9
   0  -4  -2 441.559 14.8048   9
   0  -4  -2 423.422 15.2193  12
   0   4   3 7.03175 3.35671   2
   0  -4  -3 0.90019 2.13128  14
   0  -4  -3 1.49049 2.19842  12
   0   4   3 2.60781 1.71922   9
   0   4   3 2.02468 2.00989   8
   0   4   4 608.534 18.4591   9
   0   4   4 596.737 20.5458   2
   0   4   4 615.520 21.1396   8
   0   4   4 585.649 20.8006  12
   0  -4  -4 585.846 20.9748  12
   0  -4  -4 579.580 20.9838  14
   0   4   4 582.099 20.7954  14
   0   4   4 622.699 21.2442   5
   0   4   5 1531.44 47.1165  10
   0   4   5 1525.44 44.5097   9
   0   4   5 1641.52 48.2771   8
   0   4   5 1559.56 48.4661  14
   0   4   5 1610.55 48.2519   5
   0   4   5 1540.86 48.3103  12
   0  -4  -5 1586.78 44.4276  13
   0   4   5 1618.95 47.1100   2
   0  -4  -6 2333.12 65.9522  13
   0   4   6 2285.46 71.0563  12
   0   4   6 2348.35 70.5678  18
   0   4   6 2416.47 68.7044   2
   0   4   6 2334.44 71.1486  14
   0   4   6 2408.66 69.5275  10
   0   4   6 2404.02 70.3175   8
   0   4   6 2505.56 70.6596   5
   0   4   7 361.166 15.2206   8
   0   4   7 344.457 14.4304  10
   0   4   7 363.273 13.6554   2
   0   4   7 342.316 15.2622  18
   0   4   7 359.286 15.5507   5
   0   4   8 5.25997 2.84887   8
   0   4   8 4.95444 3.88483   5
   0   4   8 3.02109 3.40493  18
   0   4   8 2.63629 2.43763  10
   0   4   8 4.75540 2.71033   2
   0   4   9 180.753 11.8882  14
   0   4   9 175.016 8.15755   2
   0   4   9 170.720 11.5583  12
   0   4   9 164.663 10.2559  18
   0   4   9 195.141 10.3939  10
   0   4   9 155.064 10.3360   5
   0   4  10 7.60996 3.01929  10
   0   4  10 6.05735 4.41098  14
   0   4  10 1.53332 4.08729  12
   0   4  10 6.13165 3.39742  18
   0   4  10 10.8691 4.45948   5
   0   4  10 10.1653 2.72437   2
   0   4  11 561.716 22.4647  18
   0   4  11 579.115 23.2064   5
   0   4  11 615.075 25.7884  14
   0   4  11 549.951 22.6069  10
   0   4  11 528.031 17.8678   9
   0   4  11 574.364 22.0425   4
   0   4  11 565.271 25.1654  12
   0   4  12 217.055 14.5121  12
   0   4  12 169.805 7.83430   9
   0   4  12 205.349 12.1120  10
   0   4  12 197.148 10.6840  16
   0   4  12 195.397 11.5762  18
   0   4  12 181.725 6.80466   1
   0   4  12 225.328 14.7581  14
   0   4  12 204.236 12.5987   5
   0   4  12 201.491 11.6799   4
   0   4  13 807.684 23.1327   1
   0   4  13 935.650 31.4816  18
   0   4  13 943.016 30.5886  11
   0   4  13 907.025 32.3217  10
   0   4  13 852.917 25.8915   9
   0   4  13 776.052 23.0784   1
   0   4  13 830.494 23.0613   3
   0   4  13 885.036 29.8714  16
   0   4  13 993.860 32.2495   4
   0   4  14 362.436 18.4868   5
   0   4  14 404.290 17.4850  11
   0   4  14 384.164 18.7761  10
   0   4  14 321.091 13.1055   9
   0   4  14 386.720 16.7793   7
   0   4  14 358.904 17.7848   8
   0   4  14 410.973 19.5769  17
   0   4  14 398.948 18.1530  18
   0   4  14 366.497 16.8271  16
   0   4  14 407.489 18.7226   4
   0   4  15 218.949 12.0739  11
   0   4  15 209.848 13.6123  10
   0   4  15 153.396 8.28086   9
   0   4  15 211.423 13.0686   8
   0   4  15 230.186 11.8482   7
   0   4  15 184.117 13.4084  17
   0   4  15 211.423 12.8686  18
   0   4  15 246.473 14.1509   4
   0   4  15 209.609 12.0273  16
   0   4  16 111.492 8.62593  11
   0   4  16 87.1391 9.18295  10
   0   4  16 83.8897 9.14262   4
   0   4  16 92.0165 9.78140  17
   0   4  16 97.0154 8.24183  16
   0   4  16 62.4066 4.93767   9
   0   4  16 99.9254 7.73694   7
   0   4  16 91.5061 8.67478   8
   0   4  17 0.79316 4.10454   8
   0   4  17 0.50370 2.71916   7
   0   4  17-1.00608 4.89051  17
   0   4  17-8.18725 4.95628  16
   0   4  17 2.96879 4.47823   6
   0   4  17-1.73114 5.03732   4
   0   4  17 4.57074 4.73062  10
   0   4  17 6.78492 4.31032  11
   0   4  18 305.588 16.6856  16
   0   4  18 316.073 19.2098   6
   0   4  18 317.254 14.5159   7
   0   4  18 333.923 16.2373  11
   0   4  18 292.802 19.1831  17
   0   4  18 318.811 17.5140   8
   0   4  18 323.618 18.8925  10
   0   4  19-3.13019 4.98666   6
   0   4  19-2.52103 4.53649   8
   0   4  19 4.44181 4.32563  11
   0   4  19-1.01221 5.23808  10
   0   4  19 1.16171 5.35722  17
   0   4  20 77.4921 8.91822  16
   0   4  20 97.8725 12.0778  17
   0   4  20 85.7608 10.2671   6
   0   4  20 97.4374 10.9769  10
   0   4  21 32.0372 7.58065  10
   0  -5  19 56.5065 12.2351  17
   0  -5  18 38.2354 9.41679   9
   0  -5  18 43.6245 10.8876  17
   0   5 -18 34.1720 7.05823   5
   0  -5  17 15.4461 7.52666   9
   0  -5  17 22.3192 8.84053  17
   0   5 -17 3.92758 5.42647   5
   0  -5  16 465.918 28.1216  17
   0   5 -16 442.386 20.2722   5
   0  -5  16 474.895 24.9390   9
   0   5 -15 4.87545 4.65324   5
   0  -5  15-1.42910 6.08303  17
   0  -5  15 3.11770 5.68594   9
   0  -5  14 139.525 6.21303   6
   0  -5  14 180.023 14.0867   9
   0   5 -14 183.740 11.0822   5
   0   5 -14 173.176 10.5999  15
   0  -5  13 226.885 15.4161   9
   0  -5  13 185.308 7.70593   6
   0   5 -13 247.996 12.6228  15
   0   5 -13 226.743 12.2779   5
   0   5 -12 101.281 8.07358  15
   0   5 -12 100.839 8.46509  16
   0  -5  12 95.9406 10.2147   9
   0   5 -12 96.7971 4.33415   1
   0   5 -11 801.595 24.7936   1
   0   5 -11 816.261 31.3868   4
   0   5 -11 837.741 29.8924  15
   0  -5  11 836.858 33.3390   9
   0   5 -11 835.940 29.8434  16
   0  -5  10 14.7776 5.22322   9
   0   5 -10 14.1618 3.75614  15
   0   5 -10 11.7852 5.11918   4
   0   5 -10 24.0619 4.37865  16
   0   5 -10 16.3582 3.16278   2
   0   5 -10 17.8820 2.89388  11
   0  -5   9 1444.47 47.2166   9
   0   5  -9 1607.91 44.0978  16
   0   5  -9 1466.30 39.8688  11
   0   5  -9 1548.12 41.0470   2
   0   5  -9 1508.23 44.4100  15
   0   5  -9 1477.92 45.1176   4
   0   5  -8 7.09843 3.14709   2
   0   5  -8 1.40712 3.11584  16
   0  -5   8-1.45079 3.86329   9
   0   5  -8 2.66248 1.92261  11
   0   5  -7 1784.87 55.1594   2
   0  -5   7 1886.29 59.8321   9
   0   5  -7 1921.67 56.8444  16
   0  -5   6 452.773 13.9087   6
   0  -5   6 447.866 19.8770   9
   0   5  -6 465.063 13.6362   7
   0   5  -6 434.351 17.1285   2
   0  -5   5 69.1753 3.43314   6
   0   5  -5 72.5230 3.77616   7
   0   5  -5 68.4907 5.93815   2
   0   5  -4 713.999 24.5003   2
   0  -5   4 707.379 21.3008   6
   0   5  -3 739.706 25.3280   2
   0   5  -2 2073.01 63.6976   2
   0   5  -2 2242.59 64.5211   9
   0  -5   1 1024.61 32.5169   8
   0  -5   1 993.544 33.1577   2
   0   5  -1 984.134 32.9950   9
   0   5  -1 1070.62 31.2713   6
   0   5   0 872.452 15.6936   9
   0  -5   0 841.129 15.5053   8
   0   5   0 863.568 14.3386   6
   0  -5  -1 276.338 12.2849   8
   0   5   1 297.540 12.5340   8
   0   5   1 294.507 11.9599   9
   0  -5  -1 269.499 11.7834   9
   0   5   1 308.703 13.1615   2
   0  -5  -1 323.639 10.6758  17
   0  -5  -2 1216.05 36.5107   8
   0  -5  -2 1104.13 32.6818  17
   0   5   2 1167.31 36.8287   2
   0   5   2 1219.50 35.3437   9
   0  -5  -2 1157.39 35.1644   9
   0   5   3 774.909 12.4950   9
   0  -5  -3 790.401 14.9360  12
   0  -5  -3 765.737 14.9388  14
   0   5   3 793.522 16.1786   2
   0   5   4 11.7533 3.76782   2
   0   5   4 12.1106 2.93088   8
   0   5   4 7.08268 2.17406   9
   0  -5  -4 8.52620 2.82315  12
   0  -5  -4 5.07047 2.33222  10
   0  -5  -4 5.86007 2.73808  14
   0  -5  -5 2819.34 78.4353  10
   0   5   5 2712.61 76.4865   9
   0   5   5 2708.45 79.2406   2
   0   5   5 2730.64 80.3691   8
   0   5   5 2628.57 79.6567  12
   0  -5  -5 2671.70 80.1957  14
   0   5   5 2759.74 80.1503   5
   0   5   6 23.2382 2.53749   9
   0   5   6 26.5056 4.49547   2
   0   5   6 18.9287 3.95791   8
   0   5   6 28.2680 3.81834  10
   0   5   6 23.3566 4.30587  12
   0   5   6 28.5274 4.79760   5
   0  -5  -6 25.0724 2.27352  13
   0   5   6 28.2042 4.57583  14
   0   5   7 1547.83 47.0148  10
   0   5   7 1518.50 47.9842   8
   0   5   7 1488.60 47.9534  18
   0   5   7 1438.86 42.7553   9
   0  -5  -7 1501.01 42.7320  13
   0   5   7 1606.67 48.1841   5
   0   5   7 1526.66 46.0285   2
   0   5   8 33.2649 5.20086  18
   0   5   8 24.8442 4.86161   5
   0   5   8 29.4829 4.23514  10
   0   5   8 31.1824 4.85023   8
   0   5   8 31.4717 4.38134   2
   0   5   9 477.507 19.2641  10
   0   5   9 485.661 21.3000  14
   0   5   9 444.009 13.8830  15
   0   5   9 493.239 20.0988   8
   0   5   9 465.835 19.8339  18
   0   5   9 483.834 21.3526  12
   0   5   9 512.706 17.7550   2
   0   5   9 465.689 19.9393   5
   0   5  10 275.832 15.8032  14
   0   5  10 279.954 11.7639   2
   0   5  10 266.861 14.1071   8
   0   5  10 273.550 14.5710  18
   0   5  10 264.432 13.6642  10
   0   5  10 266.440 14.5061   5
   0   5  10 259.479 15.4777  12
   0   5  11 83.9056 9.19650  12
   0   5  11 88.3037 6.00490   2
   0   5  11 79.2971 7.79134   8
   0   5  11 71.4553 7.67943  18
   0   5  11 74.6117 9.22322  14
   0   5  11 81.0372 7.49806  10
   0   5  11 81.3617 8.31896   5
   0   5  12 756.317 28.0068  10
   0   5  12 785.494 31.0970  14
   0   5  12 707.279 27.5513   8
   0   5  12 741.701 27.6853  18
   0   5  12 782.878 31.2001  12
   0   5  12 794.851 28.8533   5
   0   5  12 784.200 27.0511   4
   0   5  13 78.6140 7.86557   4
   0   5  13 100.805 8.94102  10
   0   5  13 55.5513 3.61787   9
   0   5  13 88.6411 8.52884   8
   0   5  13 82.0309 7.82924  18
   0   5  13 80.2530 7.64046  17
   0   5  13 72.9886 8.82493   5
   0   5  13 73.8859 4.00081   1
   0   5  14 224.937 13.1861   4
   0   5  14 223.011 13.7605  10
   0   5  14 214.417 13.3071   8
   0   5  14 206.146 12.1462   7
   0   5  14 227.676 13.2228  18
   0   5  14 197.348 11.5207  16
   0   5  14 208.536 6.77201   3
   0   5  14 221.057 6.88708   1
   0   5  14 225.969 13.2467  17
   0   5  15 86.3642 8.80158  10
   0   5  15 71.6552 8.11033   8
   0   5  15 102.634 8.08386   7
   0   5  15 98.0761 9.05369   4
   0   5  15 84.8885 7.65477  11
   0   5  15 105.087 9.29403  17
   0   5  16 7.85602 4.73294   4
   0   5  16 6.15759 3.41861   7
   0   5  16 5.10763 3.40560  16
   0   5  16 8.65464 4.34956  17
   0   5  16 13.6753 4.48114  11
   0   5  16 10.7578 4.77791  10
   0   5  16 3.27336 4.11324   8
   0   5  17 492.583 24.0370  10
   0   5  17 485.320 24.0144  17
   0   5  17 446.951 22.4491   8
   0   5  17 468.002 21.0168  16
   0   5  17 527.924 23.8560   4
   0   5  17 501.143 20.8033   7
   0   5  17 475.864 24.6658   6
   0   5  17 478.235 21.1233  11
   0   5  18 0.57176 2.95882   7
   0   5  18-6.28019 6.75619   4
   0   5  18 1.09012 4.93311   6
   0   5  18-1.01148 4.66444  17
   0   5  18-3.52719 5.16268  16
   0   5  18 4.69753 4.37653  11
   0   5  18-2.98463 5.58419  10
   0   5  18 1.74245 4.09140   8
   0   5  19 258.290 16.4391   8
   0   5  19 261.392 18.0615   6
   0   5  19 253.812 15.0009  16
   0   5  19 280.485 15.0524  11
   0   5  19 246.497 17.5286  17
   0   5  19 244.964 16.9659  10
   0   5  20 1.54874 4.66240  16
   0   5  20 7.61677 5.95387  10
   0   5  20 4.75101 4.21787  11
   0   5  21 219.246 16.6529   6
   0   5  21 177.508 15.1861  10
   0  -6  19 47.5467 10.6241   9
   0  -6  18 177.485 16.4251   9
   0  -6  18 146.645 17.3301  17
   0   6 -17 217.964 13.3249   5
   0  -6  17 253.752 18.5819   9
   0  -6  17 214.146 19.5585  17
   0   6 -16 66.8641 7.66139   5
   0  -6  16 78.6247 11.2049   9
   0  -6  16 60.0155 11.4501  17
   0  -6  15 233.251 17.1910   9
   0  -6  15 174.979 17.1689  17
   0   6 -15 244.502 13.2524  15
   0   6 -15 201.272 12.4080   5
   0   6 -14 20.0614 4.78515  15
   0  -6  14 24.8643 7.56358   9
   0   6 -14 5.12032 4.44610   5
   0   6 -13 104.238 4.60465   3
   0   6 -13 102.619 4.61636   1
   0   6 -13 93.9877 8.55646  15
   0  -6  13 98.6124 11.2031   9
   0   6 -13 92.1257 8.19894   5
   0   6 -12 8.13040 1.98814   1
   0  -6  12 5.95682 5.14254   9
   0   6 -12 10.5522 4.18595  15
   0   6 -11 118.073 9.12507  16
   0   6 -11 127.318 9.55155  15
   0  -6  11 119.227 11.2794   9
   0   6 -11 122.013 7.38973   2
   0   6 -11 109.961 6.54898  11
   0   6 -10 699.494 28.4709   4
   0   6 -10 728.176 27.8829  15
   0   6 -10 712.422 23.3346  11
   0   6 -10 726.266 24.6182   2
   0  -6  10 702.342 30.3963   9
   0   6 -10 699.665 26.6419  16
   0   6  -9 164.167 9.49696   2
   0   6  -9 190.355 12.2757   4
   0   6  -9 184.607 10.7484  16
   0  -6   9 183.098 12.9685   9
   0   6  -9 182.748 8.32991  11
   0   6  -8 178.903 9.88831   2
   0  -6   8 199.301 13.2576   9
   0   6  -8 190.277 10.7007  16
   0   6  -7 231.470 11.5491   2
   0   6  -7 233.469 7.45034   7
   0  -6   7 231.999 14.1897   9
   0   6  -7 246.612 12.1851  16
   0   6  -6 655.744 23.7063   2
   0   6  -6 628.882 19.9288   7
   0  -6   6 662.519 26.7494   9
   0   6  -5 1029.81 30.0840  18
   0   6  -5 1094.35 31.8541   7
   0   6  -5 1095.22 35.0616   2
   0   6  -4 828.011 28.7183   2
   0   6  -3 3569.54 103.399   2
   0  -6   2 38.4854 4.59136   8
   0   6  -2 35.0626 5.13486   9
   0   6  -2 42.2889 5.65894   2
   0  -6   1 2478.29 74.6401   8
   0   6  -1 2583.59 75.2149   9
   0   6  -1 2547.48 73.0169   6
   0   6   0 11.5060 2.70305   6
   0   6   0 10.5228 3.58647   9
   0  -6   0 10.9866 3.36241   8
   0  -6  -1 877.974 29.6117   8
   0   6   1 854.786 30.1348   2
   0  -6  -1 888.568 29.2859   9
   0  -6  -1 932.010 27.3251  17
   0   6   1 847.530 28.9142   9
   0   6   1 852.380 29.0148   6
   0  -6  -2 1074.23 34.4573   8
   0   6   2 1131.41 35.2059   2
   0  -6  -2 986.694 30.4381  17
   0  -6  -2 1098.93 33.4250   9
   0   6   2 1050.84 33.2111   9
   0  -6  -3 742.051 24.6865  12
   0  -6  -3 719.686 23.7717   9
   0   6   3 742.420 23.8700   9
   0   6   3 713.863 25.7479   2
   0  -6  -3 668.706 24.9037   8
   0   6   4 638.773 22.9314   2
   0   6   4 608.053 20.3998   9
   0  -6  -4 617.788 21.4285  10
   0  -6  -4 579.272 22.0156  12
   0  -6  -4 629.849 22.4699  14
   0  -6  -5 42.3488 4.98580  12
   0   6   5 46.1209 3.77776   9
   0   6   5 41.3639 5.21866   8
   0   6   5 45.6160 5.60023   2
   0  -6  -5 40.5770 4.37783  10
   0   6   5 52.8953 5.95378   5
   0  -6  -5 31.2976 4.60683  14
   0  -6  -6 2428.75 56.3766  10
   0   6   6 2499.03 53.5541   9
   0   6   6 2478.05 59.8236   8
   0  -6  -6 2466.98 53.5557  13
   0   6   6 2507.48 59.1999   5
   0   6   6 2459.83 57.8791   2
   0   6   7 5.51475 1.96521   9
   0   6   7 6.56670 1.69063  17
   0   6   7 7.61276 3.25011   8
   0  -6  -7 7.42725 1.69488  13
   0   6   7 4.86625 3.66605   2
   0   6   7 2.19599 3.99181   5
   0   6   8 1687.13 53.8689  14
   0   6   8 1691.08 51.2390   2
   0   6   8 1574.49 53.0497  18
   0   6   8 1701.57 53.9020  12
   0   6   8 1665.97 52.3349  10
   0   6   8 1618.25 47.1391   9
   0   6   8 1710.22 48.2154  17
   0  -6  -8 1616.26 47.2442  13
   0   6   8 1633.09 53.4662   8
   0   6   8 1741.88 53.4390   5
   0   6   9 246.158 13.8683  14
   0   6   9 227.023 12.1415  10
   0   6   9 194.381 7.53731   9
   0   6   9 228.061 12.9375   8
   0   6   9 202.608 12.4674  18
   0   6   9 196.803 12.8382  12
   0   6   9 214.481 10.9380   2
   0   6   9 240.223 9.85560  17
   0   6   9 233.932 13.1185   5
   0   6  10 402.621 18.9995  14
   0   6  10 356.629 10.8675  15
   0   6  10 381.722 18.8029  12
   0   6  10 366.431 16.7660  10
   0   6  10 349.179 17.0097  18
   0   6  10 387.163 15.0997   2
   0   6  10 364.095 14.2091  17
   0   6  10 397.669 17.8919   5
   0   6  10 380.953 17.6497   8
   0   6  11 707.462 29.6945  12
   0   6  11 718.141 27.5517  10
   0   6  11 674.620 27.5093  18
   0   6  11 701.218 28.0136   8
   0   6  11 707.149 25.0296  17
   0   6  11 718.043 29.7252  14
   0   6  11 701.885 24.4706   2
   0   6  11 663.154 27.8169   5
   0   6  12 91.0911 8.50059  10
   0   6  12 86.2264 6.61207   2
   0   6  12 82.6216 8.58611   8
   0   6  12 83.1351 8.58228  18
   0   6  12 77.5309 6.87502  17
   0   6  12 74.1711 9.62722  14
   0   6  12 69.3923 8.81286  12
   0   6  12 82.4522 8.93923   5
   0   6  13 91.7838 9.27190   8
   0   6  13 105.972 8.79805   4
   0   6  13 101.978 9.28361  10
   0   6  13 103.577 8.46576  17
   0   6  13 119.330 10.2343  18
   0   6  14 14.6739 2.18981   1
   0   6  14 18.1084 5.07653  10
   0   6  14 12.4030 4.68761  17
   0   6  14 12.8403 5.03364   4
   0   6  14 15.5235 5.14254   8
   0   6  15 87.9136 8.93861   4
   0   6  15 75.7631 8.63273  10
   0   6  15 73.0107 3.79888   3
   0   6  15 76.0658 3.93503   1
   0   6  15 82.4207 7.46841  16
   0   6  15 79.4742 8.24339  17
   0   6  15 69.5499 8.63058   8
   0   6  15 77.2599 7.92413   7
   0   6  16 21.9518 6.10466   8
   0   6  16 37.3858 6.53395  17
   0   6  16 32.8478 5.34819  16
   0   6  16 42.9169 6.15372   7
   0   6  16 31.5045 7.33586   6
   0   6  16 40.2122 7.10107  10
   0   6  16 33.1275 5.59925  11
   0   6  16 30.9274 6.60898   4
   0   6  17 10.8483 5.34012   8
   0   6  17 12.0700 4.27269  16
   0   6  17 18.5983 4.43028   7
   0   6  17 10.1277 5.75394   6
   0   6  17 19.0049 5.75407  17
   0   6  17 28.5250 6.94280  10
   0   6  17 15.6805 5.11882  11
   0   6  17 23.8693 6.58899   4
   0   6  18 207.220 15.4522  10
   0   6  18 232.444 15.4165   8
   0   6  18 197.739 12.7171  16
   0   6  18 199.738 12.6573   7
   0   6  18 198.243 16.0983   6
   0   6  18 232.736 15.4297   4
   0   6  18 211.652 15.2067  17
   0   6  18 243.884 13.9826  11
   0   6  19 0.94250 4.80510   8
   0   6  19 0.92318 6.07615   4
   0   6  19 9.70501 5.89939  10
   0   6  19-0.72376 4.97543  11
   0   6  19 3.56245 5.16292   6
   0   6  19 5.00671 4.94796  17
   0   6  19-4.37181 4.96705  16
   0   6  20 198.524 12.9620  11
   0   6  20 171.683 15.2009  10
   0   6  20 197.051 16.1431   6
   0   6  20 181.969 12.5695  16
   0   6  21 9.31291 6.70117  10
   0   6  21 11.0248 6.34516   6
   0  -7  19 119.466 14.2494   9
   0  -7  18 97.5078 14.7499  17
   0  -7  17 96.2774 12.6842   9
   0  -7  17 56.9766 11.8463  17
   0  -7  16 329.206 22.0041   9
   0  -7  16 357.229 25.2343  17
   0   7 -16 319.791 16.3605   5
   0   7 -16 374.263 18.0531  15
   0  -7  15 18.7555 8.47004  17
   0   7 -15 35.7966 6.33365  15
   0   7 -15 23.4803 5.30965   5
   0  -7  15 31.2655 8.50328   9
   0  -7  14 181.480 15.5103   9
   0   7 -14 173.832 6.74542   3
   0   7 -14 176.614 11.2598   5
   0   7 -14 173.117 7.06579   1
   0   7 -14 206.666 13.1080  15
   0  -7  14 216.043 18.5268  17
   0   7 -14 192.700 6.93551   1
   0   7 -13-1.08239 4.13174   5
   0  -7  13-1.11970 6.44004   9
   0   7 -13-0.22101 1.60557   1
   0   7 -13-2.22067 4.04966  15
   0   7 -12 358.431 18.0819  15
   0   7 -12 346.782 15.9603   5
   0   7 -12 348.187 13.3060   1
   0  -7  12 347.049 20.8287   9
   0   7 -12 353.141 13.7472  11
   0   7 -11 41.3010 6.32182  15
   0   7 -11 49.3285 4.46667  11
   0   7 -11 59.7238 5.89796   2
   0  -7  11 48.2524 8.31141   9
   0   7 -10 514.308 21.4972  16
   0   7 -10 525.562 22.7019  15
   0   7 -10 516.437 19.8321   2
   0  -7  10 500.147 24.8966   9
   0   7 -10 491.717 17.6976  11
   0  -7   9 154.523 12.6352   9
   0   7  -9 163.592 9.73922   2
   0   7  -9 154.599 10.1741  16
   0  -7   8 2.64784 4.43142   9
   0   7  -8 2.89677 3.63616   2
   0   7  -8 1.12784 3.20508  16
   0  -7   7 88.4584 9.12491   9
   0   7  -7 80.3567 7.12427   2
   0   7  -7 79.8175 3.96206   7
   0   7  -7 83.1611 7.26365  16
   0   7  -6 316.302 11.2480   7
   0   7  -6 283.234 14.1264   2
   0  -7   6 282.441 16.3487   9
   0   7  -5 109.076 6.07967   7
   0   7  -5 107.273 8.24615   2
   0   7  -5 100.024 4.74075  18
   0  -7   5 103.335 9.06133   9
   0   7  -4 1321.19 39.0306  18
   0   7  -4 1329.68 43.2581   2
   0   7  -3 1650.92 51.7945   2
   0  -7   3 1607.85 50.8012   8
   0   7  -2 1368.51 44.7743   2
   0  -7   2 1386.27 43.9326   8
   0   7  -1 0.34011 1.93287   6
   0   7  -1-1.00708 3.60297   9
   0  -7   1 4.21825 3.16793   8
   0   7   0 2063.57 61.4065   9
   0   7   0 2062.03 60.3525   6
   0  -7   0 1932.63 59.5413  17
   0  -7   0 2015.65 61.3362   8
   0  -7  -1 77.8579 6.55693   8
   0  -7  -1 69.7549 4.91283  17
   0  -7  -1 68.3349 5.98472   9
   0   7   1 78.2574 7.33622   2
   0   7   1 67.1456 5.93820   9
   0   7   1 76.3096 6.01832   6
   0  -7  -2 1082.18 23.2973   8
   0  -7  -2 1124.21 16.9279  17
   0   7   2 1046.52 23.9072   2
   0   7   2 1038.84 21.3910   9
   0  -7  -2 1013.58 21.4770   9
   0  -7  -3 33.8956 4.28996  12
   0  -7  -3 30.8048 3.73072   9
   0   7   3 33.4603 4.14741   9
   0  -7  -3 35.8911 4.84340   8
   0   7   3 32.3319 5.59797   2
   0  -7  -4 700.315 25.6206  12
   0   7   4 737.025 24.3747   9
   0   7   4 758.920 26.9692   2
   0  -7  -4 692.406 25.6443  14
   0   7   5 423.415 18.3595   8
   0   7   5 384.115 17.3828   2
   0   7   5 418.185 15.1703   9
   0  -7  -5 399.253 17.2524  12
   0  -7  -5 405.506 16.1633  10
   0  -7  -5 391.422 17.2603  14
   0   7   6 155.383 7.58317   9
   0   7   6 185.989 11.1323   8
   0   7   6 167.962 10.2679   2
   0  -7  -6 156.550 8.86492  10
   0  -7  -6 138.287 9.77638  14
   0   7   6 158.716 10.4225   5
   0  -7  -7 260.981 12.2286  10
   0   7   7 266.098 10.3946   9
   0   7   7 263.431 14.3214   8
   0   7   7 252.782 13.8476   5
   0  -7  -7 284.216 10.5248  13
   0   7   7 279.029 13.6620   2
   0   7   7 237.125 13.6413  18
   0   7   8 147.587 10.2909  12
   0   7   8 139.630 6.34881   9
   0   7   8 128.075 9.98802   8
   0   7   8 130.855 5.35151  17
   0  -7  -8 132.600 6.17976  13
   0   7   8 151.843 9.67099   2
   0   7   8 141.186 10.3012   5
   0   7   8 134.423 9.96754  18
   0   7   9 507.746 22.4447  12
   0   7   9 543.873 22.5623   5
   0   7   9 460.380 15.7174   9
   0   7   9 521.874 22.6090   8
   0   7   9 534.883 20.4210   2
   0  -7  -9 504.479 16.1324  13
   0   7   9 516.967 22.1608  18
   0   7  10 445.355 19.0719  10
   0   7  10 446.926 14.8839  17
   0   7  10 392.806 19.2408   8
   0   7  10 417.206 13.5183  15
   0   7  10 438.044 20.3320  14
   0   7  10 391.184 18.7989  18
   0   7  10 423.499 17.2037   2
   0   7  10 454.449 20.6995  12
   0   7  10 440.548 19.6563   5
   0   7  11 119.458 10.9225  12
   0   7  11 122.722 9.73427  10
   0   7  11 124.251 7.45974  17
   0   7  11 138.200 10.6296   8
   0   7  11 101.887 10.3692  14
   0   7  11 128.705 10.4037  18
   0   7  11 115.176 8.48320   2
   0   7  11 124.661 10.7478   5
   0   7  11 117.211 4.87669  15
   0   7  12 872.444 30.5595  17
   0   7  12 950.122 37.0890  12
   0   7  12 918.305 31.0348   2
   0   7  12 917.053 36.5325  14
   0   7  12 921.843 35.3122   8
   0   7  12 909.332 34.4387  10
   0   7  13-0.41485 3.64513   2
   0   7  13 7.26841 4.47630  10
   0   7  13-0.85136 4.83830   8
   0   7  13 3.06127 3.10472  17
   0   7  14 294.404 15.1191  17
   0   7  14 321.952 18.1529   8
   0   7  14 302.003 17.3252  10
   0   7  14 325.448 16.3539   4
   0   7  14 306.181 12.3251   1
   0   7  15 9.19445 5.09982  10
   0   7  15 8.22821 2.06981   1
   0   7  15 10.8472 4.89179   4
   0   7  15 13.3326 6.16107   6
   0   7  15 9.48757 4.49737   7
   0   7  15 0.65081 4.12964  17
   0   7  15 0.91112 5.54713   8
   0   7  16 161.341 13.5767   8
   0   7  16 189.068 12.9515   7
   0   7  16 191.265 15.4915   6
   0   7  16 170.513 11.2784  16
   0   7  16 183.564 14.1157  10
   0   7  16 185.536 12.9533   4
   0   7  17 186.191 14.6415  10
   0   7  17 185.018 13.0304  17
   0   7  17 184.117 12.7543   7
   0   7  17 177.502 15.2398   6
   0   7  17 190.519 14.3501   8
   0   7  17 188.716 12.5883  11
   0   7  17 158.573 11.2145  16
   0   7  17 199.794 13.7869   4
   0   7  18 116.454 12.9252   6
   0   7  18 114.617 9.85582   7
   0   7  18 89.4037 10.7349   8
   0   7  18 91.4222 10.9250  10
   0   7  18 81.2950 8.99658  11
   0   7  18 116.507 11.1894   4
   0   7  18 99.8792 8.93101  16
   0   7  19 95.5357 10.6494   4
   0   7  19 95.8574 10.7802   8
   0   7  19 121.837 13.0147   6
   0   7  19 114.052 10.1325  11
   0   7  19 115.437 12.2599  10
   0   7  19 91.4992 8.90411  16
   0   7  20-8.14039 7.22498  10
   0   7  20-5.41687 6.14325  11
   0   7  20-1.50172 4.66544  16
   0   7  20 1.28052 5.45086   6
   0   7  21 170.612 15.3896  10
   0   7  21 166.174 15.5722   6
   0  -8  19-4.12346 8.88123   9
   0  -8  18 184.401 18.1826   9
   0  -8  17 125.250 15.0047   9
   0  -8  17 134.577 16.6900  17
   0  -8  16 36.9085 9.86010   9
   0   8 -16 47.9280 6.97401   5
   0   8 -16 44.9013 6.93949  15
   0  -8  16 41.1296 10.8205  17
   0  -8  15 157.870 15.7048   9
   0  -8  15 143.397 16.5597  17
   0   8 -15 152.640 10.6207   5
   0   8 -15 152.649 11.8846  15
   0   8 -14 3.70345 1.80602   1
   0   8 -14 0.81511 4.28079  15
   0  -8  14 8.71283 7.41081   9
   0   8 -14 4.41669 4.51835   5
   0  -8  13 106.950 12.7555   9
   0   8 -13 93.8250 8.47365   5
   0   8 -13 95.2906 9.75253  15
   0   8 -12 60.8781 8.04854  15
   0   8 -12 63.4425 6.17304   2
   0  -8  12 40.4768 8.93547   9
   0   8 -12 69.0931 5.27319  11
   0   8 -12 68.3002 7.15253   5
   0   8 -11 437.168 18.9784   5
   0   8 -11 481.011 22.3135  15
   0   8 -11 444.882 16.6844  11
   0  -8  11 484.696 25.2925   9
   0   8 -11 471.554 19.0162   2
   0   8 -10 209.939 13.4787  15
   0   8 -10 179.386 10.9742   2
   0   8 -10 191.175 9.03864  11
   0   8  -9 422.015 18.3774   2
   0  -8   9 403.858 22.2929   9
   0   8  -8 295.653 14.8218  16
   0   8  -8 273.323 9.15391   7
   0   8  -8 270.464 14.1462   2
   0  -8   8 306.336 17.9629   9
   0   8  -7 6.92478 1.80744   7
   0   8  -7 7.36433 4.50030   2
   0  -8   7 4.57527 4.06445   9
   0   8  -6 190.475 8.51323   7
   0   8  -6 196.090 11.7279   2
   0   8  -6 182.851 6.37757  18
   0  -8   6 191.554 13.4550   9
   0   8  -5 24.8076 3.18909   7
   0  -8   5 22.0956 5.27889   9
   0   8  -5 23.9677 2.70954  18
   0   8  -5 28.1586 5.78850   2
   0  -8   4 1190.78 39.5877   8
   0  -8   4 1139.04 42.0078   9
   0   8  -4 1200.06 40.4359   2
   0   8  -4 1184.29 35.8115  18
   0  -8   3 795.883 28.4740   8
   0   8  -3 783.561 29.3560   2
   0   8  -3 776.410 25.6220  18
   0  -8   2 582.934 23.0805   8
   0   8  -2 621.077 24.2852   2
   0  -8   1 372.976 16.1408  17
   0  -8   1 388.869 16.8855   8
   0   8  -1 373.947 15.2533   6
   0  -8   0 77.7842 7.07279   8
   0   8   0 75.9554 6.04497   6
   0   8   0 74.8051 7.14241   9
   0  -8   0 82.7703 6.19813  17
   0  -8  -1 2329.29 72.8383   8
   0   8   1 2294.24 72.1548   9
   0   8   1 2420.76 73.8576   2
   0  -8  -1 2514.22 70.1725  17
   0  -8  -2 212.855 11.8443   8
   0  -8  -2 216.776 9.06003  17
   0   8   2 231.731 11.5871   9
   0   8   2 223.945 12.8504   2
   0  -8  -3 1175.31 38.8650   8
   0   8   3 1157.08 37.2532   9
   0  -8  -3 1154.98 37.4480  12
   0  -8  -3 1114.97 37.2502   9
   0   8   3 1130.20 39.3036   2
   0  -8  -4 79.9442 6.63421  12
   0   8   4 77.2031 6.19703   9
   0   8   4 69.8138 7.77355   2
   0  -8  -4 74.6470 6.66632  14
   0  -8  -5 516.625 20.7369  14
   0  -8  -5 495.587 19.4320  10
   0   8   5 497.697 18.4261   9
   0  -8  -5 475.911 20.1816  12
   0   8   5 509.483 21.8972   8
   0   8   5 510.525 21.2653   2
   0  -8  -6 785.929 29.3140  14
   0   8   6 780.247 25.9538   9
   0  -8  -6 782.881 27.4998  10
   0   8   6 782.534 29.2364   2
   0   8   6 798.689 30.4789   8
   0  -8  -7 25.7501 4.00574  10
   0   8   7 31.5292 5.60988   8
   0   8   7 29.6526 5.93725   5
   0   8   7 27.8412 3.55176   9
   0   8   7 24.7373 5.72706   2
   0   8   7 27.5801 5.61833  18
   0   8   8 1099.92 40.1876  18
   0   8   8 1167.36 40.4942   5
   0   8   8 1158.26 39.2229   2
   0  -8  -8 1143.42 34.8374  13
   0   8   8 1155.93 34.7353   9
   0   8   8 1138.55 41.3101   8
   0   8   9 47.2548 6.88698  18
   0   8   9 46.7162 6.85710   5
   0   8   9 48.2987 3.69725   9
   0   8   9 53.1183 7.35637   8
   0   8   9 40.5576 6.19612   2
   0   8  10 762.894 23.2418  17
   0   8  10 854.965 32.1408   8
   0   8  10 848.795 31.4596  18
   0   8  10 834.163 31.7574  12
   0   8  10 717.261 22.8720   9
   0   8  10 926.940 32.3411   5
   0   8  10 828.512 29.1026   2
   0   8  11 458.016 16.0496  17
   0   8  11 454.623 22.3114   8
   0   8  11 457.864 15.6232  15
   0   8  11 463.514 19.7732   2
   0   8  11 513.690 23.5661  12
   0   8  12 304.694 17.6154   8
   0   8  12 293.081 14.6471   2
   0   8  12 310.600 18.3245  12
   0   8  12 289.346 12.3601  17
   0   8  13 225.983 12.1570   2
   0   8  13 237.198 15.3729   8
   0   8  13 202.828 10.7703  17
   0   8  14 2.40225 3.51620  17
   0   8  14 0.92162 3.98613   2
   0   8  14-1.82016 4.49704  10
   0   8  14 2.26562 5.12636   6
   0   8  14 0.94855 5.05099   8
   0   8  15 428.264 16.2553   1
   0   8  15 449.004 22.0602   7
   0   8  15 452.984 23.2146   8
   0   8  15 420.358 24.1210   6
   0   8  15 420.326 18.6560  17
   0   8  15 456.505 20.8573   4
   0   8  15 446.917 22.8773  10
   0   8  16 32.2782 5.86223  17
   0   8  16 35.0646 7.64717   8
   0   8  16 38.9646 8.13422   6
   0   8  16 25.2293 6.51907   7
   0   8  16 31.6488 6.89664  10
   0   8  16 34.5239 6.96561   4
   0   8  17 268.311 17.8230   8
   0   8  17 262.349 17.6966  10
   0   8  17 300.480 16.8781   4
   0   8  17 298.057 20.0640   6
   0   8  17 275.247 16.5182   7
   0   8  18 117.630 13.2297   6
   0   8  18 137.130 11.4582   7
   0   8  18 128.173 12.4179   8
   0   8  18 103.181 9.49641  16
   0   8  18 115.857 12.3702  10
   0   8  18 121.635 11.2875   4
   0   8  18 122.779 10.6942  11
   0   8  19 183.645 13.1921   7
   0   8  19 169.859 14.6464   8
   0   8  19 177.484 15.2227  10
   0   8  19 181.960 13.9809   4
   0   8  19 168.041 11.9227  16
   0   8  19 192.598 13.5582  11
   0   8  20 125.692 13.2574  10
   0   8  20 135.867 11.5331  11
   0   8  20 149.678 15.2533   6
   0   8  21 11.1971 6.98600  10
   0   8  21 4.10428 6.42782   6
   0  -9  18 2.88082 9.03957   9
   0  -9  17 172.174 17.7081   9
   0  -9  16 111.743 14.2284   9
   0   9 -16 108.534 10.9476  15
   0  -9  15 205.839 17.7557   9
   0   9 -15 184.463 13.8689  15
   0   9 -15 170.062 11.2222   5
   0   9 -14 19.1221 5.42446   5
   0   9 -14 33.0617 7.08441  15
   0  -9  14 35.7768 9.21224   9
   0   9 -13 0.66788 2.51474  11
   0   9 -13 1.45739 2.56654   1
   0   9 -13-4.40902 4.64017   5
   0   9 -13 0.90045 4.52059  15
   0  -9  13 1.28332 6.64101   9
   0  -9  12 267.671 19.6064   9
   0   9 -12 286.823 17.4365  15
   0   9 -12 265.059 13.9621   5
   0   9 -12 286.945 14.2937   2
   0   9 -12 271.727 11.8175  11
   0  -9  11 91.7835 11.7593   9
   0   9 -11 92.3304 9.84269  15
   0  -9  11 77.6396 11.6260  17
   0   9 -11 73.1438 7.56831   5
   0   9 -11 91.6177 6.18868  11
   0   9 -11 74.3468 7.79530   2
   0   9 -10 475.341 20.7809   2
   0   9 -10 484.143 23.5621  15
   0  -9  10 529.905 26.7922   9
   0   9  -9 182.303 11.7282   2
   0  -9   9 159.910 14.1320   9
   0   9  -8 376.036 17.8362   2
   0   9  -8 362.668 12.1514   7
   0   9  -7 958.102 35.0649   2
   0   9  -7 954.841 35.1288  16
   0   9  -7 976.051 30.2535   7
   0  -9   7 1041.41 39.8243   9
   0  -9   6 138.515 12.1482   9
   0   9  -6 142.706 10.8057   2
   0  -9   6 139.869 9.95958   8
   0   9  -6 149.258 7.69558   7
   0   9  -6 135.532 5.59811  18
   0  -9   5 1390.94 46.5539   8
   0   9  -5 1451.71 43.9819   7
   0  -9   5 1393.32 50.1863   9
   0   9  -5 1396.81 47.2799   2
   0   9  -5 1386.44 41.3895  18
   0   9  -4 77.0562 8.32270   2
   0   9  -4 69.9860 5.07863  18
   0  -9   4 77.7106 7.52049   8
   0   9  -3 1291.41 44.8954   2
   0  -9   3 1392.68 44.3732   8
   0   9  -3 1280.32 40.6610  18
   0   9  -2 8.76575 5.08397   2
   0  -9   2 7.92988 3.91185  17
   0  -9   2 16.6987 4.27457   8
   0   9  -2 6.89527 2.82262  18
   0   9  -1 3.14232 2.86325  18
   0   9  -1 37.8698 4.29588   6
   0  -9   1 105.752 8.12206   8
   0  -9   1 110.349 7.56755  17
   0  -9   1 102.957 8.63707   9
   0  -9   0 135.055 9.61007   8
   0  -9   0 129.068 8.35640  17
   0  -9   0 137.358 9.98466   9
   0   9   0 158.515 10.3320   9
   0   9   1 2.72018 4.63673   2
   0   9   1 2.25806 3.78359   9
   0  -9  -1 4.83330 3.43452   8
   0  -9  -2 412.114 18.3191   8
   0  -9  -2 412.162 14.7990  17
   0   9   2 358.635 18.5047   2
   0   9   2 391.499 17.3776   9
   0   9   2 401.394 17.6215  18
   0   9   3 109.742 8.02839   9
   0  -9  -3 106.859 8.47251   8
   0   9   3 118.766 9.33714   8
   0   9   3 107.811 8.71150  18
   0   9   3 117.931 10.0501   2
   0  -9  -3 112.747 8.00563  12
   0   9   3 109.086 8.90694   6
   0   9   4 297.076 13.9311   9
   0  -9  -4 316.582 15.6857   8
   0   9   4 318.894 16.4860   8
   0   9   4 301.045 15.5239  18
   0   9   4 312.187 16.3500   2
   0  -9  -4 326.188 15.1293  14
   0  -9  -4 306.547 14.5212  12
   0   9   4 295.541 15.9536   6
   0   9   5 463.339 21.7302  18
   0   9   5 538.147 23.3607   8
   0  -9  -5 499.870 21.1668  12
   0  -9  -5 523.810 21.5730  14
   0   9   5 543.823 22.8218   2
   0   9   5 519.327 19.8112   9
   0  -9  -5 560.395 21.0749  10
   0   9   6 354.331 18.3703   8
   0  -9  -6 354.620 16.8763  12
   0   9   6 360.455 14.7057   9
   0  -9  -6 351.633 15.7651  10
   0   9   6 364.064 17.7677   2
   0  -9  -6 329.310 16.7261  14
   0  -9  -7 886.947 31.0526  10
   0   9   7 917.696 29.1337   9
   0   9   7 840.187 34.0795   8
   0   9   7 920.106 33.1531   2
   0  -9  -7 845.436 32.9857  14
   0   9   8-0.60556 2.52100   9
   0   9   8 3.35010 4.00290   8
   0   9   8-0.65254 4.87990   2
   0  -9  -8 0.63403 1.90851  13
   0   9   8 0.72123 4.95814   5
   0   9   8 7.48226 4.60073  18
   0  -9  -8 3.59270 3.02161  10
   0   9   9 1108.59 41.8435   8
   0   9   9 1153.53 39.6200   2
   0  -9  -9 1107.35 34.3413  13
   0   9   9 1142.02 40.9022   5
   0   9   9 1135.91 34.1355   9
   0   9   9 1090.31 40.5297  18
   0   9  10 26.0409 5.97439   8
   0  -9 -10 32.3308 3.15775  13
   0   9  10 39.7361 6.70400   2
   0   9  11 251.837 16.2809   8
   0   9  11 257.422 11.0490  15
   0   9  11 278.562 14.8843   2
   0   9  12 14.9900 5.43894   2
   0   9  12 14.3998 5.46744   8
   0   9  12 13.3850 2.60173  15
   0   9  12 11.0927 5.58082   6
   0   9  13 8.90480 5.34153   8
   0   9  13 1.15493 5.22669   6
   0   9  13-0.48127 2.41679  17
   0   9  13 8.04566 5.02349   2
   0   9  14 177.629 15.1089   6
   0   9  14 181.125 11.4506   2
   0   9  14 164.120 8.77578  17
   0   9  14 180.093 14.1837   8
   0   9  15 1.04356 5.85824   8
   0   9  15 13.6671 6.33509   6
   0   9  15 1.99816 3.30953  17
   0   9  16 298.777 19.2111   8
   0   9  16 322.967 18.9228   7
   0   9  16 268.245 19.7813   6
   0   9  16 338.608 17.8053   4
   0   9  16 305.588 13.0389   1
   0   9  17 64.5929 8.62266   4
   0   9  17 52.8567 10.0312   6
   0   9  17 76.6887 9.69818   7
   0   9  17 59.7794 9.70382   8
   0   9  18 331.924 21.8303   8
   0   9  18 358.163 18.9409  16
   0   9  18 418.697 21.3919  11
   0   9  18 466.734 21.9140   4
   0   9  18 416.476 25.2731   6
   0   9  18 447.554 22.5685   7
   0   9  19 42.8752 7.48430   7
   0   9  19 43.4403 8.71085   8
   0   9  19 49.4045 8.11173  11
   0   9  19 55.4807 10.3769   6
   0   9  20 97.2618 11.7314   8
   0   9  20 99.7407 10.3571  11
   0   9  20 87.6815 12.3775   6
   0  10 -17 4.46806 5.32189  15
   0 -10  17 7.47931 9.66575   9
   0  10 -16 192.428 14.8391  15
   0 -10  16 216.461 19.3987   9
   0  10 -15 68.6914 9.34933  15
   0 -10  15 70.6138 12.2111   9
   0 -10  14 273.950 20.6914   9
   0 -10  14 235.857 21.0049  17
   0  10 -14 228.816 16.3140  15
   0  10 -14 250.903 11.2831   1
   0  10 -14 208.687 12.8331   5
   0  10 -13 94.7528 10.7200  15
   0 -10  13 92.7311 12.9833   9
   0  10 -13 106.922 7.61289   1
   0 -10  13 97.5972 14.1063  17
   0  10 -12 37.2244 7.53934  15
   0  10 -12 39.9301 6.12993   2
   0  10 -12 33.4994 5.77246   5
   0 -10  12 36.9656 9.20062   9
   0  10 -12 33.3638 4.04455  11
   0 -10  12 34.8234 9.35831  17
   0 -10  11 332.605 21.8310   9
   0  10 -11 297.338 18.5221  15
   0  10 -11 288.373 15.7641   2
   0  10 -11 330.840 13.3171  11
   0 -10  11 266.934 20.9899  17
   0 -10  10 9.39806 7.25161  17
   0  10 -10 9.66785 5.22445  15
   0 -10  10 8.95611 5.04745   8
   0 -10  10 7.36239 6.16489   9
   0  10 -10 8.37392 5.08667   2
   0 -10   9 238.246 18.0692   9
   0  10  -9 253.761 14.6748   2
   0 -10   9 257.251 18.8335  17
   0 -10   9 260.201 14.7872   8
   0  10  -8 53.4247 7.79459   2
   0 -10   8 53.4465 7.04144   8
   0  10  -8 50.1137 3.75198   7
   0 -10   8 44.4329 8.77589  17
   0 -10   7 34.6054 7.52377   9
   0  10  -7 26.6166 6.61051   2
   0 -10   7 20.1162 5.26196   8
   0  10  -7 26.0819 3.36279   7
   0 -10   7 12.9990 5.96159  17
   0 -10   6 946.123 33.6028  17
   0 -10   6 892.613 33.4962   9
   0  10  -6 916.980 29.8209   2
   0 -10   6 917.514 29.3049   8
   0  10  -6 927.613 20.9803  18
   0  10  -5 35.4698 7.27920   2
   0 -10   5 35.0979 6.37494   8
   0 -10   5 27.3928 6.62670  17
   0 -10   5 19.6628 6.21588   9
   0  10  -5 26.9409 3.36091  18
   0 -10   4 1807.73 61.1103  17
   0 -10   4 1816.24 58.9431   8
   0  10  -4 1832.04 54.5775  18
   0  10  -4 1856.65 60.2174   2
   0 -10   3 126.535 10.0450  17
   0 -10   3 112.719 9.40794   8
   0  10  -3 115.818 7.49060  18
   0  10  -3 117.689 10.5614   2
   0  10  -2 197.568 12.1815   2
   0 -10   2 199.080 11.1541   8
   0 -10   2 192.907 11.0139  17
   0 -10   2 218.568 13.2020   9
   0 -10   1 21.0352 4.40395  17
   0 -10   1 20.5253 5.36392   9
   0  10  -1 17.2250 6.15235   2
   0 -10   1 21.1323 4.96888   8
   0 -10   0 160.533 9.91423  17
   0 -10   0 178.816 12.1097   9
   0 -10   0 177.605 11.4902   8
   0 -10  -1 633.079 25.7801   8
   0  10   1 629.658 26.6634   2
   0 -10  -1 654.954 26.1460   9
   0 -10  -1 638.150 23.1093  17
   0  10   1 663.206 25.3660   6
   0  10   1 616.006 24.5557  18
   0  10   2 91.4092 8.12428   9
   0 -10  -2 77.9564 7.78538   9
   0 -10  -2 90.5046 8.41241   8
   0  10   2 105.175 9.71374   2
   0 -10  -2 90.8415 6.02735  17
   0  10   2 94.0601 8.15943  18
   0  10   2 111.502 8.86046   6
   0  10   3 788.935 29.2359  18
   0 -10  -3 750.104 29.1961   8
   0  10   3 751.089 29.5187   6
   0  10   3 732.494 27.7469   9
   0  10   3 752.973 30.2552   2
   0 -10  -3 744.099 27.3805  12
   0 -10  -4 4.51137 3.57409  12
   0  10   4-2.31638 3.81532   6
   0  10   4-1.04565 3.34597   9
   0  10   4 0.67722 3.89510  18
   0 -10  -4 1.18739 3.29047  14
   0  10   4-2.24072 5.38517   2
   0 -10  -4 3.38694 3.89604   8
   0  10   4-0.81012 3.37228   8
   0  10   5 123.147 9.88234  18
   0  10   5 136.018 11.4420   2
   0  10   5 114.783 10.1540   6
   0 -10  -5 139.545 9.29663  10
   0  10   5 125.720 8.51477   9
   0 -10  -5 122.524 9.29044  12
   0 -10  -5 111.850 8.96108  14
   0  10   5 120.112 10.4045   8
   0  10   6 202.598 13.8303   8
   0  10   6 205.896 13.6308   2
   0 -10  -6 217.362 11.8831  10
   0  10   6 219.848 11.0799   9
   0 -10  -6 206.687 12.4546  12
   0  10   6 201.258 13.1391  18
   0 -10  -6 205.517 12.6825  14
   0  10   7 8.46667 3.28460   9
   0 -10  -7 1.44253 3.95025  14
   0 -10  -7 6.60618 4.06260  10
   0  10   7 10.2272 5.50430   2
   0  10   7 8.85498 4.65291   8
   0  10   8 621.027 25.6904   2
   0 -10  -8 598.647 21.2765  13
   0  10   8 601.210 21.0845   9
   0 -10  -8 584.997 23.3366  10
   0  10   8 553.498 26.4455   8
   0  10   9 5.70030 5.59491   2
   0 -10  -9 14.3349 2.68662  13
   0  10   9 12.3865 5.11139   6
   0 -10  -9 11.2649 4.16569  10
   0  10   9 12.2610 5.37006   8
   0  10  10 532.057 27.1995   6
   0  10  10 582.419 24.6549   2
   0  10  10 569.357 26.7738   8
   0 -10 -10 566.195 19.2125  13
   0  10  11 35.6981 7.05826   2
   0  10  11 30.7930 4.38846  15
   0  10  11 32.7505 7.81617   6
   0  10  11 45.1475 7.81498   8
   0 -10 -11 32.6655 3.21153  13
   0  10  12 189.494 9.13641  15
   0  10  12 226.249 15.7281   8
   0  10  12 185.640 12.7243   2
   0  10  12 181.149 15.2319   6
   0  10  13 43.9468 8.56343   6
   0  10  13 49.1949 7.53970   2
   0  10  13 53.0809 9.08371   8
   0  10  14 1.08868 5.63387   8
   0  10  14 1.26560 5.61610   6
   0  10  15 309.223 19.8116   8
   0  10  15 281.201 20.2907   6
   0  10  16 28.2930 8.13060   6
   0  10  16 22.6329 6.85729   7
   0  10  16 15.8711 6.77434   8
   0  10  17 132.927 14.8841   6
   0  10  17 151.985 13.2787   7
   0  10  17 150.820 14.6625   8
   0  10  17 179.308 13.2640   4
   0  10  18-1.16481 6.69985   8
   0  10  18 5.87836 5.62721   4
   0  10  18 3.04774 5.25773   7
   0  10  19 58.0069 11.0649   6
   0  10  19 67.3985 7.80014  16
   0  10  19 62.1410 10.1916   8
   0  10  19 66.8673 9.24914   7
   0  10  19 70.8041 9.36173  11
   0  10  20 158.217 13.3847  11
   0  10  20 151.365 14.6634   8
   0 -11  16 3.08870 9.09341   9
   0  11 -16 8.99187 6.51851  15
   0  11 -15 47.1765 8.36709  15
   0 -11  15 42.4687 11.0746   9
   0 -11  15 29.4438 11.1330  17
   0  11 -14 152.147 13.6244  15
   0 -11  14 114.295 16.1895  17
   0 -11  13 190.571 18.0680   9
   0 -11  13 167.151 17.7759  17
   0  11 -13 178.135 10.3451   1
   0  11 -13 150.111 10.9520   5
   0  11 -13 176.720 14.3783  15
   0  11 -12 313.499 19.2534  15
   0 -11  12 294.162 21.7765   9
   0 -11  12 310.284 22.8458  17
   0  11 -12 261.405 14.6423   5
   0 -11  11 23.9099 8.50820  17
   0  11 -11 18.9328 6.11285   2
   0  11 -11 22.1299 6.69952  15
   0 -11  11 31.1931 8.77822   9
   0  11 -11 16.2349 3.48737  11
   0  11 -10 299.074 18.6717  15
   0 -11  10 268.423 20.8773  17
   0 -11  10 278.858 20.5283   9
   0  11 -10 297.223 16.6161   2
   0  11  -9 2.19365 5.98505   2
   0  11  -9 12.4430 5.89461  15
   0 -11   9 7.90747 5.61157  17
   0 -11   9 1.26223 5.92972   9
   0 -11   8 162.669 14.7821   9
   0  11  -8 161.502 7.73484   7
   0  11  -8 152.849 12.4877   2
   0 -11   8 163.712 14.7299  17
   0 -11   7 4.37327 4.70959   8
   0  11  -7 6.11965 5.68024   2
   0 -11   7-1.14370 5.74207  17
   0 -11   7-1.16448 5.16760   9
   0 -11   6 130.460 12.7904   9
   0 -11   6 124.750 10.4558   8
   0  11  -6 134.158 11.3466   2
   0  11  -6 133.883 6.13826  18
   0 -11   6 130.947 12.4177  17
   0 -11   5 1025.00 38.3269   8
   0 -11   5 1024.77 41.1255  17
   0  11  -5 1070.45 32.9424  18
   0  11  -5 1077.56 39.5684   2
   0 -11   4 9.37880 5.12495   8
   0  11  -4 11.2101 6.11539   2
   0 -11   4 7.07119 5.20616  17
   0  11  -4 4.07015 2.86772  18
   0 -11   3 266.864 15.7550  17
   0 -11   3 271.018 15.3515   8
   0  11  -3 252.998 16.1099   2
   0 -11   2 4.32479 4.09775   8
   0  11  -2 2.44416 5.91958   2
   0 -11   2 6.46436 4.08334  17
   0 -11   2 2.75729 4.89552   9
   0 -11   1 153.030 12.4426   9
   0  11  -1 163.030 12.9002   2
   0 -11   1 184.857 12.2115   8
   0 -11   1 194.672 11.6436  17
   0  11  -1 177.221 10.7063  18
   0  11   0 421.374 18.6901   6
   0 -11   0 456.886 20.7050   8
   0  11   0 411.619 18.5560  18
   0 -11   0 414.300 20.9052   9
   0 -11  -1 354.401 18.4954   9
   0 -11  -1 392.429 18.7418   8
   0  11   1 393.816 18.0145   6
   0 -11  -1 331.297 15.2287  17
   0  11   1 371.094 17.3996  18
   0 -11  -2 1260.27 43.3640   9
   0 -11  -2 1193.41 42.9919   8
   0  11   2 1242.56 44.5393   2
   0  11   2 1192.52 42.7708   6
   0 -11  -2 1283.22 38.7261  17
   0  11   2 1171.07 42.1441  18
   0 -11  -3 597.864 23.6857   9
   0 -11  -3 583.772 24.2705   8
   0  11   3 502.732 22.9460  18
   0 -11  -3 540.122 22.0525  12
   0  11   3 510.222 24.7136   2
   0  11   3 541.188 24.0574   6
   0  11   4 937.250 33.5564   9
   0  11   4 914.373 34.9211  18
   0 -11  -4 937.199 35.3352   8
   0 -11  -4 972.638 34.3326  14
   0  11   4 924.019 36.2905   2
   0 -11  -4 959.273 33.7551  12
   0  11   4 962.145 36.7176   6
   0 -11  -5 58.8628 6.75299  12
   0 -11  -5 52.4843 6.34134  10
   0  11   5 55.4813 6.45685   9
   0  11   5 43.6829 7.00305   8
   0 -11  -5 56.5880 6.76101  14
   0  11   5 63.4075 8.53594   2
   0  11   5 43.7308 7.22662  18
   0 -11  -6 283.736 15.8768  14
   0  11   6 361.323 19.4671   6
   0  11   6 311.601 18.3625   8
   0 -11  -6 319.544 15.9002  10
   0  11   6 327.409 14.9711   9
   0 -11  -6 303.031 16.1448  12
   0  11   6 321.556 17.5630  18
   0  11   6 326.789 17.6048   5
   0  11   6 348.564 18.3333   2
   0  11   7 291.621 17.5906   8
   0  11   7 263.846 16.3332   2
   0 -11  -7 264.388 15.3845  14
   0 -11  -7 276.738 14.3984  10
   0  11   8 319.487 18.1572   2
   0 -11  -8 318.850 15.8415  10
   0  11   8 313.957 18.8279   8
   0 -11  -9 361.968 14.5316  13
   0  11   9 319.097 19.5725   8
   0  11   9 347.014 18.8355   2
   0 -11  -9 348.437 16.8930  10
   0  11  10 6.87826 5.40067   6
   0 -11 -10 18.3916 2.91723  13
   0  11  10 14.6873 5.83031   8
   0  11  10 17.6887 6.56079   2
   0  11  11 481.254 25.8170   6
   0 -11 -11 464.420 16.4506  13
   0  11  11 437.438 21.8334   2
   0  11  11 479.020 18.7649  15
   0  11  11 447.283 24.3935   8
   0  11  12 19.8618 6.98225   6
   0  11  12 16.2525 6.57175   2
   0  11  12 16.2578 3.54890  15
   0  11  12 15.4916 6.45538   8
   0  11  13 177.554 15.6898   6
   0  11  13 180.521 12.8255   2
   0  11  13 161.197 8.24952  15
   0  11  13 167.772 14.5914   8
   0  11  14 304.378 21.0059   6
   0  11  14 282.845 19.2824   8
   0  11  15 87.7456 11.8209   6
   0  11  15 100.446 11.9069   8
   0  11  16 234.164 19.0750   6
   0  11  16 204.493 16.4946   7
   0  11  16 234.168 18.0849   8
   0  11  17 65.2417 9.60207   7
   0  11  17 66.4858 8.98989   4
   0  11  17 46.1858 9.90152   8
   0  11  18 111.874 12.5443   7
   0  11  18 113.968 14.0914   8
   0  11  18 137.683 15.1001   6
   0  11  19 2.16328 5.51490   7
   0  11  19-3.13938 6.29926  11
   0  11  19-4.92221 8.02555   8
   0  11  19-4.53056 7.81536   6
   0  11  20 9.29304 6.22029  11
   0  12 -16 65.8830 10.3127  15
   0  12 -15 3.27340 6.20118  15
   0 -12  14 59.1154 12.1522   9
   0 -12  14 81.9341 14.1864  17
   0  12 -14 54.4661 9.65981  15
   0 -12  13 74.6099 13.5268  17
   0  12 -13 59.5014 6.71373   1
   0  12 -13 58.3837 9.95330  15
   0 -12  12 107.476 15.1047  17
   0  12 -12 95.5868 9.00096   5
   0 -12  12 121.352 15.1429   9
   0  12 -12 124.263 12.8180  15
   0 -12  11 181.057 17.5684   9
   0  12 -11 155.980 14.4980  15
   0 -12  10 23.6498 8.32424   9
   0  12 -10 36.0274 7.72020  15
   0 -12  10 32.3161 9.25590  17
   0 -12   9 203.110 17.7259   9
   0 -12   9 240.204 18.8730  17
   0  12  -9 193.348 15.7149  15
   0  12  -9 215.630 8.58672   7
   0 -12   8 2.58346 6.17358  17
   0  12  -8 1.58637 1.68976   7
   0 -12   8-3.88924 6.80680   9
   0 -12   7 228.466 17.8118  17
   0 -12   7 249.619 18.8940   9
   0 -12   6 173.651 14.7414  17
   0  12  -6 182.893 7.86534  18
   0  12  -6 180.546 10.2974   7
   0 -12   5 406.178 22.2594  17
   0  12  -5 413.793 15.4704  18
   0  12  -5 404.958 17.9761   7
   0  12  -4 327.732 15.9987   7
   0 -12   4 290.271 17.9182  17
   0 -12   3 22.2762 5.56840  17
   0 -12   2 313.168 17.7022   8
   0 -12   2 361.970 18.1297  17
   0  12  -2 304.828 15.2079  18
   0 -12   2 375.845 20.8452   9
   0 -12   1 3.12875 4.65763   8
   0 -12   1 2.76646 3.52725  17
   0  12  -1 2.87732 3.85696  18
   0 -12   1 6.64316 5.32764   9
   0 -12   0 128.542 10.9209   8
   0  12   0 138.426 10.0955  18
   0 -12   0 136.358 9.60772  17
   0 -12   0 133.877 11.6081   9
   0  12   1 723.603 28.0816  18
   0 -12  -1 696.862 25.9944  17
   0 -12  -1 678.742 29.6236   9
   0  12   1 759.401 29.0367   6
   0  12   2 214.899 13.2250  18
   0  12   2 200.054 13.0353   6
   0 -12  -2 190.667 10.0190  17
   0 -12  -2 220.719 13.9289   9
   0 -12  -3 1072.91 37.5880  12
   0  12   3 1185.77 41.1060   6
   0 -12  -3 1076.96 39.4945   9
   0  12   3 1034.52 39.1167  18
   0  12   4 91.1514 9.57518   6
   0 -12  -4 94.7893 8.52260  14
   0 -12  -4 101.769 8.60894  12
   0  12   4 89.0169 9.29178  18
   0  12   5 846.030 33.6732   6
   0 -12  -5 795.369 30.5246  14
   0 -12  -5 759.058 29.8328  12
   0  12   5 770.271 31.6778  18
   0 -12  -6 201.217 12.6900  12
   0  12   6 199.252 14.6400   8
   0 -12  -6 187.187 12.6056  14
   0  12   6 187.403 14.4015   6
   0 -12  -6 191.744 12.1442  10
   0  12   7 693.237 30.6813   8
   0 -12  -7 642.315 27.5605  14
   0  12   8 209.031 15.6180   6
   0  12   8 196.239 15.0711   8
   0  12   9 144.587 13.2580   8
   0 -12  -9 167.571 9.38289  13
   0  12  10 164.079 14.2190   8
   0 -12 -10 171.589 8.98860  13
   0  12  11 13.8330 6.53367   6
   0  12  11 26.0545 4.91597  15
   0  12  11 17.2829 6.57340   8
   0 -12 -11 22.4118 3.24962  13
   0  12  12 90.0043 11.8366   6
   0  12  12 89.4748 7.25721  15
   0  12  12 103.834 11.7336   8
   0 -12 -12 89.8196 5.55479  13
   0  12  13 72.3720 10.4670   8
   0  12  13 66.1435 10.7070   6
   0  12  13 78.5107 6.07005  15
   0  12  14 147.573 14.5779   8
   0  12  15 257.122 18.5390   7
   0  12  15 232.740 18.6720   8
   0  12  16 119.167 13.3954   8
   0  12  16 94.0910 13.1787   6
   0  12  16 110.814 12.8482   7
   0  12  17 174.013 16.3700   8
   0  12  17 161.754 14.9076   7
   0  12  17 149.179 15.9183   6
   0  12  18 14.1524 7.91711   8
   0  12  18 1.53923 7.97165   6
   0  12  18 21.1251 7.44502   7
   0  12  19 236.716 17.7645   7
   0  12  19 216.242 18.2383   8
   0  13 -15 101.339 12.1878  15
   0  13 -14-4.70088 6.91958  15
   0 -13  13 176.840 18.2719   9
   0 -13  13 151.274 18.2262  17
   0  13 -13 147.577 14.5643  15
   0 -13  12 7.77376 8.05230   9
   0 -13  12 10.3164 9.41220  17
   0  13 -12 16.8075 7.38895  15
   0 -13  11 103.021 14.5793   9
   0 -13  11 99.3039 14.3726  17
   0  13 -11 114.487 13.1527  15
   0  13 -10 193.686 16.2824  15
   0 -13  10 217.059 19.2357  17
   0  13  -9 8.38096 6.01534  15
   0 -13   9 11.5555 7.90573  17
   0  13  -9 8.44365 2.27792   7
   0 -13   8 117.796 13.7842  17
   0  13  -8 126.030 12.8300  15
   0 -13   7 42.9327 9.38920  17
   0  13  -7 45.9724 5.26713   7
   0  13  -6 497.182 20.3616   7
   0 -13   6 489.132 26.4759  17
   0  13  -6 487.161 16.6365  18
   0  13  -5 404.578 16.0366  18
   0 -13   5 414.468 23.2388  17
   0  13  -4 154.686 10.9044   7
   0 -13   4 166.643 15.1811   9
   0 -13   4 139.589 12.6619  17
   0 -13   3 222.910 17.0343   9
   0  13  -3 239.784 12.5848  18
   0 -13   3 253.783 16.1453  17
   0 -13   2 35.6279 7.77316   9
   0  13  -2 31.1764 5.20695  18
   0 -13   2 30.6304 6.29384  17
   0 -13   1 780.470 34.0579   9
   0  13  -1 788.010 29.6867  18
   0 -13   1 797.305 30.9688  17
   0 -13   0 33.1581 7.31135   9
   0  13   0 31.5823 6.12398  18
   0 -13   0 45.8904 6.14933  17
   0  13   1 282.571 16.0223  18
   0 -13  -1 283.801 17.7343   9
   0  13   1 302.590 16.5423   6
   0 -13  -1 335.800 15.0446  17
   0  13   2 287.713 16.1863  18
   0 -13  -2 284.610 12.9934  17
   0 -13  -2 302.634 17.4150   9
   0  13   2 291.510 16.6059   6
   0 -13  -3 220.666 12.8822  12
   0  13   3 248.783 15.3027   6
   0  13   3 216.387 14.2343  18
   0 -13  -4 236.405 13.4431  12
   0  13   4 205.276 14.9903   6
   0 -13  -4 241.842 14.0797  14
   0 -13  -5 80.9584 8.03752  12
   0 -13  -5 81.4036 8.51317  14
   0  13   5 78.7324 9.40528   6
   0  13   6 358.665 20.7910   6
   0 -13  -6 352.144 18.0850  12
   0 -13  -6 358.696 18.4787  14
   0  13   7 10.0161 5.32994   8
   0  13   7 21.1131 6.08896   6
   0 -13  -7 9.73120 4.73183  14
   0  13   8 592.864 28.9905   8
   0  13   8 561.842 28.7306   6
   0  13   9 74.3382 10.6147   6
   0 -13  -9 69.7712 6.43793  13
   0  13   9 79.6341 10.3202   8
   0 -13 -10 102.338 7.24338  13
   0  13  10 107.966 12.1835   8
   0  13  11 55.9550 6.69109  15
   0  13  11 74.8155 10.4070   8
   0 -13 -11 63.3448 5.30554  13
   0  13  12 47.8275 9.35455   6
   0  13  12 51.9956 6.12022  15
   0  13  12 56.3655 9.61312   8
   0 -13 -12 57.5885 4.62765  13
   0  13  13 98.7999 12.9295   6
   0  13  13 98.3842 12.2940   8
   0  13  14 81.4006 12.2039   6
   0  13  14 70.1042 11.1782   8
   0  13  15 265.906 20.7372   6
   0  13  15 259.567 19.6660   8
   0  13  15 261.211 19.1628   7
   0  13  16 27.5565 9.03987   6
   0  13  16 28.7540 8.33269   7
   0  13  16 21.3029 9.02656   8
   0  13  17 9.38455 8.12110   6
   0  13  17 23.7823 8.70145   7
   0  13  18 131.997 14.0499   7
   0  13  18 95.4449 13.3142   8
   0  14 -14 160.395 15.3976  15
   0  14 -13 13.7827 7.63259  15
   0 -14  12 144.699 16.8943   9
   0  14 -12 133.055 14.5036  15
   0 -14  11 11.1118 9.24116   9
   0 -14  11 6.74778 8.20360  17
   0  14 -11 8.92808 7.25180  15
   0 -14  10 26.3029 9.65107   9
   0 -14  10 27.1949 9.24159  17
   0  14 -10 42.1931 9.25925  15
   0 -14   9 103.792 14.6425   9
   0 -14   9 102.701 13.8176  17
   0  14  -9 100.704 12.8488  15
   0 -14   8 1.45819 6.72484   9
   0  14  -8-3.80621 6.66180  15
   0 -14   8 9.92893 7.00920  17
   0  14  -8 3.49149 2.88146   7
   0  14  -7 195.970 11.1281   7
   0 -14   7 217.300 17.9291  17
   0  14  -6 78.5273 7.30148   7
   0 -14   6 65.2358 10.5517  17
   0  14  -6 72.7192 4.91776  18
   0  14  -5 198.629 12.5322   7
   0 -14   5 207.501 17.4607   9
   0 -14   5 210.253 16.3087  17
   0 -14   4 80.0723 10.5658  17
   0  14  -4 86.4886 8.58273   7
   0  14  -4 99.8931 7.60643  18
   0 -14   4 79.5001 11.5662   9
   0  14  -3 107.299 9.87318   7
   0  14  -3 96.7332 8.15861  18
   0 -14   3 111.390 12.7468   9
   0 -14   2 180.345 13.1247  17
   0  14  -2 161.896 10.8185  18
   0 -14   2 149.451 14.3481   9
   0 -14   1 68.7052 7.89029  17
   0  14  -1 65.9382 7.83353  18
   0 -14   1 79.5434 10.5476   9
   0 -14   0 546.220 23.3349  17
   0  14   0 563.887 24.1321  18
   0 -14   0 579.860 27.8143   9
   0 -14  -1 0.56069 3.37494  17
   0  14   1 1.47140 4.92946  18
   0 -14  -1-0.99499 5.79047   9
   0  14   2 394.632 20.2257   6
   0 -14  -2 369.892 18.1436  12
   0 -14  -2 391.266 21.1394   9
   0  14   3 5.53686 5.30759   6
   0 -14  -3-2.70280 5.12361  12
   0  14   4 75.8232 9.46016   6
   0 -14  -4 84.2196 8.34189  12
   0 -14  -4 79.5299 8.56987  14
   0 -14  -5 152.523 11.6135  14
   0  14   5 192.695 14.6081   6
   0 -14  -5 160.375 11.4941  12
   0 -14  -6 4.81017 4.61210  14
   0  14   6 4.43133 4.91695   6
   0 -14  -6 2.25763 4.27764  12
   0 -14  -7 634.764 27.7838  14
   0  14   7 669.385 31.4304   6
   0  14   8 51.3790 9.68880   6
   0 -14  -9 341.555 16.1372  13
   0  14   9 374.233 22.5585   8
   0  14   9 359.078 22.7091   6
   0  14  10 111.765 12.9902   6
   0 -14 -10 117.330 8.03681  13
   0  14  10 117.594 10.1108  15
   0  14  10 110.668 12.7062   8
   0 -14 -11 81.3459 6.40745  13
   0  14  11 82.8676 8.39718  15
   0  14  11 72.7999 10.8571   8
   0 -14 -12 122.675 7.21581  13
   0  14  12 108.496 9.23063  15
   0  14  12 132.446 13.9862   8
   0  14  13 1.34679 7.07121   8
   0  14  13-1.47284 6.79200   6
   0  14  14 309.964 21.1581   7
   0  14  14 336.474 22.4798   8
   0  14  14 304.171 23.0595   6
   0  14  15-5.24222 7.26416   7
   0  14  15-4.15248 7.67207   8
   0  14  15-1.55176 8.26354   6
   0  14  16 281.764 21.2532   8
   0  14  16 316.028 21.9208   7
   0  14  16 288.893 22.5062   6
   0  14  17-5.60240 9.54774   8
   0  14  17 5.27524 7.30929   7
   0  15 -12 1.32797 7.45390  15
   0  15 -11 110.004 13.7430  15
   0 -15  11 109.663 16.1809  17
   0  15 -10 48.5546 10.5982  15
   0 -15  10 71.1094 13.0935  17
   0 -15   9 40.9991 10.9114   9
   0  15  -9 40.4830 9.66126  15
   0 -15   9 59.4515 11.6005  17
   0  15  -8 187.041 16.9076  15
   0 -15   8 222.298 19.4416  17
   0  15  -8 228.072 11.2076   7
   0  15  -7 44.1710 9.31659  15
   0  15  -7 54.9291 6.20558   7
   0 -15   7 64.7521 11.3008  17
   0  15  -6 177.946 11.3224   7
   0 -15   6 161.229 15.9313  17
   0  15  -5 8.34090 4.66222   7
   0 -15   5 6.95188 7.40675   9
   0 -15   4 42.8524 9.98835   9
   0 -15   4 62.7991 9.79801  17
   0  15  -4 59.1678 7.46932   7
   0  15  -4 56.3514 6.14565  18
   0 -15   3 16.7319 7.67617   9
   0 -15   3 18.0789 6.44411  17
   0  15  -3 13.3803 5.37147   7
   0  15  -3 19.2667 4.91152  18
   0 -15   2 25.8801 8.38430   9
   0 -15   2 29.8337 6.82790  17
   0  15  -2 49.2895 7.81080   7
   0  15  -2 36.2180 6.25178  18
   0 -15   1 210.937 16.9499   9
   0  15  -1 192.787 13.1559  18
   0 -15   1 232.204 14.4983  17
   0 -15   0 19.4701 5.18545  17
   0 -15   0 14.5884 6.91663   9
   0 -15  -1 480.253 20.5061  17
   0 -15  -1 513.109 26.0642   9
   0 -15  -2 2.07954 4.76553  12
   0 -15  -3 167.997 12.1293  12
   0 -15  -3 187.984 12.8064  14
   0  15   3 190.354 14.0193   6
   0 -15  -4 73.0748 8.09751  12
   0  15   4 72.0324 9.55466   6
   0 -15  -4 68.6455 8.24262  14
   0 -15  -5 47.4895 7.18897  12
   0  15   5 31.6751 7.28397   6
   0 -15  -5 50.3937 7.16014  14
   0 -15  -6 157.927 11.7866  12
   0 -15  -6 150.767 12.2319  14
   0  15   6 165.261 14.6567   6
   0 -15  -7-1.71250 4.80640  14
   0  15   7-2.43416 5.61285   6
   0  15   8 338.061 21.9360   6
   0  15   9-0.85457 5.25481  15
   0  15   9-1.33176 6.99256   6
   0 -15  -9-3.02023 3.97610  13
   0  15  10 16.7132 5.75190  15
   0  15  10 18.0104 7.97818   6
   0 -15 -10 12.8064 4.03787  13
   0  15  11 94.3606 9.34033  15
   0  15  11 76.1540 12.1226   6
   0 -15 -11 85.4720 6.91749  13
   0  15  12 6.95660 7.09574   8
   0  15  13 360.410 23.9168   8
   0  15  14-4.70596 7.99780   6
   0  15  14-2.86311 7.40862   8
   0  15  14-1.36573 7.17122   7
   0  15  15 290.541 23.0044   6
   0  15  15 303.532 22.6814   8
   0  15  15 321.383 22.1128   7
   0  15  16-1.45358 8.45938   8
   0  16 -10 55.1297 10.8075  15
   0 -16  10 45.8903 12.1462  17
   0  16  -9 146.115 15.6780  15
   0 -16   9 149.440 17.7614   9
   0  16  -8 175.981 17.1335  15
   0 -16   8 198.859 18.7657  17
   0  16  -7 407.007 26.4480  15
   0  16  -7 486.815 19.9329   7
   0 -16   7 441.388 27.5468  17
   0 -16   6 74.0209 13.0605   9
   0  16  -6 73.0736 11.6459  15
   0  16  -6 61.3336 7.40678   7
   0 -16   6 77.0539 11.7585  17
   0 -16   5 160.821 17.5191   9
   0  16  -5 203.837 13.1737   7
   0 -16   5 205.643 17.1748  17
   0 -16   4-4.23227 8.21029   9
   0  16  -4 4.02919 4.85089   7
   0 -16   4 5.66101 6.66543  17
   0 -16   3 172.433 16.9456   9
   0  16  -3 149.836 12.4681   7
   0 -16   3 181.608 14.6190  17
   0 -16   2 66.4977 11.1144   9
   0  16  -2 66.8783 9.09300   7
   0 -16   2 60.4807 8.35720  17
   0 -16   1 51.1897 10.3872   9
   0  16  -1 67.9729 9.32497   7
   0 -16   1 84.8524 9.17864  17
   0  16   0 182.236 14.4702   7
   0 -16   0 167.806 15.8797   9
   0 -16   0 173.173 12.0796  17
   0 -16  -2 191.837 12.9057  12
   0 -16  -3 55.8185 7.79372  12
   0 -16  -3 55.0502 8.11953  14
   0  16   4 120.364 12.2641   6
   0 -16  -4 128.589 10.4989  12
   0 -16  -4 117.466 10.8895  14
   0  16   5 167.650 14.3013   6
   0 -16  -5 161.287 11.9395  12
   0 -16  -5 140.309 11.6537  14
   0  16   6 137.837 13.6744   6
   0 -16  -6 146.872 12.0030  14
   0  16   7 284.769 19.9142   6
   0 -16  -7 292.776 17.4594  14
   0  16   8 7.92738 6.31814   6
   0 -16  -9 93.2612 8.58420  13
   0  16   9 110.400 13.2608   6
   0  16   9 83.5604 9.83216  15
   0 -16 -10-0.57882 3.91216  13
   0  16  10 1.43512 6.49433   6
   0  16  10 0.85790 4.87516  15
   0 -16 -11 32.2062 4.85167  13
   0  16  11 38.7332 7.17581  15
   0  16  11 26.7544 9.18283   6
   0  16  12 56.7703 11.4151   6
   0  16  13 16.9840 8.05600   7
   0  16  14 132.484 14.9085   7
   0 -17   9 50.5848 12.5327  17
   0 -17   8 73.9479 13.1245  17
   0 -17   7 51.8304 12.1308   9
   0 -17   7 76.7154 12.5552  17
   0  17  -7 50.4788 10.8213  15
   0 -17   6 245.750 21.6410   9
   0  17  -6 289.622 21.7512  15
   0 -17   6 260.949 20.4258  17
   0  17  -6 256.127 14.9458   7
   0 -17   5 13.7513 9.68799   9
   0  17  -5 9.78150 5.22312   7
   0 -17   5 10.0318 7.13160  17
   0 -17   4 113.744 15.6418   9
   0  17  -4 157.186 16.1644  15
   0 -17   4 132.686 14.0287  17
   0  17  -4 151.458 12.3385   7
   0 -17   3 21.0274 6.74844  17
   0  17  -3 16.3784 6.27660   7
   0 -17   3 21.3649 8.68153   9
   0 -17   2 380.605 20.9822  17
   0  17  -2 395.416 21.5766   7
   0 -17   2 351.688 24.1711   9
   0 -17   1 100.984 12.9577   9
   0  17  -1 120.913 12.3214   7
   0 -17   1 96.6764 9.94294  17
   0  17   0 219.619 16.3760   7
   0 -17   0 171.640 12.4231  17
   0  17   1 180.712 15.3553   7
   0 -17  -2 22.2661 6.50874  12
   0  17   2 33.5450 8.53590   7
   0 -17  -3 249.970 15.2039  14
   0 -17  -3 209.722 13.7972  12
   0 -17  -4 32.8144 7.21042  14
   0 -17  -4 24.2452 6.33349  12
   0 -17  -5 238.773 14.9141  12
   0  17   5 241.092 17.5602   6
   0 -17  -5 224.477 14.9640  14
   0  17   6 120.814 13.2505   6
   0 -17  -6 117.723 11.2069  14
   0  17   7 151.948 14.5639   6
   0  17   7 117.742 12.6787  15
   0  17   8 174.237 16.6800   6
   0  17   8 138.815 13.2305  15
   0  17   9 15.6133 7.88549   6
   0 -17  -9 20.1988 5.62384  13
   0  17   9 23.4576 7.06796  15
   0  17  10 135.807 15.5861   6
   0 -17 -10 146.194 10.2484  13
   0  17  10 137.212 12.5306  15
   0  17  11-1.52813 8.13865   6
   0  17  11 15.9337 7.82116   7
   0  17  12 274.502 20.9541   7
   0  17  12 236.379 20.8591   6
   0 -18   8 172.009 18.5776  17
   0 -18   7 14.5845 8.97625  17
   0 -18   6 49.1089 10.3584  17
   0  18  -5 2.30491 5.15016   7
   0 -18   5 12.6692 7.79135  17
   0 -18   5 6.34038 9.22590   9
   0  18  -4-1.52373 7.64973  15
   0  18  -4 2.57375 5.21991   7
   0 -18   4 1.16701 6.30003  17
   0 -18   4 1.53446 7.94071   9
   0  18  -3 69.3776 12.2034  15
   0  18  -3 75.8946 9.71516   7
   0 -18   3 75.4288 10.2972  17
   0 -18   3 62.2364 13.0319   9
   0  18  -2 8.93579 7.25497  15
   0  18  -2 26.2338 7.71771   7
   0 -18   2 18.9796 5.85426  17
   0 -18   2 15.6958 8.60189   9
   0  18  -1 193.419 17.6888  15
   0  18  -1 177.374 14.7508   7
   0 -18   1 174.751 13.0602  17
   0  18   0 98.9370 11.8581   7
   0  18   1 188.326 16.1210   7
   0  18   2 186.278 16.2710   7
   0  18   3 2.57615 6.95385   7
   0  18   4 222.054 18.2040   7
   0  18   5 4.99802 6.37078  15
   0  18   5 1.36612 6.52957   7
   0  18   6 210.276 16.7647  15
   0  18   6 220.955 18.3685   7
   0  18   6 187.502 16.6310   6
   0  18   7 60.9601 10.5272   6
   0  18   7 42.7641 10.1180   7
   0  18   7 39.0601 8.12381  15
   0  18   8 15.3006 7.91950   6
   0  18   8 26.2236 7.77308  15
   0  18   8 13.0438 7.40504   7
   0  18   9 66.0346 9.62230  15
   0  18   9 50.8616 10.4556   6
   0 -18  -9 66.9047 8.03756  13
   0  18  10 3.02061 7.21812   6
   0  18  10 0.96444 5.86797  15
   0  18  10-2.97161 7.80113   7
   0 -18 -10 0.65466 4.61155  13
   0  19  -4 65.9581 9.02767   7
   0  19  -3 16.2111 6.83717   7
   0  19  -2 106.107 11.7395   7
   0  19  -1 37.3942 8.62800   7
   0  19  -1 39.7479 9.93194  15
   0  19   0 164.230 15.0436   7
   0  19   0 147.110 16.3225  15
   0  19   1 33.0965 9.01075   7
   0  19   1 29.4051 9.17302  15
   0  19   2 78.0248 11.3103   7
   0  19   2 99.0569 13.5071  15
   0  19   3 118.103 13.5622   7
   0  19   3 89.2998 12.9923  15
   0  19   4 13.7062 7.50749   7
   0  19   4 13.5255 7.97087  15
   0  19   5 245.088 19.7870   7
   0  19   5 265.010 19.6810  15
   0  19   6-5.76991 7.57501   7
   0  19   6-5.02324 7.47777  15
   0  19   7 130.963 14.8776   7
   0  19   7 105.771 12.4249  15
   0  19   8 1.14257 6.95270  15
   0  19   8 9.86924 7.61201   6
   0 -19  -9 29.1648 5.87978  13
   0  19   9 34.4752 8.15627  15
   0  20  -2-1.04080 6.26486   7
   0  20  -1 153.875 14.5011   7
   0  20   0-2.36707 7.20123   7
   0  20   1 63.4943 11.0724   7
   0  20   2 36.4829 9.08531   7
   0  20   3 9.49331 7.61654   7
   0  20   5 5.41834 7.41214  15
   0  20   6 190.037 16.6942  15
   0  20   7-1.24465 7.32723  15
   0  20   8 74.4318 11.5193  15
  -1  20   8 112.498 13.2271  15
  -1  20   7-6.23087 8.63946  15
  -1  20   6 189.107 17.1122  15
  -1  20   2 14.1842 7.77110   7
  -1  20   1 79.0722 11.5945   7
  -1  20   0 1.17531 6.83992   7
  -1  20  -1 52.1356 9.34235   7
  -1  20  -2 22.8225 7.15817   7
  -1  20  -3 91.3240 11.0384   7
  -1  19   9 43.2367 9.27547  15
  -1  19   8-3.43757 8.00785  15
  -1  19   7 118.223 13.5401  15
  -1  19   6 5.66760 7.75313   7
  -1  19   5 286.721 21.2172   7
  -1  19   4 6.74537 7.47925   7
  -1  19   3 145.144 15.0627   7
  -1  19   2 119.904 13.3670   7
  -1  19   1 162.427 15.0884   7
  -1  19   0 123.661 13.3205   7
  -1  19  -1 27.3786 7.31090   7
  -1  19  -2 47.2216 8.83160   7
  -1  19  -3-0.95234 6.70850   7
  -1  19  -4 82.1282 9.90658   7
  -1  18  10 6.04907 7.82751   6
  -1  18   9 56.0005 9.20952  15
  -1  18   9 46.7191 10.2084   6
   1 -18  -9 47.3952 6.77153  13
  -1  18   8 94.0095 12.7102   6
  -1  18   7 54.6117 11.0049   7
  -1  18   6 155.258 15.8936   7
  -1  18   5 16.1302 7.92511   7
  -1  18   4 85.2050 11.8030   7
  -1  18   3 5.08659 7.04803   7
   1 -18  -3-5.76053 8.17281  14
  -1  18   2 231.773 18.0476   7
   1 -18  -2 236.248 16.3042  14
  -1  18   1 136.594 13.6870   7
  -1  18   0 226.136 16.7560   7
  -1  18  -1 128.209 12.7711   7
  -1  18  -2-2.01170 5.50283   7
   1 -18   2 2.63256 4.80076  17
  -1  18  -3 176.775 13.7269   7
   1 -18   3 177.891 14.4560  17
  -1  18  -4 15.4508 5.96049   7
   1 -18   4 9.93759 7.07543  17
  -1  18  -5 102.066 9.93238   7
   1 -18   5 88.2360 12.2287  17
   1 -18   6 104.825 13.3078  17
   1 -18   7 35.2104 9.88818  17
   1 -18   8 78.1798 13.2437  17
   1 -18   9-4.78377 8.60913  17
  -1  17  11-5.66045 7.53699   7
  -1  17  11-6.12087 9.98078   6
  -1  17  10 299.271 22.2220   6
  -1  17  10 253.897 20.1575   7
  -1  17  10 280.156 17.5259  15
   1 -17 -10 258.740 13.8259  13
   1 -17  -9 45.4320 6.65456  13
  -1  17   9 44.3943 10.1627   7
  -1  17   9 60.0114 10.5384   6
  -1  17   8 215.350 18.2986   6
   1 -17  -7 144.961 13.3337  14
  -1  17   7 159.037 15.9248   7
  -1  17   7 164.201 15.8094   6
  -1  17   6 182.478 16.5394   7
   1 -17  -6 162.920 13.3796  12
   1 -17  -6 172.932 14.0318  14
   1 -17  -5 89.1314 11.0309  14
  -1  17   5 109.998 12.9111   7
   1 -17  -5 99.1107 10.6111  12
   1 -17  -4 38.2239 8.22713  14
   1 -17  -4 58.1055 8.68236  12
  -1  17   4 40.3506 9.17443   7
  -1  17   3 157.914 14.5501   7
   1 -17  -3 134.546 12.4057  14
   1 -17  -3 136.086 12.0328  12
  -1  17   2 15.3852 7.20799   7
   1 -17  -2 9.45114 6.65552  12
  -1  17   1 171.841 14.5926   7
   1 -17  -1 190.595 13.8695  12
   1 -17   0 73.1958 7.78498  17
  -1  17   0 119.561 12.2333   7
   1 -17   1 60.2022 7.50147  17
  -1  17  -1 62.9880 9.17702   7
   1 -17   2 172.451 13.2425  17
  -1  17  -2 161.575 13.5061   7
   1 -17   3 9.91183 4.98286  17
  -1  17  -3 9.08923 5.98793   7
   1 -17   4 237.175 20.8684   9
   1 -17   4 241.609 17.5552  17
  -1  17  -4 271.551 16.3537   7
   1 -17   5 33.0954 9.94369   9
   1 -17   5 28.8336 8.64510  17
  -1  17  -5 37.1701 6.55698   7
   1 -17   6 229.475 20.7660   9
   1 -17   6 282.403 20.4835  17
  -1  17  -6 259.062 14.9140   7
   1 -17   7 12.7616 9.18137   9
  -1  16  13-1.37970 8.12223   7
  -1  16  12 36.9983 9.39482   7
  -1  16  11 153.619 15.4487   7
  -1  16  11 159.004 12.3355  15
  -1  16  11 145.790 15.8972   6
  -1  16  10 8.64811 7.56778   6
   1 -16 -10-1.53892 4.29499  13
  -1  16  10-5.37823 7.82489   7
  -1  16   9 216.673 17.6746   7
  -1  16   9 233.493 18.8329   6
   1 -16  -9 231.611 12.9678  13
   1 -16  -8 15.4809 6.74008  14
  -1  16   8 10.6857 6.81897   6
   1 -16  -7 289.347 18.2006  14
  -1  16   7 243.826 18.9560   6
  -1  16   6 118.908 13.2741   7
   1 -16  -6 98.9453 10.8136  12
   1 -16  -6 144.061 12.6130  14
  -1  16   6 108.236 12.6072   6
  -1  16   5 38.3671 8.40267   7
   1 -16  -5 60.6752 8.80814  14
  -1  16   5 60.0453 9.54480   6
   1 -16  -5 44.6111 8.18804  12
   1 -16  -4 171.890 13.1408  12
  -1  16   4 145.989 14.0036   7
   1 -16  -4 169.844 13.5704  14
   1 -16  -3-1.70103 6.31536  12
  -1  16   3 4.68306 5.87779   7
   1 -16  -3 2.77739 5.80991  14
  -1  16   2 294.219 19.3736   7
   1 -16  -2 290.917 17.0473  12
   1 -16  -1 36.1663 5.34434  17
  -1  16   1 44.6671 8.27053   7
  -1  16   0 106.389 11.3957   7
   1 -16   0 96.5101 8.54732  17
  -1  16  -1 81.2028 9.79904   7
   1 -16   1 81.8295 8.57951  17
  -1  16  -2 26.1396 6.28549   7
   1 -16   2 20.8830 6.06268  17
   1 -16   2 20.5805 8.01463   9
  -1  16  -3 205.136 14.4990   7
   1 -16   3 209.103 15.0379  17
   1 -16   3 206.110 17.9051   9
  -1  16  -4 16.9231 5.41112   7
   1 -16   4 5.56049 7.51268   9
  -1  16  -5 266.596 15.4038   7
   1 -16   5 290.383 19.7343  17
   1 -16   5 239.109 20.4457   9
  -1  16  -6 13.6725 4.66745   7
   1 -16   6 5.07254 6.94375  17
   1 -16   6 8.92697 8.86238   9
  -1  16  -7 372.106 17.2753   7
   1 -16   7 373.653 24.2679  17
   1 -16   8 71.2230 12.3890  17
  -1  16  -9 47.5265 10.6726  15
   1 -16   9 35.5687 10.6865  17
   1 -16   9 37.1628 10.9748   9
  -1  16 -10 176.790 16.9989  15
   1 -16  10 143.913 16.9848  17
  -1  16 -11 38.4156 7.94921   1
   1 -16  11 20.6527 10.5071  17
  -1  15  15 299.285 21.6113   7
  -1  15  14 17.2677 7.92271   7
  -1  15  14 18.7081 8.65416   6
  -1  15  13 292.582 22.1945   6
  -1  15  13 261.435 19.7961   7
  -1  15  12 9.17302 6.98234   7
   1 -15 -11 106.257 7.15781  13
  -1  15  11 118.097 13.2590   7
   1 -15 -10 224.981 11.9392  13
  -1  15  10 268.677 20.0363   6
  -1  15  10 246.530 18.4361   7
  -1  15   9 78.5544 11.3283   7
   1 -15  -9 73.0029 6.95129  13
  -1  15   9 91.2254 11.9724   6
  -1  15   8 243.404 17.8182   6
   1 -15  -8 192.011 15.1203  14
  -1  15   8 207.298 16.9037   7
   1 -15  -7-0.98034 5.36380  14
  -1  15   7-4.93292 5.47291   6
   1 -15  -6 56.9973 8.58703  14
   1 -15  -6 39.7397 7.39147  12
  -1  15   6 64.6640 9.49405   6
  -1  15   5 64.5911 9.17062   6
   1 -15  -5 62.7094 8.36711  14
   1 -15  -5 65.4534 8.48592  12
   1 -15  -4 96.3585 10.0699  12
   1 -15  -4 124.641 11.1413  14
  -1  15   4 117.934 11.7999   6
   1 -15  -3 378.218 19.5768  12
  -1  15   3 385.073 22.4182   7
  -1  15   2-1.07574 4.96103   7
   1 -15  -2 4.92817 5.20594  12
   1 -15  -1 668.414 24.6923  17
  -1  15   1 651.032 30.2407   7
  -1  15   0-1.98203 4.89694   7
   1 -15   0 2.50798 3.51934  17
  -1  15  -1 139.444 11.9132   7
   1 -15   1 119.785 12.8829   9
  -1  15  -1 140.892 10.3809  18
   1 -15   1 121.768 10.2710  17
  -1  15  -2 62.9496 7.24974  18
   1 -15   2 41.3183 8.75768   9
  -1  15  -2 57.7576 7.87111   7
   1 -15   3 13.9595 7.82244   9
  -1  15  -3 26.2424 5.15567  18
   1 -15   3 20.7588 6.51007  17
  -1  15  -3 16.6160 5.49596   7
   1 -15   4 147.797 15.7039   9
  -1  15  -4 194.224 12.7769   7
  -1  15  -4 169.863 9.99596  18
   1 -15   4 167.505 14.1489  17
  -1  15  -5 2.78619 4.32730   7
   1 -15   5-1.36950 7.29248   9
   1 -15   5-1.12628 6.08012  17
   1 -15   6 134.395 13.8306  17
  -1  15  -6 138.162 9.99594   7
   1 -15   7 9.18898 6.79615  17
  -1  15  -7 6.99134 3.70260   7
   1 -15   8 116.752 14.1547  17
  -1  15  -8 94.1937 7.21110   7
   1 -15   9 98.8560 13.5593  17
   1 -15   9 125.606 15.6132   9
  -1  15 -10 21.9094 8.08649  15
   1 -15  10 22.2549 9.69290   9
   1 -15  10 26.9951 9.15550  17
   1 -15  11 265.582 22.5688  17
  -1  15 -11 243.119 19.9399  15
   1 -15  11 212.960 20.9167   9
  -1  15 -12 6.15151 5.54526   1
   1 -15  12-1.76434 8.99573  17
  -1  15 -12 5.42527 8.16480  15
  -1  14  16 217.346 17.9859   7
  -1  14  15 10.7866 8.09513   6
  -1  14  15 7.69886 5.84402   1
  -1  14  15 16.5133 7.39730   7
  -1  14  15 6.65362 7.09111   8
  -1  14  14 167.317 16.7614   6
  -1  14  14 153.284 15.6153   8
  -1  14  14 171.066 15.6048   7
  -1  14  13 21.3715 8.05852   7
  -1  14  13 13.2347 7.39681   6
  -1  14  12 67.2258 10.9913   6
  -1  14  12 78.5427 11.3697   7
   1 -14 -12 61.8038 4.54260  13
  -1  14  12 72.4957 7.71981  15
   1 -14 -11 284.578 12.2527  13
  -1  14  11 304.847 20.2844   7
   1 -14 -10 173.552 9.61512  13
  -1  14  10 173.042 15.4037   7
   1 -14  -9 190.892 10.9034  13
  -1  14   9 211.482 17.3757   6
  -1  14   8 137.300 13.6824   6
   1 -14  -8 114.464 11.6669  14
   1 -14  -7 230.844 15.3653  12
  -1  14   7 230.578 16.9711   6
   1 -14  -7 204.954 14.8490  14
   1 -14  -6 9.70960 5.21622  12
   1 -14  -6 24.8251 6.64480  14
  -1  14   6 20.2702 6.56938   6
  -1  14   5 100.532 10.8287   6
   1 -14  -5 88.1343 9.62258  14
   1 -14  -5 94.1961 9.80151  12
  -1  14   4 49.4266 7.95233   6
   1 -14  -4 38.2566 7.46428  14
   1 -14  -4 49.9140 7.50846  12
  -1  14   3 94.8121 10.0759   6
   1 -14  -3 86.1547 9.06237  12
   1 -14  -2 394.155 15.2958  17
   1 -14  -1 45.6174 5.46656  17
  -1  14   1 52.7852 7.94796   7
  -1  14   1 37.2260 6.71210  18
  -1  14   0 287.209 17.7956   7
   1 -14   0 337.348 15.9629  17
  -1  14   0 329.054 16.7623  18
   1 -14   0 306.167 19.3704   9
  -1  14  -1 14.2216 5.06345   7
   1 -14   1 19.6130 7.11490   9
  -1  14  -1 9.28232 4.70569  18
  -1  14  -2 188.037 13.0041   7
  -1  14  -2 161.111 10.7774  18
   1 -14   2 177.196 15.4514   9
   1 -14   2 184.422 13.1354  17
  -1  14  -3 355.886 16.0642  18
  -1  14  -3 361.084 18.7622   7
   1 -14   3 379.541 22.8037   9
   1 -14   3 331.914 19.2288  17
  -1  14  -4 30.3584 4.64187  18
   1 -14   4 27.6502 7.37889  17
  -1  14  -4 31.1307 5.80590   7
   1 -14   4 33.5787 8.58926   9
  -1  14  -5 319.792 16.0266   7
   1 -14   5 279.409 20.1302   9
   1 -14   5 281.263 18.8697  17
   1 -14   6 74.8990 10.7945  17
  -1  14  -6 63.6177 4.52264  18
  -1  14  -6 71.1381 6.92651   7
  -1  14  -7 197.978 11.0520   7
   1 -14   7 176.259 15.9416  17
  -1  14  -8 8.77151 3.20005   7
   1 -14   8 12.1605 7.29900  17
   1 -14   8 14.3509 8.15953   9
   1 -14   9 46.1331 10.1623  17
   1 -14   9 53.2397 11.4445   9
   1 -14  10 106.059 14.2043  17
  -1  14 -10 94.6715 12.3322  15
   1 -14  10 80.5568 13.1130   9
   1 -14  11 47.1105 10.8706  17
  -1  14 -11 49.2290 9.64268  15
   1 -14  11 51.4454 11.9759   9
   1 -14  12 137.190 17.0524  17
  -1  14 -12 174.774 12.2889   1
   1 -14  12 141.977 16.9038   9
  -1  14 -12 109.771 13.6351  15
   1 -14  13-3.60523 8.61554  17
  -1  14 -13-2.56059 6.62587  15
  -1  14 -14 110.843 13.5631  15
  -1  13  18 123.428 14.3856   8
  -1  13  18 117.094 13.1330   7
  -1  13  17 71.5499 11.4790   8
  -1  13  17 61.3867 10.4006   7
  -1  13  16 257.659 19.5707   8
  -1  13  16 271.258 19.7510   7
  -1  13  16 274.491 21.7404   6
  -1  13  15 173.856 15.8894   8
  -1  13  15 159.135 14.9281   7
  -1  13  15 155.914 15.9772   6
  -1  13  15 158.913 11.7182   1
  -1  13  14 45.6309 9.27177   7
  -1  13  14 60.3661 10.5616   8
  -1  13  14 49.3120 10.4697   6
  -1  13  13 104.918 12.0191   7
  -1  13  13 111.732 12.7770   8
  -1  13  13 94.5900 12.3409   6
  -1  13  12 48.9451 9.74691   8
  -1  13  12 56.2244 9.75459   6
  -1  13  12 51.8380 6.45803  15
  -1  13  12 42.4997 8.87009   7
   1 -13 -11 153.950 7.87732  13
  -1  13  11 191.137 16.3039   6
  -1  13  11 152.911 14.2239   7
  -1  13  11 171.767 14.8691   8
   1 -13 -10 217.063 10.3719  13
  -1  13  10 206.225 16.3982   8
   1 -13  -9 344.455 14.8870  13
  -1  13   8 435.874 24.5461   6
  -1  13   8 430.447 19.0314   9
   1 -13  -8 474.048 23.3509  14
   1 -13  -7 10.7365 5.34994  12
  -1  13   7 15.8062 6.35671   6
  -1  13   7 25.2329 5.68979   9
   1 -13  -7 23.1172 6.16141  14
  -1  13   6 316.910 19.5514   6
   1 -13  -6 305.513 17.6965  12
  -1  13   6 310.349 16.2752   9
   1 -13  -6 334.596 18.5174  14
   1 -13  -5 65.6990 8.31002  14
   1 -13  -5 53.2059 7.58404  12
  -1  13   5 89.5617 10.2397   6
  -1  13   5 86.1767 8.47638   9
   1 -13  -4 449.427 21.6359  14
  -1  13   4 444.534 20.9508   9
   1 -13  -4 432.521 21.0285  12
  -1  13   4 444.314 22.7447   6
  -1  13   3 334.584 17.8834   9
  -1  13   3 325.508 18.6180   6
   1 -13  -3 339.072 17.7444  12
   1 -13  -2 59.2673 5.13935  17
  -1  13   2 60.8300 7.61603  18
  -1  13   2 73.2994 8.14815   6
  -1  13   2 49.8417 7.76750   9
  -1  13   1 393.472 18.3793  18
   1 -13  -1 344.960 15.4890  17
   1 -13   0 29.8620 6.94636   9
  -1  13   0 33.2343 5.68113  18
  -1  13  -1 342.151 18.7042   7
   1 -13   1 333.017 20.2138   9
  -1  13  -1 363.094 17.1110  18
   1 -13   1 387.272 17.9935  17
  -1  13  -2 174.984 12.1836   7
  -1  13  -2 147.605 10.0044  18
   1 -13   2 169.531 14.1848   9
   1 -13   2 169.824 11.9104  17
  -1  13  -3 507.980 19.9123  18
   1 -13   3 486.487 26.1890   9
   1 -13   3 477.657 23.2255  17
  -1  13  -3 513.959 22.6208   7
   1 -13   4 518.741 27.5081   9
  -1  13  -4 521.538 22.4148   7
   1 -13   4 500.010 24.7183  17
  -1  13  -5 308.471 14.1289   7
   1 -13   5 267.090 17.0501  17
  -1  13  -6 359.718 16.5873   7
   1 -13   6 339.052 21.1785  17
  -1  13  -6 368.639 12.9982  18
   1 -13   7 42.3488 9.22311  17
  -1  13  -7 56.9488 5.61795   7
   1 -13   7 51.0977 10.2371   9
   1 -13   8 105.817 13.6985   9
   1 -13   8 139.098 14.5987  17
   1 -13   9 2.77966 6.64391  17
   1 -13   9 9.81450 7.87106   9
   1 -13  10 131.638 15.1810  17
   1 -13  10 138.753 16.2818   9
   1 -13  11 54.9084 11.4093  17
  -1  13 -11 59.8820 10.0520  15
   1 -13  11 49.0555 11.6726   9
   1 -13  12 99.4582 13.7766  17
  -1  13 -12 83.6708 8.51693   1
  -1  13 -12 89.1490 11.8710  15
   1 -13  12 94.5519 14.1424   9
   1 -13  13 41.7463 10.9850  17
  -1  13 -13 50.9650 6.75183   1
   1 -13  13 39.0273 10.8020   9
  -1  13 -13 42.4980 8.97112  15
  -1  13 -14 4.79690 6.47418  15
   1 -13  14-1.82326 9.00950  17
  -1  13 -15 85.9098 11.4394  15
  -1  13 -16 47.0663 9.36879  15
  -1  12  19 132.638 13.4290   7
  -1  12  18 67.4856 9.90079   7
  -1  12  18 68.0793 11.2586   8
  -1  12  17 284.594 20.7169   8
  -1  12  17 288.649 22.2275   6
  -1  12  16 188.852 15.9498   7
  -1  12  16 181.813 16.3590   8
  -1  12  16 224.653 18.8840   6
  -1  12  15 257.327 19.0344   8
  -1  12  15 233.261 17.6376   7
  -1  12  15 263.324 14.3829   1
  -1  12  15 267.946 20.3954   6
  -1  12  14 115.322 12.4691   8
  -1  12  14 101.459 12.9451   6
  -1  12  14 72.4869 10.2131   7
  -1  12  13 63.2411 9.62548   8
  -1  12  13 56.7050 10.0484   6
  -1  12  13 38.1734 8.27215   7
  -1  12  12 133.227 9.02947  15
  -1  12  12 155.613 13.6399   7
  -1  12  12 154.143 13.8549   8
  -1  12  12 138.761 14.0835   6
   1 -12 -11 21.4491 2.78932  13
  -1  12  11 31.6017 7.65439   8
  -1  12  11 30.3673 7.96545   6
   1 -12 -10 223.142 10.1546  13
  -1  12  10 232.083 11.4338   9
  -1  12  10 263.149 17.5407   8
  -1  12  10 253.580 18.1101   6
   1 -12  -9 123.721 7.51416  13
  -1  12   9 106.860 8.06962   9
  -1  12   9 118.960 11.8641   8
  -1  12   8 39.0631 7.79161   8
   1 -12  -8 51.7344 8.03789  14
  -1  12   8 57.9437 6.43150   9
   1 -12  -7 415.556 18.5850  10
  -1  12   7 395.931 17.8138   9
   1 -12  -7 390.974 20.5437  12
  -1  12   7 421.695 22.7975   6
   1 -12  -7 385.718 20.8040  14
   1 -12  -6 81.6153 9.07469  14
   1 -12  -6 73.7733 7.69147  10
   1 -12  -6 77.7238 8.65453  12
  -1  12   6 88.5512 10.1534   6
  -1  12   6 70.5723 7.60409   9
  -1  12   5 1200.13 46.6059   6
   1 -12  -5 1320.55 43.4921  10
  -1  12   5 1233.10 42.8433   9
   1 -12  -5 1196.92 44.2650  12
   1 -12  -5 1342.71 45.6699  14
   1 -12  -4 48.9386 7.62622  14
   1 -12  -4 39.7487 6.51420  12
  -1  12   4 39.9728 6.94816  18
  -1  12   4 35.9895 6.24650   9
  -1  12   4 43.6107 7.38570   6
  -1  12   3 1062.49 39.3134   9
  -1  12   3 1127.49 40.2011  18
  -1  12   3 1137.81 41.6444   6
   1 -12  -3 1134.11 39.9753  12
  -1  12   2 64.5940 8.07124   9
  -1  12   2 66.5404 7.71172  18
  -1  12   2 65.9451 7.96376   6
   1 -12  -2 56.4720 5.02459  17
  -1  12   1 141.156 10.3563  18
   1 -12  -1 143.535 8.69619  17
   1 -12  -1 152.609 11.9137   9
  -1  12   1 138.679 11.2289   9
  -1  12   0 139.053 10.0185  18
   1 -12   0 165.250 9.89765  17
  -1  12   0 140.281 11.6970   9
   1 -12   0 135.004 11.9367   9
   1 -12   1 21.9380 4.94785  17
   1 -12   1 35.6460 6.76044   9
  -1  12  -1 36.1797 5.62535  18
  -1  12  -2 355.249 16.0662  18
  -1  12  -2 370.004 18.1075   7
   1 -12   2 343.121 17.6966  17
   1 -12   2 354.520 20.6046   9
  -1  12  -3 108.478 8.99870   7
   1 -12   3 92.1999 9.38735  17
   1 -12   3 92.3239 10.7520   9
   1 -12   4 263.466 16.5733  17
  -1  12  -4 281.429 14.6220   7
  -1  12  -5 130.695 7.15071  18
  -1  12  -5 134.850 9.17987   7
  -1  12  -6 85.3781 4.93299  18
  -1  12  -6 85.9307 7.14376   7
   1 -12   7 197.851 16.8302   9
   1 -12   8 1.27573 5.99106   9
   1 -12   9 408.413 25.3599   9
   1 -12   9 424.431 25.5871  17
   1 -12  10 46.9751 10.0789  17
   1 -12  10 30.0697 9.05344   9
   1 -12  11 334.128 23.5119  17
   1 -12  11 332.392 23.4971   9
  -1  12 -11 360.851 22.0338  15
  -1  12 -12 44.7215 8.90322  15
  -1  12 -12 43.3757 6.48971   1
   1 -12  12 40.6115 10.9950   9
   1 -12  12 68.7855 12.1122  17
  -1  12 -13 59.4857 9.84626  15
  -1  12 -13 78.7667 7.56280   1
   1 -12  13 56.5300 11.3426   9
  -1  12 -13 53.1711 7.93152   5
   1 -12  13 84.0849 13.7126  17
   1 -12  14 54.6667 11.8898  17
  -1  12 -14 55.5394 9.58203  15
   1 -12  14 35.0045 11.1351   9
  -1  12 -15 15.6016 7.73493  15
   1 -12  15 13.9541 8.81995   9
  -1  12 -16 90.4348 11.7007  15
  -1  11  19-1.15170 7.58139   8
  -1  11  19 6.17048 7.07101   7
  -1  11  19 12.6522 7.06577  11
  -1  11  18 84.3600 11.4270   8
  -1  11  18 109.163 13.8603   6
  -1  11  18 126.043 12.2557   7
  -1  11  18 116.455 12.0944  11
  -1  11  17 45.7931 8.62966   4
  -1  11  17 39.9941 9.47766   6
  -1  11  17 55.2019 9.01830   7
  -1  11  17 36.9029 8.52484   8
  -1  11  16 266.990 20.3894   6
  -1  11  16 263.209 17.7686   7
  -1  11  16 261.267 19.0610   8
  -1  11  15 10.6704 6.64116   7
  -1  11  15 19.0759 7.56259   6
  -1  11  15 13.0227 4.29920   1
  -1  11  15 21.5503 7.26998   8
  -1  11  14 41.0966 9.68902   6
  -1  11  14 42.4567 8.17296   7
  -1  11  14 34.6744 8.37328   8
  -1  11  13 126.023 13.3646   6
  -1  11  13 119.163 7.22703  15
  -1  11  13 141.782 13.0322   8
  -1  11  13 146.333 13.0344   7
  -1  11  12 2.08324 5.23199   7
  -1  11  12 3.73313 5.18264   6
  -1  11  12 8.93343 5.94856   2
  -1  11  12 11.8497 5.89578   8
  -1  11  11 295.172 19.6139   6
   1 -11 -11 290.775 10.1621  13
  -1  11  11 301.259 18.3883   8
  -1  11  11 256.480 16.1270   2
  -1  11  11 249.940 11.2793   9
  -1  11  10 2.06022 5.00733   8
  -1  11  10-1.45081 3.13748   9
   1 -11 -10-0.50750 1.95037  13
  -1  11  10-4.67603 6.33911   2
  -1  11  10 1.15483 5.32552   6
  -1  11   9 311.287 19.9681   6
   1 -11  -9 354.149 13.5909  13
  -1  11   9 356.731 18.8636   2
  -1  11   9 311.640 19.3064   8
  -1  11   9 336.798 14.6008   9
   1 -11  -8 258.747 13.7053  10
  -1  11   8 256.052 12.6131   9
   1 -11  -8 260.205 16.4537  14
  -1  11   8 260.949 16.7438   8
  -1  11   8 249.049 15.9465   2
  -1  11   7 59.0547 6.38917   9
   1 -11  -7 53.7993 7.83257  12
  -1  11   7 61.7218 8.84296   2
  -1  11   7 53.5454 8.15118   8
   1 -11  -7 51.7784 6.23041  10
   1 -11  -7 63.5103 8.41498  14
   1 -11  -6 209.191 13.7916  12
  -1  11   6 186.984 13.1648  18
  -1  11   6 199.959 14.2328   2
  -1  11   6 202.361 14.4823   6
   1 -11  -6 210.548 13.9514  14
  -1  11   6 214.054 11.8517   9
   1 -11  -6 236.987 12.5951  10
   1 -11  -5 2.35390 3.73035  10
  -1  11   5 0.57330 4.16524   9
  -1  11   5 3.71713 4.57162  18
  -1  11   5 7.41915 5.71439   2
   1 -11  -5 3.10088 4.24167  14
   1 -11  -5 0.74932 4.04570  12
  -1  11   5 3.62802 4.25998   6
  -1  11   4 1569.38 54.9819   6
  -1  11   4 1605.45 55.1650   2
   1 -11  -4 1605.68 53.8617  14
  -1  11   4 1660.66 52.4091   9
  -1  11   4 1574.56 53.2768  18
   1 -11  -4 1612.11 53.3383  12
   1 -11  -3 13.5667 5.41440   8
   1 -11  -3 17.8427 4.70296  12
  -1  11   3 13.5952 5.04173   6
  -1  11   3 28.8532 5.85083   9
  -1  11   3 17.4451 6.44529   2
  -1  11   3 17.7112 5.15245  18
   1 -11  -2 339.473 17.2696   8
  -1  11   2 288.513 15.9939   9
  -1  11   2 292.157 16.3331   6
  -1  11   2 310.120 16.0164  18
  -1  11   2 277.578 17.2911   2
   1 -11  -2 330.952 12.5533  17
  -1  11   1 548.189 22.2441  18
   1 -11  -1 515.476 19.4570  17
  -1  11   1 511.175 22.6308   9
  -1  11   1 536.607 22.7749   6
   1 -11  -1 505.679 23.1053   8
   1 -11  -1 497.689 23.0341   9
  -1  11   1 537.604 24.5490   2
   1 -11   0 185.488 12.5559   8
   1 -11   0 176.218 12.8029   9
  -1  11   0 190.158 11.3228  18
  -1  11   0 187.292 12.6988   9
   1 -11   0 209.147 11.0384  17
   1 -11   1 477.999 21.7559   8
  -1  11  -1 471.837 22.9422   2
   1 -11   1 481.680 22.7376   9
  -1  11  -1 458.186 19.1957  18
  -1  11  -1 444.994 21.5360   9
   1 -11   1 450.961 19.5833  17
   1 -11   2 24.7043 5.88356   8
  -1  11  -2 23.3040 6.81598   2
  -1  11  -2 28.7117 6.34088   9
   1 -11   2 35.4400 6.74578   9
  -1  11  -2 33.3682 5.45377   7
   1 -11   3 385.284 18.9965   8
  -1  11  -3 375.891 17.5001   7
  -1  11  -3 349.695 19.5534   2
  -1  11  -4 50.1665 4.79576  18
   1 -11   4 57.9087 7.62889   8
  -1  11  -4 48.5823 8.19892   2
  -1  11  -4 57.3886 6.01202   7
  -1  11  -5 613.579 20.6834  18
  -1  11  -5 636.071 27.4723   2
   1 -11   5 602.864 26.3545   8
  -1  11  -5 642.702 23.7524   7
   1 -11   6-1.09875 6.01110   9
   1 -11   6-0.76003 4.42315   8
  -1  11  -6 0.80558 6.19160   2
  -1  11  -6-0.87017 1.97806  18
  -1  11  -7 12.6714 6.74624   2
   1 -11   7 6.87743 5.66948   9
  -1  11  -8 144.891 7.44500   7
  -1  11  -8 145.072 11.9351   2
  -1  11  -9 7.56868 6.08603   2
  -1  11 -10 383.724 19.8295   2
   1 -11  10 416.205 24.7474   9
  -1  11 -11 35.4235 6.98129   2
   1 -11  11 34.5443 8.79617   9
  -1  11 -12 335.985 20.6306  15
   1 -11  12 308.692 22.4942   9
  -1  11 -12 337.604 15.9188   1
   1 -11  12 296.862 22.7853  17
  -1  11 -13 73.8501 10.1991  15
   1 -11  13 59.2728 11.3342   9
   1 -11  13 51.9418 11.4730  17
  -1  11 -13 71.5515 6.60233   1
  -1  11 -13 53.7743 7.78588   5
  -1  11 -14 63.7840 9.99689  15
   1 -11  14 56.3038 11.8526  17
  -1  11 -14 60.6260 8.50627   5
  -1  11 -14 63.4228 6.15432   1
   1 -11  14 72.4239 12.0429   9
  -1  11 -15 143.401 13.5541  15
   1 -11  15 180.556 17.7898   9
   1 -11  15 157.105 18.3533  17
  -1  11 -16-1.02406 5.67579  15
   1 -11  16 6.02710 8.45750   9
  -1  11 -17 111.804 11.9398  15
  -1  10  20 169.414 14.0371  11
  -1  10  19 94.8017 10.3705   7
  -1  10  19 79.8050 10.6375   8
  -1  10  19 68.0652 11.4027   6
  -1  10  19 81.8583 10.2225  11
  -1  10  18 15.8222 6.50097  11
  -1  10  18 44.6267 9.70116   6
  -1  10  18 32.4648 7.54428   4
  -1  10  18 36.0060 7.22055   7
  -1  10  18 32.8229 7.99001   8
  -1  10  17 370.933 20.9321   7
  -1  10  17 410.181 21.1990   4
  -1  10  17 349.910 23.3384   6
  -1  10  17 373.987 22.2314   8
  -1  10  16-1.33392 6.80129   6
  -1  10  16-3.96490 5.56452   7
  -1  10  16-5.39868 6.91070   8
  -1  10  15 71.9874 6.27448   1
  -1  10  15 67.5395 10.5166   6
  -1  10  15 70.5847 9.45413   7
  -1  10  14 124.631 8.70812   1
  -1  10  14 106.908 11.6349   8
  -1  10  14 123.615 11.8723   7
  -1  10  14 128.528 13.4017   6
  -1  10  13 16.2226 2.96863  15
  -1  10  13 27.4167 6.84620   2
  -1  10  13 17.6578 5.79390   7
  -1  10  13 13.3540 6.06526   8
  -1  10  12 682.018 28.5717   8
  -1  10  12 677.828 25.1583   2
  -1  10  11 59.8127 8.45721   8
  -1  10  11 56.7113 4.60576   9
  -1  10  11 71.0558 8.62971   2
   1 -10 -10 1283.42 38.1596  13
  -1  10  10 1307.73 47.8603   8
  -1  10  10 1357.16 45.7687   2
  -1  10  10 1304.11 39.9960   9
   1 -10  -9 30.0926 3.34170  13
  -1  10   9 31.6043 6.64463   8
  -1  10   9 21.7403 6.47758   2
  -1  10   9 27.4682 4.37648   9
  -1  10   8 555.927 25.2599   8
   1 -10  -8 537.956 21.3149  10
   1 -10  -8 486.569 24.1026  14
  -1  10   8 529.093 23.7105   2
  -1  10   8 524.941 19.8426   9
  -1  10   7 12.9967 3.92170   9
  -1  10   7 20.8259 6.44879   2
   1 -10  -7 16.5010 5.39860  14
  -1  10   7 21.1197 5.59454   8
   1 -10  -7 17.7494 4.67683  10
  -1  10   7 12.2066 6.10946   5
   1 -10  -7 15.3968 5.44742  12
   1 -10  -6 55.6406 6.05507  10
  -1  10   6 62.7881 6.27208   9
  -1  10   6 52.2433 7.34915   8
   1 -10  -6 58.1825 7.39817  14
  -1  10   6 74.1412 8.68791   2
  -1  10   6 55.3943 7.06223  18
   1 -10  -6 63.2123 7.54697  12
   1 -10  -5 109.124 8.35194  10
  -1  10   5 119.098 8.51107   9
  -1  10   5 116.422 10.1684   8
   1 -10  -5 116.514 9.65156  14
  -1  10   5 114.590 10.7240   2
   1 -10  -5 130.468 10.0962  12
  -1  10   5 135.127 10.2018  18
  -1  10   5 109.347 10.0401   6
  -1  10   4 128.262 10.2900   6
  -1  10   4 101.449 9.91681   2
   1 -10  -4 114.935 9.54108  14
  -1  10   4 114.584 9.39531  18
  -1  10   4 112.908 8.75244   9
   1 -10  -4 109.392 8.90460  12
   1 -10  -3 379.780 18.4469   8
  -1  10   3 356.064 18.2854   6
  -1  10   3 388.841 17.9519  18
  -1  10   3 360.749 18.8257   2
  -1  10   3 382.694 17.4805   9
   1 -10  -2 1.37881 3.77161   8
  -1  10   2-0.69120 3.52387   6
  -1  10   2 0.60266 3.42471  18
   1 -10  -2 0.80560 1.97965  17
  -1  10   2-0.61123 4.05941   9
  -1  10   2-1.52417 5.28238   2
   1 -10  -1 6.87635 3.71581   8
  -1  10   1 7.63804 5.50949   2
  -1  10   1 3.86238 4.00254   9
   1 -10  -1 4.81835 3.91511   9
   1 -10  -1 5.07862 2.62074  17
  -1  10   1 8.91573 3.79500   6
  -1  10   1 7.34642 3.79007  18
   1 -10   0 675.980 27.6071   9
   1 -10   0 685.255 27.2595   8
  -1  10   0 684.800 25.4241  18
   1 -10   0 664.752 24.3397  17
  -1  10   0 685.211 27.1110   9
  -1  10  -1 47.2814 6.75568   9
   1 -10   1 40.6791 6.68558   9
   1 -10   1 39.7309 6.12666   8
  -1  10  -2 951.922 36.2695   2
  -1  10  -2 933.186 35.7618   9
   1 -10   2 966.969 36.9504   9
   1 -10   2 993.060 35.6348   8
   1 -10   3 53.5762 7.18015   8
  -1  10  -3 61.1216 6.26747   7
  -1  10  -3 58.1557 7.98447   9
  -1  10  -3 63.8077 5.41144  18
  -1  10  -3 83.4083 9.21091   2
  -1  10  -4 1425.01 43.1976  18
   1 -10   4 1414.26 48.3633   8
  -1  10  -4 1433.62 49.1996   2
  -1  10  -5-0.23644 1.87681  18
   1 -10   5 2.77720 4.31327   8
  -1  10  -5 0.74796 5.59327   2
   1 -10   6 935.005 35.2270   8
  -1  10  -6 926.453 35.6009   2
  -1  10  -6 956.154 27.8606  18
   1 -10   6 930.215 38.5570   9
  -1  10  -7 80.7192 9.32448   2
   1 -10   7 62.6744 9.95230   9
  -1  10  -8 119.548 10.7384   2
  -1  10  -8 137.117 6.69348   7
   1 -10   8 113.185 12.6807   9
   1 -10   9 206.823 16.4179   9
  -1  10  -9 221.160 14.0015   2
   1 -10  10-1.20144 6.12523   9
  -1  10 -10 2.68497 5.45989   2
  -1  10 -11 167.296 11.9297   2
  -1  10 -11 171.596 8.31316  11
   1 -10  11 130.862 14.2996   9
  -1  10 -12 24.4124 4.60149   1
  -1  10 -12 24.5103 5.69999   2
  -1  10 -12 16.3129 2.89048  11
  -1  10 -12 12.8932 5.86033  15
  -1  10 -13 164.920 13.5697  15
  -1  10 -13 140.312 8.85721   1
   1 -10  13 117.143 13.9537   9
  -1  10 -13 142.792 11.3899   5
   1 -10  14 146.094 16.5383  17
  -1  10 -14 127.516 12.2569  15
  -1  10 -14 123.883 8.00673   1
   1 -10  14 123.362 14.5685   9
  -1  10 -14 144.263 11.2375   5
  -1  10 -15 20.4749 6.82433  15
   1 -10  15 17.2203 9.17783  17
   1 -10  15 12.6474 8.37512   9
  -1  10 -15 9.40150 5.85220   5
   1 -10  16 263.934 21.0763   9
  -1  10 -16 274.757 17.7162  15
   1 -10  17 8.74038 8.37902   9
  -1  10 -17 1.84130 4.83478  15
  -1   9  20 133.190 14.7544   6
  -1   9  20 118.480 11.6414  11
  -1   9  19 127.397 14.1104   6
  -1   9  19 131.053 12.1142  11
  -1   9  19 147.669 13.0795   4
  -1   9  19 144.760 13.2198   8
  -1   9  18 330.410 20.3305   8
  -1   9  18 299.126 16.2421  16
  -1   9  18 302.179 21.3728   6
  -1   9  18 337.804 19.3305  11
  -1   9  18 299.300 18.8353   4
  -1   9  18 372.051 19.5059   7
  -1   9  17 47.3145 8.18032   4
  -1   9  17 28.5192 7.50579  11
  -1   9  17 33.0273 5.46587  16
  -1   9  17 35.3889 7.27257   7
  -1   9  17 47.1806 8.35346   8
  -1   9  17 39.0724 8.93502   6
  -1   9  16 257.471 17.4075   8
  -1   9  16 279.526 16.5966   4
  -1   9  16 232.245 18.2211   6
  -1   9  16 215.129 15.4946   7
  -1   9  15 1.14754 2.44828   1
  -1   9  15-0.91804 4.82025   7
  -1   9  15 6.97956 5.59668   8
  -1   9  15 1.23236 5.68314   6
  -1   9  14 256.383 16.1726   7
  -1   9  14 254.372 17.1389   8
  -1   9  14 240.958 11.9100   1
  -1   9  13 112.253 9.49946   2
  -1   9  13 74.2883 3.90932  15
  -1   9  13 119.426 11.1942   8
  -1   9  13 104.429 10.3857   7
  -1   9  13 114.359 12.0426   6
  -1   9  12 41.5879 3.59126   9
  -1   9  12 68.9455 8.66931   8
  -1   9  12 58.8301 4.44726  15
  -1   9  12 69.7662 8.07426   2
  -1   9  12 60.1183 9.05816   6
  -1   9  11 598.967 23.3588   2
  -1   9  11 563.909 25.6060   8
  -1   9  11 521.655 26.2529   6
  -1   9  11 492.288 17.4694   9
  -1   9  10 201.234 12.8551   2
  -1   9  10 191.848 13.6760   8
  -1   9  10 185.003 8.88100   9
  -1   9  10 210.371 14.9873   6
  -1   9   9 556.236 19.5122   9
  -1   9   9 537.371 24.9502   8
  -1   9   9 599.998 26.9935   6
  -1   9   9 561.661 23.6070   2
   1  -9  -9 530.329 17.6985  13
  -1   9   9 562.268 24.7871   5
  -1   9   8 23.0116 6.46566   5
  -1   9   8 25.2919 5.98453   2
  -1   9   8 26.1717 4.06166   9
  -1   9   8 38.0872 6.65670   8
  -1   9   8 28.9157 6.18584   6
   1  -9  -8 29.5906 3.15789  13
  -1   9   8 24.4130 5.66056  18
  -1   9   7 388.484 16.1368   9
  -1   9   7 395.800 20.0109   8
   1  -9  -7 393.829 19.9874  14
   1  -9  -7 435.397 17.4094  10
  -1   9   7 434.466 19.7005   2
  -1   9   7 407.943 19.6383   5
  -1   9   7 375.172 20.2494   6
  -1   9   6 495.496 19.1013   9
   1  -9  -6 464.553 21.8587  14
  -1   9   6 496.475 22.5338   8
   1  -9  -6 505.090 22.2774  12
  -1   9   6 503.944 22.0839   2
   1  -9  -6 479.195 19.4551  10
  -1   9   5 525.203 20.4859   9
  -1   9   5 526.729 23.6070   8
   1  -9  -5 526.678 23.0641  14
   1  -9  -5 524.274 22.7539  12
   1  -9  -5 563.693 21.0579  10
  -1   9   5 533.557 23.2190   2
  -1   9   4 819.488 32.1134   6
  -1   9   4 852.628 32.0875   2
   1  -9  -4 862.484 31.6581  14
  -1   9   4 800.932 30.8382  18
   1  -9  -4 850.234 31.2051  12
  -1   9   4 854.426 29.6054   9
  -1   9   3 216.648 12.9813   6
  -1   9   3 229.795 12.6898  18
  -1   9   3 220.302 11.8590   9
  -1   9   3 217.288 13.4303   2
   1  -9  -2 893.503 33.0718   8
  -1   9   2 889.820 33.1766   6
  -1   9   2 968.880 34.5170   2
  -1   9   2 922.924 32.4710  18
  -1   9   2 927.743 32.5384   9
   1  -9  -2 924.239 28.3916  17
   1  -9  -1 0.96324 2.31501  17
   1  -9  -1 0.62457 3.41693   8
  -1   9   1-0.69010 4.89963   2
   1  -9  -1-1.22808 3.03418   9
  -1   9   1 2.89654 3.77807   9
   1  -9   0 14.3181 4.46976   8
   1  -9   0 9.89058 3.94313   9
  -1   9   0 18.9260 4.86048   9
  -1   9  -1 751.020 20.4146   9
   1  -9   1 780.219 21.8299   9
   1  -9   1 743.718 19.8145   8
  -1   9  -2 41.6759 4.48392  18
  -1   9  -2 42.0424 6.81891   2
  -1   9  -2 40.3646 6.49770   9
   1  -9   2 39.1266 5.80798   8
   1  -9   3 710.664 27.0390   8
  -1   9  -3 676.565 23.3100  18
  -1   9  -3 703.672 27.8584   9
  -1   9  -3 682.459 27.5651   2
  -1   9  -4 1.36590 4.92412   2
  -1   9  -4 0.82044 2.07393  18
   1  -9   4 1.87887 3.89088   8
  -1   9  -5 542.764 18.7669   2
   1  -9   5 520.912 20.9257   9
  -1   9  -5 536.201 10.7406  18
   1  -9   6 235.909 15.7692   9
  -1   9  -6 236.500 10.6441   7
  -1   9  -6 238.580 14.0921   2
   1  -9   7 466.713 24.0799   9
  -1   9  -7 484.011 16.8418   7
  -1   9  -7 474.175 21.3758   2
   1  -9   8 455.121 24.0286   9
  -1   9  -8 468.748 15.4688   7
  -1   9  -8 430.740 20.4510   2
   1  -9   9 15.0035 6.47035   9
  -1   9  -9 21.3457 5.62223   2
   1  -9  10 639.176 29.9327   9
  -1   9 -10 580.852 24.2505   2
  -1   9 -11 1.10180 1.95569  11
   1  -9  11 1.16276 6.19161   9
  -1   9 -11-2.90379 4.34296   2
  -1   9 -12 215.240 11.0182   1
  -1   9 -12 220.866 14.9658  15
  -1   9 -12 202.864 12.2678   2
   1  -9  12 212.453 17.1008   9
  -1   9 -12 213.595 9.21958  11
  -1   9 -12 209.059 13.1846   5
  -1   9 -13-0.91519 4.80514  15
  -1   9 -13 7.54121 4.30281   2
  -1   9 -13-0.37995 2.61194   1
   1  -9  13 1.25006 7.01654   9
  -1   9 -13-3.96857 5.01539   5
  -1   9 -14 116.704 11.1023  15
  -1   9 -15 36.8437 7.39641  15
  -1   9 -15 41.0276 7.54073   5
   1  -9  15 54.4019 10.9789   9
  -1   9 -16 66.3653 8.31129   5
   1  -9  16 86.9273 12.6853   9
  -1   9 -17 92.9726 9.96810  15
   1  -9  17 77.9338 14.0305  17
   1  -9  17 80.2347 12.7340   9
   1  -9  18-1.39859 7.85031   9
  -1   8  20 146.062 12.1225  11
  -1   8  20 150.373 14.8987   6
  -1   8  20 127.857 13.1042  10
  -1   8  19 68.3709 10.8524   6
  -1   8  19 63.5071 9.63749  10
  -1   8  19 72.6417 9.15690  11
  -1   8  19 78.9853 10.1292   8
  -1   8  19 73.7142 10.0403   4
  -1   8  18 51.2383 8.55915   4
  -1   8  18 53.1756 9.54593   6
  -1   8  18 37.3680 5.94433  16
  -1   8  18 43.6051 7.19825   7
  -1   8  18 45.7592 7.60575  11
  -1   8  18 55.6643 9.11673  10
  -1   8  18 40.8070 7.76028   8
  -1   8  17 365.563 20.9178  10
  -1   8  17 367.680 19.0806   7
  -1   8  17 347.382 20.1601   8
  -1   8  17 326.295 16.4743  16
  -1   8  17 347.429 22.0346   6
  -1   8  17 338.233 18.8455  11
  -1   8  17 332.765 19.2673   4
  -1   8  16 25.5947 6.66208   8
  -1   8  16 34.8154 6.98397   4
  -1   8  16 22.6286 5.66004   7
  -1   8  16 34.7509 7.19358  10
  -1   8  16 29.7615 6.70244  11
  -1   8  16 20.4435 6.95274   6
  -1   8  16 26.6767 4.97524  16
  -1   8  16 20.7028 5.18179  17
  -1   8  15 216.777 14.8066  10
  -1   8  15 195.616 11.8118  17
  -1   8  15 201.429 9.35593   1
  -1   8  15 211.946 14.9398   8
  -1   8  15 202.785 13.9319   7
  -1   8  15 228.824 14.3251   4
  -1   8  14 99.5942 6.56811   1
  -1   8  14 91.6896 9.54495   7
  -1   8  14 104.469 10.4402   8
  -1   8  14 100.498 11.4665   6
  -1   8  14 88.8879 7.61688  17
  -1   8  14 101.746 8.11001   2
  -1   8  13 272.542 11.2355   1
  -1   8  13 251.977 14.9397   7
  -1   8  13 272.566 15.8542   8
  -1   8  13 286.973 13.1838   2
  -1   8  13 288.764 17.6036   6
  -1   8  13 301.028 12.1094  17
  -1   8  12 61.6344 4.24668   9
  -1   8  12 81.7277 8.58536   7
  -1   8  12 103.149 9.79172   8
  -1   8  12 72.4935 4.16034  15
  -1   8  12 76.5343 9.46766   6
  -1   8  12 81.0172 6.06445  17
  -1   8  12 81.5358 7.85104   2
  -1   8  11 825.702 33.7074   6
  -1   8  11 820.350 28.6866   2
  -1   8  11 716.405 23.6909   9
  -1   8  11 791.784 31.4253   8
  -1   8  10 519.216 23.5723   8
  -1   8  10 535.101 21.5362   2
  -1   8  10 506.221 17.5115   9
  -1   8  10 490.239 24.5275   6
  -1   8  10 538.584 23.5548   5
  -1   8  10 476.885 22.5500  18
  -1   8   9 92.9218 9.40150   5
  -1   8   9 94.2857 8.86593   8
  -1   8   9 84.8782 8.22006   2
  -1   8   9 67.3533 5.31587   9
  -1   8   9 92.4770 9.42419   6
   1  -8  -9 85.5756 4.07288  13
  -1   8   9 74.9530 8.41558  18
  -1   8   8 381.762 18.5637   5
  -1   8   8 350.434 19.2739   6
  -1   8   8 384.464 14.6581   9
  -1   8   8 376.665 18.2770  18
  -1   8   8 406.463 19.2519   8
   1  -8  -8 370.787 12.9089  13
  -1   8   8 385.046 17.8863   2
  -1   8   7-2.00390 5.20210   5
  -1   8   7 2.07678 2.67841   9
  -1   8   7 3.33923 3.93184  18
  -1   8   7 1.45478 3.76446   8
   1  -8  -7-0.75773 3.86338  14
  -1   8   7 3.00604 4.65174   2
  -1   8   7 3.29032 3.79363   6
   1  -8  -7 3.04582 2.78505  10
   1  -8  -6 824.196 27.8882  10
  -1   8   6 806.493 30.9833   8
   1  -8  -6 799.791 30.9461  14
  -1   8   6 813.746 27.1426   9
   1  -8  -6 788.556 30.8034  12
  -1   8   6 769.986 31.1853   6
  -1   8   6 805.644 29.9938   2
  -1   8   5 954.498 32.0533   9
   1  -8  -5 974.048 35.1790  14
   1  -8  -5 954.757 34.1964   8
  -1   8   5 943.262 35.2555   8
  -1   8   5 989.893 34.9458   2
   1  -8  -5 1011.49 35.4243  12
   1  -8  -5 1015.28 32.6719  10
   1  -8  -4 617.264 25.1460  12
  -1   8   4 662.683 25.9884   2
   1  -8  -4 654.140 25.7508  14
  -1   8   4 667.559 26.2444   8
  -1   8   4 690.955 23.9339   9
  -1   8   3 1042.06 35.4683   2
  -1   8   3 1037.84 33.2378   9
  -1   8   3 953.597 33.8938  18
   1  -8  -2 72.3035 6.96258   8
  -1   8   2 51.6778 6.78653   2
  -1   8   2 60.1678 5.99881   9
   1  -8  -2 50.5433 3.59225  17
  -1   8   1 814.014 30.1755   2
   1  -8  -1 794.407 29.1295   8
  -1   8   1 799.306 28.7893   9
  -1   8   0 361.086 13.3414   9
   1  -8   0 349.262 13.1414   8
  -1   8  -1 957.346 31.9685  18
   1  -8   1 1027.82 34.4172   8
  -1   8  -1 960.212 34.3436   9
  -1   8  -2 197.348 9.50317  18
   1  -8   2 219.828 11.8488   8
  -1   8  -2 190.815 11.8644   2
  -1   8  -2 191.079 11.8687   9
  -1   8  -3 593.081 13.1495  18
   1  -8   3 575.264 17.3795   8
  -1   8  -3 563.733 18.5164   9
  -1   8  -3 601.819 18.7838   2
  -1   8  -4 538.946 19.8525   7
  -1   8  -4 523.885 22.9863   9
  -1   8  -4 535.444 22.4889   2
   1  -8   4 578.802 24.0955   9
  -1   8  -4 533.435 17.8753  18
   1  -8   5 40.2285 6.57175   9
  -1   8  -5 26.0309 3.34942   7
   1  -8   5 40.8793 4.09364   6
  -1   8  -5 42.4506 6.41350   2
  -1   8  -5 34.8917 2.71806  18
   1  -8   6 142.013 11.3109   9
  -1   8  -6 136.176 10.0659   2
  -1   8  -6 134.670 7.00821   7
   1  -8   6 141.762 7.17987   6
   1  -8   7 164.022 12.5626   9
  -1   8  -7 146.386 10.4710   2
   1  -8   7 152.595 7.30588   6
  -1   8  -7 162.280 7.15761   7
  -1   8  -8 476.074 20.3376  16
   1  -8   8 446.755 15.5423   6
  -1   8  -8 488.041 20.2843   2
   1  -8   8 471.240 23.4625   9
   1  -8   9 736.061 23.2531   6
   1  -8   9 810.571 33.6384   9
  -1   8  -9 834.121 28.9311   2
   1  -8  10 131.377 12.3355   9
  -1   8 -10 155.535 10.3316   2
  -1   8 -10 132.966 6.90972  11
  -1   8 -11 368.485 13.7564  11
   1  -8  11 360.712 21.6485   9
  -1   8 -12-2.51922 4.21995   5
  -1   8 -12-3.83739 3.87838   2
   1  -8  12-4.49791 5.37418   9
  -1   8 -12 0.25055 2.01360  11
  -1   8 -12 4.16335 4.55542  15
  -1   8 -13 318.492 14.6103   2
  -1   8 -13 324.213 17.9571  15
   1  -8  13 332.789 21.4114   9
  -1   8 -13 338.153 16.9504   5
  -1   8 -14 15.6587 2.53629   1
  -1   8 -14 16.6092 2.53317   3
  -1   8 -14 29.1267 6.45822  15
   1  -8  14 33.8344 8.45914   9
  -1   8 -14 30.7507 6.12887   5
  -1   8 -15 148.731 6.38919   1
  -1   8 -15 149.577 11.3599   5
  -1   8 -15 132.646 11.7811  15
   1  -8  16 18.4181 8.67702  17
   1  -8  16 17.9073 8.27713   9
  -1   8 -16 21.2064 5.96639   5
  -1   8 -16 12.7617 5.45684  15
  -1   8 -17 126.072 10.6443   5
   1  -8  17 126.633 14.5982   9
   1  -8  17 147.210 17.2081  17
  -1   8 -17 140.613 11.1951  15
   1  -8  18 113.895 14.2449   9
   1  -8  19 6.65756 8.27384   9
  -1   7  21 146.389 13.8147  10
  -1   7  21 127.065 13.6392   6
  -1   7  20-2.26630 6.20149  10
  -1   7  20-10.5959 6.01097  11
  -1   7  20 1.23833 5.60627   6
  -1   7  20-5.13954 6.70572   4
  -1   7  19 364.314 21.9908   6
  -1   7  19 303.550 19.8238  10
  -1   7  19 308.432 19.1628   4
  -1   7  19 300.554 17.4276  11
  -1   7  18 18.7716 4.55032  16
  -1   7  18 33.1846 6.05359   7
  -1   7  18 42.3488 8.04672   4
  -1   7  18 38.3539 8.54333   6
  -1   7  18 19.1264 6.56070   8
  -1   7  18 29.9796 6.47629  11
  -1   7  18 33.5171 7.18022  10
  -1   7  17 79.0687 9.72870  10
  -1   7  17 72.5987 7.24707  16
  -1   7  17 74.4587 8.08694   7
  -1   7  17 77.0918 9.72495   4
  -1   7  17 81.8376 10.9495   6
  -1   7  17 82.5729 9.49997  17
  -1   7  17 98.0521 10.1731   8
  -1   7  17 85.0499 8.98667  11
  -1   7  16 119.789 11.3021  10
  -1   7  16 114.019 11.3820   8
  -1   7  16 113.357 10.1891  17
  -1   7  16 90.1873 9.05250   7
  -1   7  16 114.390 8.74649  16
  -1   7  16 119.678 10.4409  11
  -1   7  16 143.087 11.4819   4
  -1   7  15-0.89670 4.13535  10
  -1   7  15-5.46145 4.89632  11
  -1   7  15-1.95370 2.13700   1
  -1   7  15 7.21341 4.82450   4
  -1   7  15 0.76416 3.77615   7
  -1   7  15-2.32143 3.71435  16
  -1   7  15-0.67826 3.99308  17
  -1   7  15-2.59239 5.42296   8
  -1   7  15-2.20358 5.78499   6
  -1   7  14 668.928 22.0418  17
  -1   7  14 677.835 27.3860   6
  -1   7  14 656.588 23.6099   7
  -1   7  14 324.618 12.5444   9
  -1   7  14 695.146 24.8061  10
  -1   7  14 327.861 12.4919   9
  -1   7  14 674.569 18.8156   2
  -1   7  14 696.262 16.9567   1
  -1   7  14 658.009 24.5573   8
  -1   7  13 7.84653 4.18341  10
  -1   7  13 5.97876 2.06387   9
  -1   7  13 12.0207 2.85685   1
  -1   7  13 8.86669 4.12717   2
  -1   7  13 1.02408 4.81372   6
  -1   7  13 17.9202 4.50006  17
  -1   7  13 4.56372 4.32739   7
  -1   7  13 4.08106 4.69912   8
  -1   7  12 584.656 20.4000   1
  -1   7  12 596.677 25.0556   7
  -1   7  12 605.603 25.4316   8
  -1   7  12 612.853 22.1348   2
  -1   7  12 572.024 26.9492   6
  -1   7  12 620.208 22.1935  17
  -1   7  12 627.413 25.0001  10
  -1   7  11 315.852 13.9186  17
  -1   7  11 335.878 15.2243   2
  -1   7  11 322.334 16.5080  10
  -1   7  11 317.525 11.8588   9
  -1   7  11 349.645 17.7440   8
  -1   7  11 344.446 18.0226   5
  -1   7  11 355.510 19.2811  12
  -1   7  11 317.534 16.9529  18
  -1   7  11 346.254 19.1391   6
  -1   7  10 661.805 29.2570   6
  -1   7  10 703.863 25.5666   2
  -1   7  10 644.333 21.8881   9
  -1   7  10 731.145 28.3547   8
  -1   7  10 718.688 28.3202   5
  -1   7  10 750.216 29.8881  12
  -1   7  10 719.890 23.3800  17
  -1   7  10 634.873 27.1889  18
  -1   7   9 176.313 12.5089   6
  -1   7   9 180.501 10.7393   2
  -1   7   9 168.750 11.6340   5
  -1   7   9 171.264 7.86203   9
  -1   7   9 188.372 12.0964   8
  -1   7   9 165.447 12.0896  12
  -1   7   9 143.590 10.9047  18
  -1   7   9 158.404 7.50853  17
  -1   7   8 51.8992 7.11882   5
  -1   7   8 69.0399 4.89016   9
  -1   7   8 81.4180 7.68642   8
  -1   7   8 72.7675 7.44802  18
  -1   7   8 61.5900 6.86771   2
  -1   7   8 70.1449 7.96941   6
   1  -7  -8 73.6031 3.56443  13
  -1   7   7 835.092 30.3572   5
  -1   7   7 814.107 26.0645   9
  -1   7   7 833.296 30.4950   8
  -1   7   7 766.071 29.5707  18
  -1   7   7 776.687 31.0723   6
   1  -7  -7 798.973 24.4320  13
   1  -7  -7 749.177 30.7401  14
  -1   7   7 828.340 29.1373   2
  -1   7   6 156.963 10.0501   2
   1  -7  -6 139.513 10.2775  14
   1  -7  -6 140.241 10.2232  12
   1  -7  -6 136.775 7.99675  10
  -1   7   6 153.069 10.2988   8
  -1   7   5 1504.63 49.1337   8
   1  -7  -5 1548.16 48.3347   8
  -1   7   5 1513.14 48.4625   2
  -1   7   5 1505.43 45.7785   9
   1  -7  -5 1444.63 48.9911  12
   1  -7  -5 1485.50 46.1676  10
   1  -7  -5 1534.93 49.5123  14
  -1   7   4 106.812 8.24696   8
  -1   7   4 110.870 8.65308   2
   1  -7  -4 107.381 8.21385  12
  -1   7   4 114.261 7.11745   9
   1  -7  -4 108.394 7.01944  10
   1  -7  -4 104.730 8.07143  14
   1  -7  -3 12.2328 3.55523  12
  -1   7   3 18.1290 3.55473   9
  -1   7   3 12.9562 4.58756   2
  -1   7   2 806.132 28.5275   2
   1  -7  -2 769.999 27.7389   8
  -1   7   2 756.738 26.7035   9
  -1   7   1-0.47479 2.23428   6
  -1   7   1 8.56266 3.60248   9
   1  -7  -1 2.80248 2.38557   9
  -1   7   1 18.9611 4.92872   2
  -1   7   1 10.6652 3.43142  18
   1  -7  -1 16.8651 3.84044   8
  -1   7   0 911.788 31.1783   6
   1  -7   0 963.719 32.3349   8
  -1   7   0 920.686 30.6609  18
  -1   7   0 947.751 32.0177   9
   1  -7   1 257.054 12.9863   8
  -1   7  -1 278.764 11.7261  18
  -1   7  -1 275.612 13.5084   9
   1  -7   2 2580.87 76.8301   8
  -1   7  -2 2578.31 77.5901   9
  -1   7  -2 2545.79 74.1176  18
  -1   7  -2 2605.62 77.6766   2
  -1   7  -3 17.2997 5.08865   2
  -1   7  -3 19.8330 3.16988   7
  -1   7  -3 19.7027 2.76620  18
   1  -7   3 29.2326 3.61777   6
  -1   7  -3 21.8867 4.69352   9
  -1   7  -4 510.561 20.5469   2
   1  -7   4 471.876 17.3465   6
  -1   7  -4 522.603 18.1506   7
  -1   7  -4 496.028 16.0834  18
  -1   7  -4 475.202 20.9604   9
  -1   7  -5 649.513 19.2409  18
  -1   7  -5 660.800 24.8456   2
   1  -7   5 604.125 26.1592   9
  -1   7  -5 651.993 21.6071   7
   1  -7   5 650.799 21.4310   6
   1  -7   6 2.76286 1.93348   6
  -1   7  -6 4.22601 4.14187   2
   1  -7   6 7.69640 4.32130   9
  -1   7  -6 4.36237 1.73239   7
   1  -7   7 736.917 23.1286   6
  -1   7  -7 739.380 26.9346   2
   1  -7   7 784.743 30.7485   9
  -1   7  -7 716.238 22.3216   7
   1  -7   8 19.5289 2.55273   6
  -1   7  -8 23.9044 4.87135   2
  -1   7  -8 18.6752 4.32593  16
   1  -7   8 21.5231 6.04105   9
   1  -7   9 640.609 20.8098   6
  -1   7  -9 670.820 24.8884   2
   1  -7   9 682.710 29.5645   9
  -1   7 -10 287.085 13.4514   2
  -1   7 -10 276.252 10.3982  11
   1  -7  10 295.329 17.7640   9
   1  -7  10 244.527 9.41378   6
  -1   7 -11 517.792 18.9686   2
  -1   7 -11 545.707 20.8125   5
  -1   7 -11 517.240 15.9546  11
   1  -7  11 523.546 24.7131   9
  -1   7 -12 143.788 8.57721   2
  -1   7 -12 176.629 10.7220   5
   1  -7  12 151.048 13.2457   9
  -1   7 -12 163.843 11.3128  15
  -1   7 -13 57.3251 7.52641  15
  -1   7 -13 55.5628 5.57336   2
  -1   7 -13 60.2722 4.32512   1
   1  -7  13 67.2489 9.70373   9
  -1   7 -13 48.5510 6.79268   5
   1  -7  14 436.746 24.4999   9
  -1   7 -14 450.694 20.2898   5
  -1   7 -14 433.598 14.4646   1
  -1   7 -14 435.226 14.3621   3
  -1   7 -14 446.654 20.9151  15
  -1   7 -15 44.1870 6.97553   5
  -1   7 -15 28.6840 5.92122  15
   1  -7  15 41.9056 9.06013   9
  -1   7 -16 185.906 12.4600  15
   1  -7  16 188.018 16.2396   9
  -1   7 -16 184.962 12.7913   5
   1  -7  17 55.8149 11.6221  17
   1  -7  17 52.7003 10.3076   9
  -1   7 -17 53.4570 6.79219  15
  -1   7 -17 54.4772 7.54559   5
   1  -7  18 65.9879 11.2398   9
   1  -7  18 61.8654 12.4735  17
   1  -7  19 86.5768 12.5212   9
  -1   6  21 4.68516 5.19762   6
  -1   6  21-5.68997 6.22585  10
  -1   6  20 367.438 22.1751   4
  -1   6  20 445.443 24.2239   6
  -1   6  20 321.855 21.0441  10
  -1   6  20 426.078 20.1889  11
  -1   6  19 5.02981 6.12066   4
  -1   6  19 4.60972 5.21522   6
  -1   6  19-3.07453 5.01289  11
  -1   6  19 3.16407 5.45801  10
  -1   6  18 183.557 14.2077  10
  -1   6  18 166.024 13.5677  17
  -1   6  18 187.094 11.5922   7
  -1   6  18 144.822 12.1387   8
  -1   6  18 172.748 11.2944  16
  -1   6  18 166.100 12.1006  11
  -1   6  18 186.324 14.2158   4
  -1   6  18 170.515 14.6779   6
  -1   6  17 35.0838 6.78702  17
  -1   6  17 31.5712 5.48748   7
  -1   6  17 26.8589 6.55590   8
  -1   6  17 37.0727 7.49599   4
  -1   6  17 26.3409 5.54063  11
  -1   6  17 50.8703 7.95051  10
  -1   6  17 36.3508 7.68808   6
  -1   6  17 32.8886 5.32996  16
  -1   6  16 105.702 10.3231  10
  -1   6  16 117.554 8.88392  16
  -1   6  16 114.557 11.8676   6
  -1   6  16 135.889 10.2282   7
  -1   6  16 135.458 11.4558  17
  -1   6  16 129.603 10.2703  11
  -1   6  16 128.967 10.7660   8
  -1   6  16 155.912 12.2662   4
  -1   6  15 243.997 15.0192   8
  -1   6  15 243.238 12.6759  16
  -1   6  15 271.053 14.3386   7
  -1   6  15 285.855 17.5138   6
  -1   6  15 261.488 14.6091  11
  -1   6  15 257.122 14.9768  17
  -1   6  15 244.112 8.02310   1
  -1   6  15 322.346 16.5179   4
  -1   6  15 262.203 15.5311  10
  -1   6  14 44.9407 7.97455   6
  -1   6  14 44.9924 6.99507   8
  -1   6  14 36.3927 3.64628   9
  -1   6  14 55.5996 5.82192  16
  -1   6  14 48.3115 3.43856   3
  -1   6  14 43.6088 6.58704   4
  -1   6  14 46.0317 6.48527   7
  -1   6  14 48.5127 3.46819   1
  -1   6  14 52.6466 7.07437  17
  -1   6  14 37.7916 6.26243  10
  -1   6  14 51.1651 6.90456  11
  -1   6  13 288.449 15.7324  10
  -1   6  13 271.039 12.0101   2
  -1   6  13 285.206 10.8328   1
  -1   6  13 323.312 15.9617   7
  -1   6  13 262.317 15.3559   8
  -1   6  13 267.388 14.6754  17
  -1   6  13 251.274 16.8039   6
  -1   6  12 11.0163 5.28596   6
  -1   6  12 5.88129 5.10187   5
  -1   6  12 6.22730 3.31629  10
  -1   6  12 11.0747 2.48201   1
  -1   6  12 9.74648 4.75234  18
  -1   6  12 9.49201 3.71762   7
  -1   6  12 12.6729 3.83737   2
  -1   6  12 5.61587 3.56804  17
  -1   6  12 10.1018 4.53498   8
  -1   6  11 403.980 17.3758  17
  -1   6  11 425.033 16.7955   2
  -1   6  11 410.429 21.0493   6
  -1   6  11 435.142 19.2189  10
  -1   6  11 408.426 19.2514  18
  -1   6  11 407.800 21.4364  14
  -1   6  11 401.331 21.1104  12
  -1   6  11 434.724 20.1852   5
  -1   6  11 422.254 19.4765   8
  -1   6  10 139.598 8.38545  17
  -1   6  10 141.843 8.72154   2
  -1   6  10 140.531 11.3707   6
  -1   6  10 130.125 11.2326  12
  -1   6  10 142.246 9.48843  10
  -1   6  10 149.459 10.6408  18
  -1   6  10 149.095 11.6953  14
  -1   6  10 150.520 10.9583   5
  -1   6  10 143.233 10.3465   8
  -1   6   9 67.3904 8.19157  14
  -1   6   9 73.9700 7.86678   6
  -1   6   9 67.1635 6.36744   2
  -1   6   9 71.0319 7.20484  18
  -1   6   9 67.3118 5.50470  17
  -1   6   9 62.2665 6.12643  10
  -1   6   9 72.7944 8.22438  12
  -1   6   9 57.6241 7.34106   5
  -1   6   9 74.1995 7.26471   8
  -1   6   8 808.410 31.5449   6
  -1   6   8 857.617 28.5536   2
  -1   6   8 768.469 28.5498  10
  -1   6   8 809.467 30.0295  18
  -1   6   8 804.229 25.7565  17
  -1   6   8 839.944 30.3756   5
  -1   6   8 831.753 31.3492  12
  -1   6   8 808.710 30.0226   8
  -1   6   7 217.405 12.7226  12
  -1   6   7 210.337 8.39449  17
  -1   6   7 223.478 13.0730   6
  -1   6   7 223.840 12.3642   8
  -1   6   7 226.481 11.5313   2
   1  -6  -7 228.571 7.73098  13
  -1   6   7 232.067 12.5372   5
  -1   6   7 215.293 12.1379  18
  -1   6   6 448.739 19.1055   8
  -1   6   6 441.924 18.2413   2
   1  -6  -6 458.525 20.1591  14
   1  -6  -6 452.645 16.8428  10
  -1   6   6 460.411 16.1353   9
   1  -6  -5 45.6927 4.32970  10
  -1   6   5 37.6127 4.96404   8
   1  -6  -5 33.1518 4.62101   8
  -1   6   5 40.6625 4.02009   9
   1  -6  -5 43.4316 5.50247  12
  -1   6   5 49.0905 5.71245   2
   1  -6  -5 36.5723 5.23882  14
  -1   6   4 644.294 24.1396   8
  -1   6   4 671.993 24.0145   2
   1  -6  -4 645.479 24.2962  14
  -1   6   4 630.695 21.9114   9
   1  -6  -4 646.230 24.3729  12
   1  -6  -4 653.891 22.0461  10
  -1   6   3 274.952 13.0406   2
   1  -6  -3 266.811 12.7013  12
  -1   6   3 256.161 11.3775   9
  -1   6   2 1.79562 2.77962   9
  -1   6   2 5.13435 3.95239   2
  -1   6   1 252.631 11.4356  18
  -1   6   1 270.240 12.8125   2
  -1   6   1 227.315 11.3122   6
   1  -6  -1 238.246 11.3301   9
  -1   6   1 264.621 11.6872   9
   1  -6  -1 260.429 12.1168   8
  -1   6   0 241.359 10.6255  18
  -1   6   0 244.242 12.1249   2
  -1   6   0 254.016 11.0852   6
   1  -6   0 209.657 11.0470   8
  -1   6   0 239.757 11.5809   9
  -1   6  -1 2767.52 79.9642  18
   1  -6   1 2808.97 80.6727   6
   1  -6   1 2865.06 81.9943   8
  -1   6  -1 2727.70 82.0935   9
  -1   6  -2 528.731 20.9519   9
  -1   6  -2 547.379 18.3077  18
   1  -6   2 555.016 19.0413   6
  -1   6  -3 2138.10 62.0789   7
  -1   6  -3 2131.99 64.1592   2
  -1   6  -3 2099.83 60.3051  18
   1  -6   3 2107.68 61.4922   6
  -1   6  -3 2132.52 64.8674   9
  -1   6  -4 899.003 31.0531   2
  -1   6  -4 916.372 28.5418   7
  -1   6  -4 904.801 26.6903  18
  -1   6  -4 871.742 31.9663   9
   1  -6   4 935.041 28.4056   6
  -1   6  -5 183.974 7.74636   7
   1  -6   5 178.379 7.82057   6
  -1   6  -5 163.939 9.92131   2
   1  -6   6 464.728 16.0245   6
  -1   6  -6 492.886 19.2312   2
   1  -6   6 498.626 21.5992   9
  -1   6  -6 486.315 15.5458   7
  -1   6  -7 75.3757 6.74021   2
   1  -6   7 83.7420 8.46617   9
  -1   6  -8 553.392 21.0745   2
   1  -6   8 527.297 24.4215   9
  -1   6  -8 592.523 22.2233  16
  -1   6  -9 1.99487 4.79537   4
  -1   6  -9 2.95242 1.73861  11
  -1   6  -9 5.97882 3.54616  16
   1  -6   9 2.47600 4.57541   9
  -1   6  -9 7.16492 3.81587   2
   1  -6  10 257.743 16.0432   9
  -1   6 -10 250.995 10.6738   1
  -1   6 -10 237.433 11.6802   2
  -1   6 -10 285.716 15.1628   4
  -1   6 -10 245.214 9.71901  11
  -1   6 -10 266.705 13.5906  16
  -1   6 -11 30.4144 3.30947   1
  -1   6 -11 38.3406 5.65429   5
  -1   6 -11 29.2586 4.40028   2
  -1   6 -11 30.6631 3.19701  11
   1  -6  11 20.1521 6.29790   9
  -1   6 -12-5.37387 4.61968   5
  -1   6 -12 0.65344 3.22886   2
   1  -6  12-0.95966 5.38653   9
  -1   6 -12-0.66965 3.56584  15
  -1   6 -12 1.61130 1.68459   1
  -1   6 -13 292.196 10.3355   1
  -1   6 -13 283.282 15.2127  15
  -1   6 -13 277.826 15.1633   5
  -1   6 -13 285.108 10.1688   3
   1  -6  13 286.672 18.0622   9
  -1   6 -14 43.1762 6.21026  15
   1  -6  14 32.3453 7.59131   9
  -1   6 -14 40.0404 6.71949   5
  -1   6 -14 37.0803 2.29643   1
  -1   6 -15 102.747 9.48442   5
   1  -6  15 101.634 11.7675   9
  -1   6 -15 88.9102 8.35667  15
  -1   6 -16 51.5731 7.45978   5
  -1   6 -16 47.8831 6.33787  15
   1  -6  17 248.149 18.2222   9
  -1   6 -17 228.461 13.0931  15
  -1   6 -17 227.681 14.4334   5
   1  -6  18 102.372 12.6595   9
   1  -6  18 88.7517 13.7512  17
  -1   6 -18 112.350 10.5410   5
   1  -6  19 23.2091 9.90172  17
   1  -6  19 8.22403 7.45531   9
  -1   5  21 200.843 15.7722  10
  -1   5  20-2.18239 5.30449   6
  -1   5  20-1.06826 5.68861  10
  -1   5  20-2.19770 4.50461  11
  -1   5  19 365.807 21.6489  17
  -1   5  19 335.648 20.5373   6
  -1   5  19 314.787 16.7634  16
  -1   5  19 344.234 17.7842  11
  -1   5  19 320.346 19.6129  10
  -1   5  18-3.96120 4.61410  16
  -1   5  18 2.93009 5.41368   4
  -1   5  18-5.29703 5.40156   6
  -1   5  18-6.30645 5.19420  17
  -1   5  18-0.79496 4.17453   8
  -1   5  18-1.95161 4.58309  10
  -1   5  18-0.72015 4.51985  11
  -1   5  17 201.196 14.1231  10
  -1   5  17 175.664 12.6642   8
  -1   5  17 209.974 12.1897  16
  -1   5  17 196.209 11.5381   7
  -1   5  17 202.362 14.9540   6
  -1   5  17 197.985 14.6990  17
  -1   5  17 214.594 13.0791  11
  -1   5  17 188.553 14.1214   4
  -1   5  16 0.76184 3.94242   8
  -1   5  16-0.80982 2.54665   9
  -1   5  16-1.18547 3.48937  16
  -1   5  16-0.58970 3.26832   7
  -1   5  16 0.87691 4.04387  10
  -1   5  16 1.38721 3.37158  11
  -1   5  16-2.00704 4.36307   6
  -1   5  16 3.45731 4.66594   4
  -1   5  15 26.6210 5.34952   8
  -1   5  15 31.8767 5.50741  11
  -1   5  15 40.5094 6.40286  10
  -1   5  15 28.4367 3.57193   9
  -1   5  15 24.5377 5.86992  17
  -1   5  15 27.7713 4.70674   7
  -1   5  15 25.8454 4.50170  16
  -1   5  15 30.0484 6.54243   6
  -1   5  15 34.1338 6.53919   4
  -1   5  14 126.115 9.69736  11
  -1   5  14 109.016 6.77757   9
  -1   5  14 135.044 10.5927  10
  -1   5  14 138.157 11.6557   6
  -1   5  14 149.631 9.86397   7
  -1   5  14 142.831 10.5093   8
  -1   5  14 149.073 11.2375  17
  -1   5  14 134.227 10.6130   4
  -1   5  14 121.387 4.69488   1
  -1   5  13 58.5786 5.78946  16
  -1   5  13 58.6709 7.22432  18
  -1   5  13 47.3964 7.50303   6
  -1   5  13 63.7945 7.37441   8
  -1   5  13 58.4947 8.03496   5
  -1   5  13 55.8398 6.65629  11
  -1   5  13 48.9267 6.39232  10
  -1   5  13 53.9239 3.29606   3
  -1   5  13 44.9669 6.90052   4
  -1   5  13 60.7658 7.16296  17
  -1   5  13 50.4550 6.36746   7
  -1   5  13 52.1919 3.31246   1
  -1   5  12 249.651 16.8798  14
  -1   5  12 284.518 14.4456  17
  -1   5  12 261.842 10.8753   2
  -1   5  12 292.896 15.5182   5
  -1   5  12 269.111 17.1047  12
  -1   5  12 239.053 13.6908  10
  -1   5  12 252.968 9.69347   1
  -1   5  12 243.598 13.9018   8
  -1   5  12 254.682 13.6742   7
  -1   5  12 276.240 14.7151  18
  -1   5  12 249.904 15.5131   6
  -1   5  11 47.5701 6.03404   7
  -1   5  11 52.6767 7.16224   6
  -1   5  11 61.1723 8.15705  14
  -1   5  11 51.0383 6.00764  17
  -1   5  11 59.9969 6.46419  10
  -1   5  11 51.2824 3.88331   1
  -1   5  11 63.2607 6.64667   8
  -1   5  11 52.4541 4.94402   2
  -1   5  11 50.3865 6.95416   5
  -1   5  11 69.9665 8.47744  12
  -1   5  11 54.6621 6.98528  18
  -1   5  10 233.719 14.9716  12
  -1   5  10 235.673 13.2156  18
  -1   5  10 265.488 12.5683  17
  -1   5  10 267.295 15.5969  14
  -1   5  10 245.483 11.0399   2
  -1   5  10 235.774 12.4891  10
  -1   5  10 214.883 13.2213   5
  -1   5  10 243.037 13.1768   8
  -1   5   9 220.739 13.5867  12
  -1   5   9 188.243 11.7436  18
  -1   5   9 219.467 10.6955  17
  -1   5   9 209.842 10.2528   2
  -1   5   9 195.444 11.4821   8
  -1   5   9 207.431 11.1400  10
  -1   5   9 221.025 12.4458   5
  -1   5   9 197.180 12.9927  14
  -1   5   8 344.523 17.6127  12
  -1   5   8 360.428 15.5102  10
  -1   5   8 362.683 16.2935   8
  -1   5   8 367.836 14.8675   2
  -1   5   8 383.445 16.8057  18
  -1   5   8 357.795 17.7770  14
  -1   5   8 362.873 16.6922   5
  -1   5   7 1829.88 57.0606  10
  -1   5   7 1872.97 58.5627  18
  -1   5   7 1887.15 56.6785   2
  -1   5   7 1905.39 55.1243  17
  -1   5   7 1955.84 58.8264   5
  -1   5   7 1868.90 58.3695   8
  -1   5   6 2.40202 2.95385   8
  -1   5   6 2.43914 3.92043   5
   1  -5  -6-1.79745 3.19042  14
   1  -5  -6 0.09818 0.90969  13
  -1   5   6-0.37900 1.98990  10
  -1   5   6 0.78045 1.64275  17
  -1   5   6-1.54570 3.27150   2
   1  -5  -5 2314.19 67.0900  10
  -1   5   5 2331.24 68.5613   2
   1  -5  -5 2289.50 70.5041  12
   1  -5  -5 2277.22 70.5194  14
  -1   5   5 2374.90 69.6027   8
   1  -5  -4 419.898 14.9906  10
  -1   5   4 417.468 14.8564   9
   1  -5  -4 437.497 17.4855  12
  -1   5   4 421.740 16.4540   2
   1  -5  -4 405.802 17.1286  14
   1  -5  -4 387.014 16.0552   8
  -1   5   4 425.286 16.8377   8
  -1   5   3 432.098 17.3874   8
   1  -5  -3 469.350 17.9666  12
  -1   5   3 465.232 17.6190   2
  -1   5   3 452.248 16.1452   9
   1  -5  -3 457.222 16.0659  10
  -1   5   2 1283.29 36.0262   2
  -1   5   2 950.792 34.3490   8
  -1   5   1 684.838 23.2321   9
   1  -5  -1 653.860 23.4690   8
  -1   5   1 737.504 24.3826   2
   1  -5   0 914.728 29.9460   8
  -1   5   0 898.521 28.9508  18
  -1   5   0 822.921 28.9546   6
   1  -5   0 921.483 29.3636   6
  -1   5   0 993.674 30.6790   2
  -1   5   0 989.072 30.0749   9
  -1   5  -1 35.7547 4.55023   9
  -1   5  -1 36.7503 3.59887  18
   1  -5   1 37.4194 3.79760   6
   1  -5   2 2739.81 80.5214   6
  -1   5  -2 2926.05 83.0943   9
  -1   5  -2 2869.78 79.8102  18
  -1   5  -3 229.902 9.34314   7
  -1   5  -3 234.719 11.1156   2
  -1   5  -3 234.289 11.3689   9
   1  -5   3 205.156 8.88102   6
  -1   5  -3 223.433 8.11109  18
  -1   5  -4 794.273 26.9074   2
  -1   5  -4 798.787 24.3663   7
  -1   5  -4 781.333 22.6331  18
  -1   5  -5 996.021 29.3859   7
  -1   5  -5 995.038 32.5548   2
  -1   5  -6 9.97524 3.74381   2
  -1   5  -6 12.8971 1.57238   7
   1  -5   6 7.33279 3.99814   9
   1  -5   7 1763.13 55.8917   9
  -1   5  -7 1688.76 51.8688   2
  -1   5  -8 155.948 8.65269   2
  -1   5  -8 152.953 6.52447  11
  -1   5  -8 156.269 9.27089  16
   1  -5   8 147.762 10.9388   9
  -1   5  -9 675.233 23.3782   2
  -1   5  -9 706.990 26.6859   4
  -1   5  -9 667.354 21.2854  11
   1  -5   9 648.415 27.5845   9
  -1   5  -9 756.922 25.8371  16
  -1   5 -10 53.7950 3.83715   1
  -1   5 -10 42.8935 4.62355   2
  -1   5 -10 64.3127 6.27592  16
  -1   5 -10 47.3528 3.61213  11
   1  -5  10 43.4560 6.93196   9
  -1   5 -10 52.8646 6.96293   4
   1  -5  11 465.823 22.4551   9
  -1   5 -11 476.306 15.6898   1
  -1   5 -11 467.824 19.5683   5
  -1   5 -11 465.117 16.7985   2
  -1   5 -11 452.695 20.9306   4
  -1   5 -11 471.551 20.0005  16
  -1   5 -12 96.2700 4.56446   1
  -1   5 -12 88.5284 7.80282  15
  -1   5 -12 87.0435 4.39737   3
  -1   5 -12 85.8453 5.33663   2
   1  -5  12 88.7968 9.73708   9
  -1   5 -13 87.1018 3.74871   1
  -1   5 -13 93.0044 8.38476   5
  -1   5 -13 97.8808 8.13627  15
   1  -5  13 97.5892 10.2306   9
   1  -5  14 131.627 12.4168   9
  -1   5 -14 150.306 10.1442  15
  -1   5 -15 80.8044 8.75510   5
   1  -5  15 80.8625 10.3972   9
  -1   5 -15 89.7132 7.60608  15
  -1   5 -16 197.977 11.1609  15
   1  -5  16 170.285 14.4620   9
  -1   5 -16 181.779 12.7403   5
   1  -5  17 9.53918 6.25408   9
  -1   5 -17 22.4106 6.50966   5
   1  -5  18 34.5931 9.98822  17
   1  -5  18 42.1093 8.76038   9
  -1   5 -18 53.0990 8.19865   5
   1  -5  19 86.2835 13.8059  17
   1  -5  19 77.4181 11.4774   9
  -1   5 -19 90.2013 10.0141   5
  -1   4  21 87.0413 10.7940  10
  -1   4  20 276.309 18.1326   6
  -1   4  20 276.617 18.3633  10
  -1   4  20 331.971 21.8713  17
  -1   4  19 19.1979 7.06916  17
  -1   4  19 16.0673 6.05110   6
  -1   4  19 10.9847 5.75049  10
  -1   4  19 11.0822 4.64949  11
  -1   4  19 2.87761 5.15514  16
  -1   4  18 145.495 12.3301  10
  -1   4  18 134.627 10.2221  16
  -1   4  18 173.286 13.9804   4
  -1   4  18 140.791 10.8922   8
  -1   4  18 127.290 12.0367   6
  -1   4  18 155.427 11.0027  11
  -1   4  17 5.13639 3.69386  16
  -1   4  17 3.84569 2.89488   7
  -1   4  17 6.59697 5.29053   4
  -1   4  17 4.81374 4.52207   6
  -1   4  17 4.24222 4.70698  17
  -1   4  17 2.00825 3.61486  11
  -1   4  17-0.90113 4.23278  10
  -1   4  17 2.90702 4.02891   8
  -1   4  16 215.647 12.5667  11
  -1   4  16 155.300 9.20726   9
  -1   4  16 195.230 14.5070  17
  -1   4  16 195.943 11.0632   7
  -1   4  16 206.654 14.3091   6
  -1   4  16 209.820 12.8586   8
  -1   4  16 238.941 15.1799   4
  -1   4  16 199.120 13.6076  10
  -1   4  16 203.520 11.8354  16
  -1   4  15 413.238 19.9423  10
  -1   4  15 348.868 15.2519   9
  -1   4  15 392.898 18.6208   8
  -1   4  15 404.322 20.8101  17
  -1   4  15 399.216 17.1221   7
  -1   4  15 409.181 20.9548   6
  -1   4  15 397.822 18.2491  11
  -1   4  15 403.844 17.6578  16
  -1   4  15 425.548 20.6785   4
  -1   4  14 409.376 19.2988   5
  -1   4  14 374.171 16.6528  16
  -1   4  14 381.376 19.9043   6
  -1   4  14 419.761 17.2638   7
  -1   4  14 350.509 14.9293   9
  -1   4  14 383.658 18.7808  10
  -1   4  14 371.829 17.9400  18
  -1   4  14 392.753 19.9374  17
  -1   4  14 388.370 17.6749  11
  -1   4  14 381.750 19.1677   4
  -1   4  14 376.202 17.8671   8
  -1   4  13 641.789 26.2625   5
  -1   4  13 615.554 26.6048  17
  -1   4  13 668.074 24.4856   7
  -1   4  13 612.227 27.1423   6
  -1   4  13 648.633 25.0723  11
  -1   4  13 620.883 25.9752  10
  -1   4  13 637.740 25.4105  18
  -1   4  13 609.820 24.9752   8
  -1   4  13 665.191 24.0156  16
  -1   4  13 669.619 26.6404   4
  -1   4  12 209.051 12.2784  18
  -1   4  12 206.128 10.7723  16
  -1   4  12 234.265 15.4224  14
  -1   4  12 178.988 12.7820   6
  -1   4  12 196.395 11.2581   7
  -1   4  12 201.910 12.6865   5
  -1   4  12 243.675 15.5540  12
  -1   4  12 197.686 11.6762  11
  -1   4  12 220.759 12.5275  10
  -1   4  12 216.506 7.34686   3
  -1   4  12 212.821 7.37671   1
  -1   4  12 240.720 12.6079   8
  -1   4  12 189.543 12.3486  17
  -1   4  12 200.323 12.4294   4
  -1   4  11 796.231 29.3095  17
  -1   4  11 781.140 29.4245   5
  -1   4  11 813.081 32.5163  12
  -1   4  11 738.345 28.7146  10
  -1   4  11 778.654 23.5949   1
  -1   4  11 790.638 28.3239   7
  -1   4  11 765.792 28.5158   8
  -1   4  11 828.987 32.7549  14
  -1   4  11 799.274 24.5664   2
  -1   4  11 790.247 29.1130  18
  -1   4  11 781.005 29.0954   4
  -1   4  10 49.1234 5.44016  17
  -1   4  10 55.6304 7.30092  14
  -1   4  10 43.2715 5.14752   7
  -1   4  10 47.1849 5.22253  10
  -1   4  10 41.3127 3.16488   1
  -1   4  10 50.3596 5.59038   8
  -1   4  10 48.4340 4.24577   2
  -1   4  10 46.5028 6.90849  12
  -1   4  10 52.9532 6.28688  18
  -1   4  10 49.3423 6.07090   5
  -1   4   9 539.999 23.7900  14
  -1   4   9 545.104 24.0086  12
  -1   4   9 538.334 17.8126   1
  -1   4   9 549.238 21.2693   8
  -1   4   9 565.523 18.9567   2
  -1   4   9 539.086 21.6076  18
  -1   4   9 533.060 20.7982  17
  -1   4   9 546.016 21.0190  10
  -1   4   9 577.017 22.1382   5
  -1   4   8 669.860 24.1233  10
  -1   4   8 652.449 24.4555   8
  -1   4   8 712.240 22.8535   2
  -1   4   8 710.188 25.4446  18
  -1   4   8 667.706 23.7411  17
  -1   4   8 689.960 25.2135   5
  -1   4   8 645.426 26.7508  12
  -1   4   7 98.0537 7.42238  18
  -1   4   7 97.4405 6.15269   2
  -1   4   7 79.6136 6.89470   5
  -1   4   7 88.3895 6.05984  17
  -1   4   7 95.9734 6.34703  10
  -1   4   7 86.3522 6.54622   8
  -1   4   6 1505.37 47.6993  18
  -1   4   6 1527.93 47.3388   8
  -1   4   6 1550.87 46.0526   2
  -1   4   6 1510.98 46.1853  10
  -1   4   6 1537.42 47.7232   5
  -1   4   6 1537.63 45.2590  17
  -1   4   5 419.509 15.5684   2
  -1   4   5 419.985 16.1975   8
  -1   4   5 410.400 13.9010  17
   1  -4  -5 412.675 12.2981  13
   1  -4  -5 406.913 17.4223  14
  -1   4   5 421.409 15.2183  10
  -1   4   4 1524.29 45.7498   2
   1  -4  -4 1517.94 47.5239  12
  -1   4   4 1539.91 46.3552   8
   1  -4  -4 1535.35 45.8351   8
   1  -4  -4 1496.87 47.3855  14
   1  -4  -4 1503.64 44.4628  10
  -1   4   3 260.886 11.2795   2
   1  -4  -3 253.978 9.91391  10
  -1   4   3 282.959 11.5770   8
   1  -4  -3 275.096 12.0098  14
   1  -4  -3 253.681 11.7272  12
  -1   4   2 547.010 18.8470   8
  -1   4   2 484.390 18.6722   6
  -1   4   2 552.113 18.9831   2
  -1   4   2 544.771 17.8557   9
   1  -4  -1 805.966 26.7348   8
  -1   4   1 867.218 26.5306   9
   1  -4   0 114.828 6.47055   8
  -1   4   0 130.883 6.75133   9
   1  -4   0 112.421 6.18926   6
  -1   4  -1 648.890 20.5768  18
  -1   4  -1 676.745 22.4174   9
   1  -4   1 657.111 21.1268   6
  -1   4  -2 836.896 25.8666   7
  -1   4  -2 875.185 27.7801   9
   1  -4   2 812.661 25.6089   6
  -1   4  -2 843.791 24.8872  18
  -1   4  -3 908.480 27.6200   7
  -1   4  -3 922.388 30.3757   9
  -1   4  -3 920.743 26.3772  18
  -1   4  -3 944.268 29.6159   2
  -1   4  -4 274.567 10.4162   2
  -1   4  -4 287.627 8.14799   7
   1  -4   5 221.665 11.5741   9
  -1   4  -5 221.348 7.54532   7
  -1   4  -5 219.705 9.96134   2
   1  -4   6 77.3405 7.04670   9
  -1   4  -6 90.0638 5.96016   2
  -1   4  -7 184.536 8.61989   2
  -1   4  -7 162.724 6.55368  11
   1  -4   7 169.118 10.5470   9
  -1   4  -8 1296.28 37.4255  11
  -1   4  -8 1298.09 39.2790   2
   1  -4   8 1334.17 43.8424   9
  -1   4  -8 1228.59 40.9224  16
  -1   4  -8 1306.77 42.4396   4
  -1   4  -9 10.6761 1.82556   1
  -1   4  -9 8.48332 3.11292  16
  -1   4  -9 9.01748 2.86080   2
  -1   4  -9 9.88987 4.28678   4
   1  -4   9 5.32928 4.01825   9
  -1   4  -9 10.0984 1.86906  11
  -1   4 -10 772.551 24.5222   2
  -1   4 -10 814.754 29.1150   4
  -1   4 -10 757.930 23.4096   1
   1  -4  10 803.775 30.5367   9
   1  -4  11 271.003 15.6231   9
  -1   4 -11 275.937 9.25399   1
  -1   4 -11 267.365 9.14088   3
  -1   4 -11 259.419 10.1141   2
  -1   4 -11 276.648 13.8671  16
  -1   4 -11 295.153 15.0061   4
   1  -4  12 253.715 15.2244   9
  -1   4 -12 246.149 14.0069   4
  -1   4 -12 228.217 7.38552   1
  -1   4 -12 223.130 11.8342  15
  -1   4 -12 247.735 13.0872   5
  -1   4 -12 225.298 12.6906  16
  -1   4 -13 465.125 18.7300  15
   1  -4  13 445.053 21.9107   9
  -1   4 -13 449.894 19.9371   5
  -1   4 -14 328.234 15.0957  15
  -1   4 -14 357.620 17.3554   5
   1  -4  14 348.809 19.1492   9
   1  -4  15 224.294 15.4870   9
  -1   4 -15 232.644 11.6162  15
  -1   4 -15 202.351 13.3629   5
   1  -4  16 73.8921 9.84739   9
  -1   4 -16 79.7454 8.64864   5
  -1   4 -17 165.081 12.4676   5
   1  -4  18 2.98233 6.04919   9
  -1   4 -18 3.99168 5.71298   5
   1  -4  19 44.1655 8.77783   9
   1  -4  19 38.3802 10.5133  17
  -1   4 -19 26.2320 7.11480   5
   1  -4  20 68.0974 12.8176  17
  -1   3  21 91.7157 12.9067  17
  -1   3  21 77.4348 10.5668  10
  -1   3  20 190.163 16.9700  17
  -1   3  20 167.965 14.1509  10
  -1   3  19 140.624 12.4424   6
  -1   3  19 144.326 11.0182  16
  -1   3  19 126.689 12.2122  10
  -1   3  18 29.0234 5.62125   8
  -1   3  18 41.9371 7.33368   6
  -1   3  18 36.3049 6.15434  16
  -1   3  18 22.8168 7.58617  17
  -1   3  18 30.7067 6.61216  10
  -1   3  17 45.0636 6.05386  11
  -1   3  17 41.3092 6.99203  10
  -1   3  17 42.6583 5.52335   9
  -1   3  17 48.5385 8.48200   4
  -1   3  17 37.3859 4.35664   7
  -1   3  17 48.6549 6.20629  16
  -1   3  17 46.3235 7.42863   6
  -1   3  17 47.8965 6.55809   8
  -1   3  17 57.3401 9.22295  17
  -1   3  16 215.338 12.0328   9
  -1   3  16 256.538 13.7311  16
  -1   3  16 262.236 15.9119   6
  -1   3  16 249.289 11.7516   7
  -1   3  16 288.316 17.0387   4
  -1   3  16 259.770 13.8950  11
  -1   3  16 224.712 13.4305   8
  -1   3  16 271.275 17.6762  17
  -1   3  15 161.032 11.1100  18
  -1   3  15 172.664 9.96847   9
  -1   3  15 160.542 13.4695  17
  -1   3  15 182.425 9.69422   7
  -1   3  15 162.088 12.3682   6
  -1   3  15 164.944 10.5404  16
  -1   3  15 173.428 10.9100  11
  -1   3  15 172.597 11.1054   8
  -1   3  15 189.723 13.3135   4
  -1   3  14 235.252 13.2440  18
  -1   3  14 203.411 11.2915   9
  -1   3  14 231.822 15.2156  17
  -1   3  14 251.948 11.7940   7
  -1   3  14 261.072 15.2972   6
  -1   3  14 240.306 12.5542  16
  -1   3  14 226.501 12.7149  11
  -1   3  14 239.897 14.2240   5
  -1   3  14 241.795 12.9747   8
  -1   3  14 238.347 14.7003   4
  -1   3  13 638.451 24.6126  18
  -1   3  13 602.645 24.0325  11
  -1   3  13 626.507 22.7437   9
  -1   3  13 606.550 26.6965  17
  -1   3  13 630.400 26.4339   6
  -1   3  13 644.401 23.1604   7
  -1   3  13 643.451 23.7024  16
  -1   3  13 626.559 24.2974   8
  -1   3  13 630.313 25.4418   5
  -1   3  13 648.740 26.3465   4
  -1   3  12 1031.16 33.7397  11
  -1   3  12 1012.42 35.3895   4
  -1   3  12 1011.84 36.1564  17
  -1   3  12 1077.38 32.8998   7
  -1   3  12 1016.22 33.6650   8
  -1   3  12 1018.24 34.0510  18
  -1   3  12 1031.41 32.7303  16
  -1   3  12 1134.82 35.6026   5
  -1   3  11 107.963 8.41037   5
  -1   3  11 97.6601 7.68668  18
  -1   3  11 89.9334 3.69705  13
  -1   3  11 98.8367 7.46560  11
  -1   3  11 112.657 8.59947   4
  -1   3  11 99.4195 8.60484  17
  -1   3  11 93.8051 6.86731   7
  -1   3  11 119.337 7.83103   8
  -1   3  11 102.028 3.72638   1
  -1   3  10 983.607 34.2496   5
  -1   3  10 977.265 32.3355  16
  -1   3  10 977.292 33.5330  11
  -1   3  10 997.108 33.9983  18
  -1   3  10 994.829 28.6743   3
  -1   3  10 1014.88 33.5357   8
  -1   3  10 1031.35 33.2572   7
  -1   3  10 987.049 34.4600   4
  -1   3  10 949.088 34.7200  17
  -1   3  10 1008.57 28.7456   1
  -1   3  10 1010.53 29.4793   2
  -1   3   9 150.594 8.47949   7
  -1   3   9 129.972 8.10157   8
  -1   3   9 146.853 9.03194   5
  -1   3   9 137.476 6.34829   2
  -1   3   9 145.865 5.68198   1
  -1   3   9 126.205 8.65552  17
  -1   3   9 137.554 8.77521  18
  -1   3   8 1364.87 42.6527   8
  -1   3   8 1422.28 43.5135  17
  -1   3   8 1351.38 43.2878   5
  -1   3   8 1330.78 39.2432   1
  -1   3   8 1397.44 43.5179  18
  -1   3   8 1365.64 40.1318   2
  -1   3   7 526.570 18.9612  17
  -1   3   7 505.600 18.6561   8
  -1   3   7 505.237 19.2823   5
  -1   3   7 515.195 17.1175   2
  -1   3   7 492.735 19.2701  18
  -1   3   6 936.596 30.7791  18
  -1   3   6 916.266 29.9930   8
  -1   3   6 913.344 29.5142  10
  -1   3   6 941.808 30.7183   5
  -1   3   6 928.484 29.6817  17
  -1   3   6 951.080 28.7837   2
  -1   3   5 7.76302 3.17188   5
  -1   3   5 7.24251 2.38343   8
  -1   3   5 9.66977 2.38209  17
  -1   3   5 6.05653 2.54619   2
  -1   3   5 11.0811 2.44300  10
  -1   3   5 12.4626 3.37353  18
   1  -3  -4 2.07561 2.75738  12
  -1   3   4 0.33347 2.45883  18
   1  -3  -4 0.41170 2.68541  14
  -1   3   4 2.61148 2.10842   8
  -1   3   4-1.12988 2.19236   6
  -1   3   4 3.28437 1.71689  10
  -1   3   4 2.75383 1.60543  17
  -1   3   3 6.21960 1.37597  17
  -1   3   3 9.14774 2.33961   8
   1  -3  -3 10.1799 2.83826  14
   1  -3  -3 5.80497 2.65929  18
   1  -3  -3 7.42781 2.84261  12
  -1   3   3-0.33292 0.41819   6
  -1   3   3 6.91284 1.89777  10
   1  -3  -3 6.87457 1.73545  10
   1  -3  -2 2556.85 71.0277  12
  -1   3   2 2647.34 70.4074   8
   1  -3  -2 2489.30 70.9061  18
   1  -3  -1 2223.07 63.2510   6
   1  -3  -1 2211.68 63.2475  18
  -1   3   1 2271.56 62.5920   9
  -1   3   1 2085.02 62.9905   6
   1  -3   0 4990.44 138.552  18
  -1   3   0 5054.29 138.932   9
   1  -3   0 4973.93 138.711   6
   1  -3   1 1764.11 52.0720  18
  -1   3  -1 1794.01 53.3631   9
  -1   3  -2 2320.52 63.3367  18
  -1   3  -2 2221.10 64.1365   7
  -1   3  -2 2303.61 66.1430   9
  -1   3  -3 5.81775 1.37547   7
   1  -3   3 4.32530 2.19473   9
  -1   3  -4 720.884 20.7146   7
  -1   3  -4 670.028 23.0310  16
   1  -3   4 737.090 24.5242   9
   1  -3   5 29.4404 4.14661   9
  -1   3  -5 36.1404 3.70000   2
   1  -3   6 922.109 31.3454   9
  -1   3  -6 916.664 28.5253   2
  -1   3  -6 932.029 26.7975  11
  -1   3  -7 538.414 17.1302   1
  -1   3  -7 544.651 16.7122  11
  -1   3  -7 558.142 20.5311   4
  -1   3  -7 533.422 17.9690   2
   1  -3   7 558.822 21.3390   9
  -1   3  -8 228.788 11.1046   5
  -1   3  -8 241.007 8.54515   1
  -1   3  -8 227.873 11.6533   4
  -1   3  -8 235.081 9.37650   2
   1  -3   8 248.050 12.8064   9
  -1   3  -9 470.515 14.6157   3
  -1   3  -9 497.278 18.8392  16
  -1   3  -9 466.194 14.7047   1
  -1   3  -9 480.368 15.6181   2
  -1   3  -9 485.929 19.3745   4
   1  -3   9 446.730 19.8697   9
  -1   3 -10 14.1898 1.46516   3
  -1   3 -10 8.56747 4.34387   4
   1  -3  10 8.22125 3.94463   9
  -1   3 -10 12.6201 1.48699   1
  -1   3 -10 15.4937 3.56103  16
  -1   3 -10 13.1248 2.20395   2
  -1   3 -11 358.260 16.9287   4
  -1   3 -11 371.067 15.2666  15
   1  -3  11 367.500 17.8262   9
  -1   3 -11 372.604 16.4649  16
  -1   3 -12 176.530 11.8023   4
  -1   3 -12 189.265 9.96436  15
   1  -3  12 227.645 13.4937   9
  -1   3 -12 196.457 11.7300   5
  -1   3 -13 165.955 11.6629   4
  -1   3 -13 157.806 8.89668  15
  -1   3 -13 156.682 10.9638   5
   1  -3  13 163.943 11.9845   9
   1  -3  14 121.971 10.9323   9
  -1   3 -14 140.464 10.6015   5
  -1   3 -14 133.622 7.91522  15
   1  -3  15 411.942 20.7135   9
  -1   3 -15 397.422 19.5034   5
   1  -3  16 358.948 19.7619   9
  -1   3 -16 373.088 18.8855   5
  -1   3 -17 3.17535 5.41219   5
   1  -3  18 92.3734 10.5850   9
  -1   3 -18 81.1666 9.69867   5
   1  -3  19 10.0459 6.59308   9
   1  -3  19 16.0721 7.81975  17
  -1   3 -19 12.0210 6.73842   5
   1  -3  20 150.361 17.1201  17
  -1   2  21 138.853 13.1349  10
  -1   2  21 121.113 14.6057  17
  -1   2  20 130.437 12.5072  10
  -1   2  19 148.987 15.0462  17
  -1   2  19 164.137 12.5632   6
  -1   2  18 43.7031 6.16738   8
  -1   2  18 50.0097 7.31990   6
  -1   2  18 48.2308 9.23806  17
  -1   2  17 5.93202 5.86741  17
  -1   2  17 10.0297 4.20716   8
  -1   2  17 8.16423 4.97328   6
  -1   2  17 10.1598 4.43070   9
  -1   2  16 146.970 10.0040  18
  -1   2  16 148.965 10.0645  11
  -1   2  16 131.147 9.56632   9
  -1   2  16 142.686 12.7231   4
  -1   2  16 118.426 9.35328   8
  -1   2  16 153.522 7.86994   7
  -1   2  16 146.098 11.4858   6
  -1   2  16 149.607 10.4083  16
  -1   2  16 131.809 12.9761  17
  -1   2  15 77.1367 4.19080  13
  -1   2  15 84.0500 10.3752  17
  -1   2  15 86.7664 7.73562  16
  -1   2  15 91.1115 7.73122  11
  -1   2  15 95.8704 10.1859   4
  -1   2  15 88.4743 7.80765   9
  -1   2  15 88.6695 7.55801  18
  -1   2  15 69.7828 7.07771   8
  -1   2  15 83.4273 5.86934   7
  -1   2  15 94.3161 9.02488   6
  -1   2  14 641.578 20.1519  13
  -1   2  14 705.951 25.1407  18
  -1   2  14 615.414 24.2686   9
  -1   2  14 620.860 28.8377  17
  -1   2  14 642.375 26.7958   6
  -1   2  14 661.996 22.6050   7
  -1   2  14 675.056 25.2179  16
  -1   2  14 675.340 25.1100  11
  -1   2  14 661.197 26.2668   5
  -1   2  14 670.422 27.9615   4
  -1   2  13 99.2572 4.83963  13
  -1   2  13 116.538 8.37359  18
  -1   2  13 113.409 8.08755   9
  -1   2  13 102.878 7.73752  16
  -1   2  13 95.7446 8.77564   6
  -1   2  13 101.470 6.63098   7
  -1   2  13 98.4115 8.90030   5
  -1   2  13 115.819 9.85904   4
  -1   2  13 100.321 9.88310  17
  -1   2  13 99.0030 7.67981  11
  -1   2  12 213.180 11.3631  11
  -1   2  12 213.935 11.0921  16
  -1   2  12 227.954 10.3780   7
  -1   2  12 227.069 11.7010  18
  -1   2  12 213.040 13.2463   4
  -1   2  12 218.537 14.0341  17
  -1   2  12 212.199 8.01972  13
  -1   2  12 220.877 12.5259   5
  -1   2  11 584.749 25.2303  17
  -1   2  11 650.805 21.7652   7
  -1   2  11 613.864 22.1984  16
  -1   2  11 599.535 24.4065   4
  -1   2  11 577.662 22.6064  18
  -1   2  11 620.812 22.7719  11
  -1   2  10 107.222 7.18546  11
  -1   2  10 104.025 8.21869   4
  -1   2  10 102.465 6.59503  16
  -1   2  10 110.519 6.75458   7
  -1   2  10 102.502 7.40734  18
  -1   2  10 98.8409 8.55340  17
  -1   2  10 96.7028 7.69241   5
  -1   2   9 1485.47 46.0069  11
  -1   2   9 1517.25 47.4185   4
  -1   2   9 1433.05 41.4721   2
  -1   2   9 1489.54 41.1440   1
  -1   2   9 1524.12 45.2640   7
  -1   2   9 1482.35 46.5099   5
  -1   2   9 1535.87 46.4488  18
  -1   2   9 1527.98 48.4648  17
  -1   2   8 269.382 12.0657  11
  -1   2   8 293.808 13.1077   4
  -1   2   8 285.070 8.87406   3
  -1   2   8 291.668 11.8556   7
  -1   2   8 295.480 11.6040  16
  -1   2   8 267.982 9.47962   2
  -1   2   8 270.961 12.3179  18
  -1   2   8 299.703 12.8439   5
  -1   2   8 271.810 8.88952   1
  -1   2   7 1030.89 31.9445   7
  -1   2   7 1023.31 32.6963   5
  -1   2   7 1021.02 32.5973  18
  -1   2   7 1010.21 28.8515  15
  -1   2   7 983.891 28.9106   1
  -1   2   7 1021.95 29.6335   2
  -1   2   6 22.6561 3.24157  17
  -1   2   6 29.0900 3.61507  18
  -1   2   6 23.5451 3.03749   7
  -1   2   6 22.6816 1.91453   1
  -1   2   6 23.8365 2.40517   2
  -1   2   6 23.2083 3.47621   5
  -1   2   5 1573.83 45.9721   8
  -1   2   5 1554.29 46.8971  18
  -1   2   5 1512.39 44.2399   1
  -1   2   5 1654.52 46.9176   5
  -1   2   5 1592.45 46.7501  17
  -1   2   4 6.96320 1.81479  17
  -1   2   4 5.32746 2.02629   5
  -1   2   4 5.62164 2.31900  18
  -1   2   4 3.67703 2.53291  14
  -1   2   4 6.87276 1.79982   8
  -1   2   3 379.854 11.9580  10
  -1   2   3 357.846 12.4952   8
  -1   2   3 373.060 13.5034   6
   1  -2  -3 388.457 14.1838  14
  -1   2   3 291.865 13.1667  14
  -1   2   3 379.001 13.2127  18
  -1   2   3 359.956 12.1709  17
   1  -2  -3 353.648 13.9057  12
   1  -2  -2 4976.09 138.651  14
  -1   2   2 5068.85 137.536   8
  -1   2   2 4919.40 136.531  10
   1  -2  -2 4916.76 138.674  12
   1  -2  -2 5034.50 138.292  18
   1  -2  -1 40.4586 3.12965  18
  -1   2   0 424.003 13.5128   9
   1  -2   0 421.902 13.3046  18
   1  -2   0 400.744 13.3868   6
   1  -2   1 628.534 18.2785   7
  -1   2  -1 588.259 18.9092   9
   1  -2   1 591.454 17.7776  18
   1  -2   2 3954.46 104.791   7
  -1   2  -2 3658.52 106.152   9
   1  -2   2 3770.42 104.055  18
   1  -2   3 884.751 26.8217   9
   1  -2   3 839.163 24.3333   7
   1  -2   4 296.136 9.19652   7
   1  -2   4 339.764 12.0522  16
   1  -2   4 285.986 11.8653   9
   1  -2   5 589.115 20.5873  16
   1  -2   5 588.219 17.2598   7
   1  -2   5 621.979 21.2158   9
  -1   2  -5 632.130 20.9769   9
  -1   2  -5 604.536 17.5918  11
  -1   2  -5 635.224 18.3125   1
  -1   2  -6 1126.50 34.9133   4
   1  -2   6 1162.72 35.3304  16
   1  -2   6 1074.51 31.2598  18
  -1   2  -6 1120.03 32.4685   2
  -1   2  -6 1110.94 31.7082   1
   1  -2   6 1134.21 35.5503   9
  -1   2  -7 2702.36 76.7316   1
   1  -2   7 2784.80 81.5279   9
  -1   2  -7 2736.30 76.6992   3
  -1   2  -7 2714.41 80.3402   5
  -1   2  -7 2823.13 80.8048   4
  -1   2  -7 2798.35 77.5507   2
   1  -2   7 2794.95 76.8720  18
  -1   2  -8 832.970 23.5359   1
   1  -2   8 785.267 28.3742   9
  -1   2  -8 812.815 23.4490   3
  -1   2  -8 807.992 27.8648   4
  -1   2  -8 823.672 24.2290   2
   1  -2   8 814.022 24.1616  18
  -1   2  -8 804.140 27.6287   5
   1  -2   8 829.496 28.5302  16
  -1   2  -9 33.0292 4.85320   4
   1  -2   9 40.9911 5.22808   9
  -1   2  -9 30.4971 1.70923   1
  -1   2  -9 24.3238 2.28836   2
  -1   2  -9 26.2897 3.92243  16
   1  -2   9 39.8900 5.01707  16
   1  -2   9 31.7254 2.67916  18
  -1   2 -10 764.496 26.9709   4
   1  -2  10 746.040 22.7409  18
   1  -2  10 714.539 27.3490  16
   1  -2  10 741.056 27.5442   9
  -1   2 -11 0.53305 3.87231   4
   1  -2  11 0.19514 1.61551  18
  -1   2 -11 0.97666 2.00186  15
   1  -2  11 4.77989 3.96817   9
   1  -2  12 298.769 15.2383  16
   1  -2  12 273.683 10.3977  18
   1  -2  12 279.188 14.8532   9
  -1   2 -12 273.350 14.2756   5
  -1   2 -12 276.982 11.6190  15
  -1   2 -13 0.30414 1.94643  15
  -1   2 -13-1.92912 4.19370   5
   1  -2  13 0.67799 4.03638   9
   1  -2  13-0.65778 1.95562  18
   1  -2  14 512.907 22.9985   9
  -1   2 -14 543.111 23.0295   5
   1  -2  15 171.363 12.0657   9
  -1   2 -15 161.796 11.8155   5
   1  -2  16 73.0393 8.54092   9
  -1   2 -16 65.4544 8.59186   5
  -1   2 -17 220.280 14.6418   5
   1  -2  18 4.07537 5.26812   9
  -1   2 -18 6.88900 6.01930   5
  -1   2 -19 173.705 13.7825   5
   1  -2  19 159.226 16.9707  17
   1  -2  20 32.5936 10.5663  17
   1  -2  21 196.970 19.7793  17
  -1   1  21 20.4763 8.74733  17
  -1   1  20 120.056 14.8284  17
  -1   1  19 19.9020 7.79581  17
  -1   1  18 76.1278 11.5486  17
  -1   1  18 74.2797 8.48270   6
  -1   1  17 210.146 17.0340  17
  -1   1  17 198.728 12.9912   6
  -1   1  17 182.532 12.2446   9
  -1   1  17 169.583 10.9979   8
  -1   1  16-0.64207 4.22622   9
  -1   1  16 7.01697 5.39335  17
  -1   1  16 1.39734 3.50791  16
  -1   1  15 532.944 26.8545  17
  -1   1  15 503.092 22.6079   6
  -1   1  15 562.902 22.7899  16
  -1   1  15 542.849 21.0411  18
  -1   1  15 519.722 22.1319   9
  -1   1  14 3.57043 3.91691   9
  -1   1  14-0.66609 3.59613   6
  -1   1  14 4.11293 2.18872   7
  -1   1  14 1.87963 3.09320  18
  -1   1  14-1.55662 3.35277  11
  -1   1  14 5.35582 3.50357  16
  -1   1  14-4.03389 5.58950  17
  -1   1  14 0.83987 5.37516   4
  -1   1  13 564.529 22.0500  11
  -1   1  13 603.923 23.0419   9
  -1   1  13 592.314 21.8836  18
  -1   1  13 557.241 26.1593  17
  -1   1  13 535.942 23.1058   6
  -1   1  13 565.472 19.2967   7
  -1   1  13 605.407 22.8852  16
  -1   1  13 578.115 25.1875   4
  -1   1  12 50.5229 5.23885  11
  -1   1  12 56.3089 6.29520   9
  -1   1  12 53.0752 7.12771   4
  -1   1  12 48.2727 5.34696  18
  -1   1  12 49.5312 4.05313   7
  -1   1  12 57.7704 6.41987   5
  -1   1  12 51.9193 7.87486  14
  -1   1  12 63.3327 7.75644  17
  -1   1  12 41.0535 5.07814  16
  -1   1  11 669.794 24.1203  16
  -1   1  11 667.951 22.0453   7
  -1   1  11 666.651 27.8967  17
  -1   1  11 655.492 26.3420   4
  -1   1  11 679.775 24.1528  11
  -1   1  11 656.304 23.8593  18
  -1   1  11 695.160 25.0177   5
  -1   1  10 112.637 6.24306   7
  -1   1  10 120.181 7.56247  18
  -1   1  10 126.145 9.07899   4
  -1   1  10 127.387 7.59029  11
  -1   1  10 105.264 7.73918   5
  -1   1  10 120.181 7.34769  16
  -1   1   9 6.68782 2.11624   7
  -1   1   9 9.36137 2.74507  18
  -1   1   9 6.74756 2.38124  11
  -1   1   9 2.82208 1.91104  16
  -1   1   9 6.82082 3.64031   4
  -1   1   8 479.621 17.6527  18
  -1   1   8 474.488 16.5836   7
  -1   1   8 492.435 17.2752  16
  -1   1   8 471.877 18.0537   5
  -1   1   8 488.233 19.2338   4
  -1   1   8 492.233 17.7238  11
  -1   1   7 54.6916 5.18172   4
  -1   1   7 55.4138 3.99840  16
  -1   1   7 59.6278 4.11279   7
  -1   1   7 60.8925 4.79565  18
  -1   1   7 62.5228 5.20851   5
  -1   1   7 57.9716 2.34921   1
  -1   1   7 57.5472 4.44239  11
  -1   1   6 395.250 14.4481  11
  -1   1   6 401.612 15.3512   4
  -1   1   6 384.173 11.6338   3
  -1   1   6 398.381 14.5894  18
   1  -1  -6 428.231 15.7113  18
  -1   1   6 400.939 13.8074   7
  -1   1   6 384.908 14.6048   5
  -1   1   6 395.149 12.5009  15
  -1   1   6 395.771 11.6986   1
  -1   1   6 400.825 13.7876  16
  -1   1   5 847.685 27.1295   5
  -1   1   5 851.849 24.6823   3
   1  -1  -5 852.522 28.1190  18
  -1   1   5 880.957 27.3567  18
  -1   1   5 848.703 27.0928  11
  -1   1   5 868.152 26.5861   7
  -1   1   5 903.800 26.3278  16
  -1   1   5 904.219 25.2726  15
  -1   1   5 873.685 24.7188   1
  -1   1   4 684.494 20.2752   3
  -1   1   4 698.626 23.0007  17
  -1   1   4 720.895 21.8438   7
  -1   1   4 715.669 22.2230   5
  -1   1   4 720.364 22.2474  11
  -1   1   4 722.497 22.4211  18
  -1   1   4 708.730 20.3021   1
  -1   1   3 5530.53 148.500   8
  -1   1   3 5062.25 149.503   6
  -1   1   3 5483.26 148.943   7
  -1   1   3 5539.29 149.202   5
  -1   1   3 5385.60 147.714   1
  -1   1   3 5461.52 149.402  18
  -1   1   3 5334.99 149.712  17
   1  -1  -2 720.835 23.9410  12
  -1   1   2 744.126 22.7809   7
  -1   1   2 803.889 23.4019   6
  -1   1   2 792.319 22.4628   8
  -1   1   2 763.550 22.0525   1
   1  -1  -2 767.820 24.0351  14
  -1   1   2 767.969 23.1263  18
  -1   1   2 774.930 23.1195  17
  -1   1   1 1252.70 9.34158   1
  -1   1   1-0.40439 0.59840   6
   1  -1  -1 1191.98 11.6445   6
   1  -1  -1 0.34409 0.96116  12
   1  -1  -1 1180.95 10.8127   7
  -1   1   1 0.11608 0.61274   7
   1  -1  -1 101.602 3.38516  18
   1  -1   1-0.08778 0.52908   1
   1  -1   1 0.38965 0.45959   7
   1  -1   2 28.9670 2.41848   9
   1  -1   2 26.6166 2.06933  16
   1  -1   3 305.943 10.9826   9
   1  -1   3 316.494 10.8864  16
  -1   1  -4 1225.32 34.1228   1
   1  -1   4 1230.25 36.2839   9
   1  -1   4 1256.66 36.2847  16
  -1   1  -4 1189.14 34.1016   3
  -1   1  -5 12.9238 1.21211   1
   1  -1   5 12.3453 2.44811  16
  -1   1  -5 11.9458 2.79596   4
  -1   1  -5 10.8037 1.20827   3
  -1   1  -5 7.36237 2.60659   9
   1  -1   5 8.26980 2.43368   9
   1  -1   6 1411.03 41.5769   9
  -1   1  -6 1325.81 37.9460   3
  -1   1  -6 1430.05 41.6407   5
  -1   1  -6 1385.36 38.0218   1
  -1   1  -6 1378.73 41.1476   4
   1  -1   6 1388.36 41.4991  16
   1  -1   6 1335.00 39.3157  18
  -1   1  -7 524.800 14.6410   1
   1  -1   7 506.960 18.4984   9
   1  -1   7 562.169 18.9758  16
   1  -1   7 498.927 16.3954  18
  -1   1  -7 519.061 18.3048   4
  -1   1  -7 517.883 18.6188   5
  -1   1  -7 469.051 14.9466   2
  -1   1  -8 880.924 28.7971   4
   1  -1   8 945.209 29.5551  16
  -1   1  -8 870.364 29.1314   5
   1  -1   8 860.897 28.9469   9
   1  -1   8 820.382 26.4349  18
  -1   1  -9 1117.16 35.4333   4
   1  -1   9 1042.84 35.6970  16
   1  -1   9 1096.97 32.9966  18
   1  -1   9 1085.89 35.6387   9
  -1   1 -10 29.1150 4.58154   4
  -1   1 -10 30.4634 3.10020  15
   1  -1  10 29.6930 4.58573   9
   1  -1  10 37.2882 4.75436  16
   1  -1  10 22.9398 3.29210  18
   1  -1  11 595.286 18.2277   7
  -1   1 -11 627.453 19.9549  15
   1  -1  11 643.664 20.7201  18
   1  -1  11 635.824 23.6151   9
   1  -1  11 597.472 23.7553  16
  -1   1 -11 622.692 24.0498   5
   1  -1  12 4.94132 3.46821  16
   1  -1  12 1.11878 3.44081   9
  -1   1 -12 4.75867 1.77237  15
   1  -1  12 0.87872 2.19243  18
   1  -1  12 3.58470 1.04537   7
  -1   1 -12 6.71123 4.23003   5
  -1   1 -13 788.193 29.4820   5
   1  -1  13 753.290 29.1973  16
   1  -1  13 747.245 28.4056   9
   1  -1  13 763.656 25.0182  18
  -1   1 -14 58.2470 7.77981   5
   1  -1  14 65.2265 7.41186  16
   1  -1  14 66.4495 7.32720   9
   1  -1  14 62.0705 5.15620  18
  -1   1 -15 370.109 18.6780   5
   1  -1  15 323.213 17.9254  16
   1  -1  15 376.096 17.7828   9
   1  -1  15 345.636 13.8355  18
  -1   1 -16 147.134 11.8442   5
   1  -1  16 124.107 10.3138   9
  -1   1 -17-2.56166 5.30513   5
  -1   1 -18 142.511 12.7605   5
   1  -1  18 168.634 12.0986   9
   1  -1  19 32.6294 9.62328  17
   1  -1  20 233.524 20.1889  17
   1  -1  21 74.3120 13.1808  17
  -1   0  20 7.87263 8.03009  17
  -1   0  19 62.4319 11.4737  17
  -1   0  18 101.199 9.79418   9
  -1   0  18 82.6017 12.5625  17
  -1   0  17 54.0920 8.23744   9
  -1   0  17 59.2920 10.2522  17
  -1   0  17 62.8169 7.40446   6
  -1   0  16 146.633 10.5779   6
  -1   0  16 153.439 11.4433   9
  -1   0  16 121.895 13.4973  17
  -1   0  15 2.48035 3.60882   6
  -1   0  15-2.29884 5.94819  17
  -1   0  15 2.09635 4.55735   9
  -1   0  14 942.616 30.6138  18
  -1   0  14 909.576 37.8915  17
  -1   0  14 895.635 33.3324   9
  -1   0  14 870.873 32.3258   6
  -1   0  13 93.1622 10.2336  17
  -1   0  13 94.2701 7.80480   6
  -1   0  13 75.4618 7.83858   9
  -1   0  13 90.7280 6.68856  18
  -1   0  12 291.250 13.1240  18
  -1   0  12 290.003 14.3743   6
  -1   0  12 334.528 11.1926   7
  -1   0  12 326.177 17.0800   4
  -1   0  12 305.540 15.2969   9
  -1   0  12 322.831 18.3890  17
  -1   0  12 306.306 14.6177  16
  -1   0  11 79.5989 6.62916  16
  -1   0  11 85.0431 4.55829   7
  -1   0  11 90.4877 6.52081  11
  -1   0  11 82.8161 6.07974  18
  -1   0  11 86.2429 8.53384   4
  -1   0  10 270.690 12.1432  16
  -1   0  10 252.647 9.45594   7
  -1   0  10 256.515 11.6212  11
  -1   0  10 262.348 11.3156  18
  -1   0  10 257.632 13.8983   4
  -1   0  10 222.035 11.5954   5
  -1   0   9 1144.77 36.6789   5
  -1   0   9 1253.08 37.1198  16
  -1   0   9 1197.20 34.0990   7
  -1   0   9 1198.46 36.5094  11
  -1   0   9 1202.72 36.0199  18
  -1   0   9 1231.34 39.2819   4
  -1   0   8 125.003 7.30349   5
  -1   0   8 129.430 7.08019  16
  -1   0   8 118.875 5.47560   7
  -1   0   8 130.908 6.97156  11
  -1   0   8 124.352 6.71873  18
   1   0  -8 111.627 7.07184   5
  -1   0   8 122.007 8.26002   4
  -1   0   7 51.4604 4.56051   5
  -1   0   7 53.2895 4.07097  16
  -1   0   7 51.2580 3.22398   7
  -1   0   7 44.0844 3.83256  11
  -1   0   7 48.8451 4.03637  18
  -1   0   7 45.9340 5.03662   4
   1   0  -7 40.7867 4.04889   5
  -1   0   6 1869.50 55.1281   5
  -1   0   6 1851.47 54.8896  16
  -1   0   6 1895.15 53.6840   7
  -1   0   6 1876.26 55.1106  11
   1   0  -6 1915.31 55.9800  18
  -1   0   6 1921.30 54.9771  18
   1   0  -6 1915.38 55.4444   5
  -1   0   6 1974.50 57.0769   4
  -1   0   5 298.263 12.3469   4
   1   0  -5 304.195 11.3236   5
  -1   0   5 313.567 10.2387   7
  -1   0   5 311.336 10.5165  15
  -1   0   5 314.118 10.9728  16
  -1   0   5 303.532 11.2199  11
  -1   0   5 295.104 11.1306   5
   1   0  -5 304.905 11.7325  18
  -1   0   5 298.321 11.0583  18
  -1   0   4 747.630 22.2822   5
  -1   0   4 716.638 22.4465  11
   1   0  -4 727.068 22.3387   5
  -1   0   4 744.961 23.5824   4
  -1   0   4 745.040 21.5302   7
   1   0  -4 720.976 20.5878   1
  -1   0   4 724.787 21.7600  15
  -1   0   4 761.379 22.0340  16
  -1   0   4 713.482 20.6577   1
   1   0  -4 745.279 22.8360  18
  -1   0   4 726.091 22.2928  18
  -1   0   3 1231.65 36.0519  17
  -1   0   3 1185.83 33.6617   7
  -1   0   3 1223.08 34.5072   6
  -1   0   3 1212.48 33.8871  15
   1   0  -3 1125.79 33.6605  16
  -1   0   3 1208.83 33.7931  16
  -1   0   3 1193.11 33.0940   1
  -1   0   3 1168.25 34.4482  11
  -1   0   3 1215.58 34.1015   5
  -1   0   3 1107.25 35.0695   4
   1   0  -3 1194.00 33.0429   3
   1   0  -3 1133.33 33.8119   7
  -1   0   3 1200.74 34.3267  18
   1   0  -3 1205.80 33.0375   1
  -1   0   2 2647.76 33.5450   6
  -1   0   2 2639.20 33.8079  11
  -1   0   2 2625.39 32.6509   5
  -1   0   2 2676.26 31.9522  16
  -1   0   2 2617.87 32.4489   7
  -1   0   2 2614.82 31.7402   1
  -1   0   2 2530.35 35.9496  17
  -1   0   2 2667.58 33.4322  18
   1   0  -1-0.18427 0.63918  11
  -1   0   1 0.80421 0.93660  14
  -1   0   1 0.44629 0.73279  17
   1   0  -1 24.1586 1.50989  18
   1   0  -1 15.2983 1.74343  12
  -1   0   1-0.27529 0.80053  12
  -1   0   1 36.0283 1.50163   1
   1   0  -1 19.1112 1.72168  14
   1   0   2 1681.82 44.8348   3
   1   0   2 1560.54 44.7908   1
   1   0   3 4577.74 123.786  16
   1   0   3 4468.78 122.268   3
   1   0   3 4410.22 123.105   9
   1   0   3 4494.34 122.276   1
   1   0   4 1887.47 52.2697   1
   1   0   4 1872.69 52.2624   3
   1   0   4 1917.10 53.7074   9
   1   0   4 1829.89 54.2396  16
  -1   0  -4 1935.17 53.6782   9
  -1   0  -4 1934.48 52.3575   1
  -1   0  -5 635.411 19.3108   4
   1   0   5 626.500 19.1752   9
   1   0   5 573.578 19.5343  16
   1   0   5 591.295 17.0989   1
   1   0   6 0.47112 1.85828   9
   1   0   6 0.58084 1.76718  16
  -1   0  -6 2.22172 2.37997   4
   1   0   7 2068.66 59.4959   9
   1   0   7 2119.62 60.4108  16
   1   0   7 1994.86 58.9638  18
  -1   0  -7 2080.30 60.7907   5
  -1   0  -7 2036.17 59.6246   4
   1   0   7 2010.84 57.9403  11
   1   0   8 167.158 8.03972  18
   1   0   8 186.976 9.11498  16
   1   0   8 177.086 8.47623   9
   1   0   8 189.807 7.44802  11
   1   0   9 212.932 9.51818  18
   1   0   9 212.420 10.6584  16
   1   0   9 198.178 8.62614  11
  -1   0  -9 214.783 7.65871  15
   1   0   9 207.080 9.96316   9
   1   0  10 611.904 21.2874  11
   1   0  10 661.016 23.2751   9
   1   0  10 687.628 24.4202  16
  -1   0 -10 673.850 19.7945  15
   1   0  10 656.688 22.4160  18
  -1   0 -11 12.1674 4.05821   5
   1   0  11 6.62836 2.75896   9
   1   0  11 12.0141 2.50254  11
   1   0  11 13.6711 3.47168  16
   1   0  11 7.72965 3.16118  18
   1   0  12 282.694 11.3964  11
   1   0  12 268.464 13.6310  16
   1   0  12 261.714 12.8890   9
   1   0  12 260.926 10.1009   7
   1   0  12 250.587 11.7070  18
  -1   0 -12 274.365 14.4674   5
   1   0  13 195.129 11.3463   9
  -1   0 -13 196.157 12.7307   5
   1   0  13 228.169 12.6526  16
   1   0  13 219.186 10.4908  18
   1   0  13 208.748 8.40444   7
   1   0  14 581.940 22.7801   9
  -1   0 -14 628.469 25.4225   5
   1   0  14 577.976 24.1133  16
   1   0  14 603.083 21.1956  18
   1   0  14 556.364 18.1509   7
   1   0  15 51.3174 6.55835   9
  -1   0 -15 58.2678 7.87176   5
   1   0  15 56.6405 7.10524  16
   1   0  15 50.9861 5.38685  18
   1   0  15 48.8950 3.12172   7
   1   0  16 124.391 10.4418  16
   1   0  16 125.574 8.12577  18
  -1   0 -16 120.888 11.0019   5
   1   0  16 120.465 9.56459   9
  -1   0 -17 30.2657 7.36604   5
   1   0  17 27.0552 5.61741   9
  -1   0 -18 14.9606 6.54180   5
   1   0  18 9.93453 4.87706   9
   1   0  19 211.476 18.2394  17
   1   0  20-1.50264 7.05668  17
   1   0  21 187.247 18.6814  17
   1   0  22 18.3929 9.28063  17
  -1  -1  20 171.849 18.2732  17
  -1  -1  19-3.10043 7.66055  17
  -1  -1  18 186.458 17.5181  17
  -1  -1  18 154.253 12.7801   9
  -1  -1  17 62.1095 11.0561  17
  -1  -1  17 53.2660 6.29229   6
  -1  -1  17 53.6207 7.92278   9
  -1  -1  16 217.896 17.9450  17
  -1  -1  16 255.333 13.3279   6
  -1  -1  16 271.251 16.0049   9
  -1  -1  15 173.282 12.5006   9
  -1  -1  15 176.836 15.5092  17
  -1  -1  15 172.877 10.5474   6
  -1  -1  14 7.43543 4.85453   9
  -1  -1  14 8.80197 3.71173   6
  -1  -1  14 9.05154 5.68487  17
  -1  -1  13 407.562 19.0343   9
   1   1 -13 385.266 17.6818   5
  -1  -1  13 420.008 22.3638  17
  -1  -1  13 363.400 16.2746   6
  -1  -1  12 10.7204 5.61601  17
  -1  -1  12 9.97645 4.01823   9
  -1  -1  12 16.1500 3.79127   6
  -1  -1  11 479.633 17.0831  18
  -1  -1  11 453.646 20.1735   9
  -1  -1  10 331.022 12.8384  18
  -1  -1  10 331.859 15.7705   9
  -1  -1  10 335.676 16.6895   4
  -1  -1   9 459.191 18.2874  16
   1   1  -9 489.886 18.1275   5
  -1  -1   9 488.938 20.4310   4
  -1  -1   9 478.431 16.6515  18
  -1  -1   8 1221.29 36.8578  16
  -1  -1   8 1110.25 34.5362  18
   1   1  -8 1167.20 36.0410   5
  -1  -1   8 1116.73 38.3589   4
  -1  -1   7 299.708 12.1351  16
   1   1  -7 276.390 11.4023  16
   1   1  -7 272.805 11.3531   5
  -1  -1   7 287.909 13.4261   4
  -1  -1   7 284.298 10.6281  18
   1   1  -7 295.183 11.7327  18
   1   1  -6 867.678 27.6105  11
   1   1  -6 886.576 27.6496   5
  -1  -1   6 917.699 29.9536   4
   1   1  -6 910.511 25.0492   3
   1   1  -6 893.506 27.8674  18
  -1  -1   6 906.971 27.0000  18
  -1  -1   6 937.480 28.5418  16
   1   1  -6 909.347 27.8616  16
   1   1  -6 921.707 27.3880  15
  -1  -1   6 859.756 25.4836   2
   1   1  -6 883.153 25.0428   1
   1   1  -5 383.736 13.0266   5
  -1  -1   5 352.334 14.6885   4
   1   1  -5 383.053 13.2312  18
  -1  -1   5 390.968 12.6591  18
   1   1  -5 392.064 13.1177  15
   1   1  -5 395.676 13.2861  16
   1   1  -5 378.554 11.3264   1
  -1  -1   5 382.713 11.8442   2
  -1  -1   5 369.066 12.9353   5
   1   1  -5 380.310 13.2278  11
   1   1  -4 399.924 12.9368  11
   1   1  -4 387.871 12.4397   5
  -1  -1   4 383.067 14.3605   4
   1   1  -4 397.305 12.9346  15
   1   1  -4 379.621 12.7568  16
   1   1  -4 374.866 11.6451   7
  -1  -1   4 380.081 12.4266   5
   1   1  -4 379.908 12.7240  18
  -1  -1   4 367.087 11.9559   2
   1   1  -4 387.003 11.4891   1
  -1  -1   3 2489.61 70.6349  17
  -1  -1   3 2396.56 68.5292  15
  -1  -1   3 2503.90 67.6737   2
   1   1  -3 2353.72 67.7987  18
   1   1  -3 2466.09 67.0482   7
  -1  -1   3 2401.70 67.4447   6
   1   1  -3 2460.30 67.4463   5
   1   1  -3 2393.64 69.3197   4
  -1  -1   3 2443.56 67.4515   5
  -1  -1   2 5.18385 1.97381  17
  -1  -1   2 2.53117 1.42167   2
   1   1  -2 4.06430 1.96716   4
  -1  -1   2 2.90560 1.48416  15
  -1  -1   1 151.110 4.27100  15
  -1  -1   1 156.182 4.13646   2
   1   1   0-0.13921 0.46227  17
  -1  -1  -1 2245.06 62.1442   5
   1   1   2 753.560 15.4872  13
   1   1   2 329.055 14.9273   5
   1   1   3 85.4938 3.49320   4
   1   1   3 94.0959 3.85839  13
   1   1   3 86.6684 4.64705   5
  -1  -1  -4 2390.06 65.8799   2
   1   1   4 2307.20 66.0848   4
   1   1   4 2388.21 65.4094   9
   1   1   4 2393.80 67.5975   5
   1   1   5 12.7644 3.09294   5
   1   1   5 13.0728 1.30830   1
   1   1   5 17.2388 2.38576   4
  -1  -1  -5 16.6567 1.89560   2
   1   1   5 14.6524 1.74056   9
  -1  -1  -6 1978.33 54.7333   2
   1   1   6 1927.58 57.7445   5
   1   1   6 1938.12 54.2421   1
   1   1   6 1904.22 56.5425   4
   1   1   6 2053.15 55.6383   9
  -1  -1  -7 518.122 15.6570   2
   1   1   7 573.558 19.0386  16
   1   1   7 525.583 15.2467   1
   1   1   7 511.210 19.1127   5
  -1  -1  -7 542.262 19.5552   5
   1   1   7 513.632 18.1862   4
   1   1   7 547.171 17.2621   9
   1   1   8 979.774 18.4593   5
   1   1   8 932.714 16.5698  18
   1   1   8 1016.64 17.9373  16
   1   1   8 983.958 17.0395   4
   1   1   8 1015.91 14.5769   9
   1   1   9 89.0789 6.98011   5
   1   1   9 84.8175 6.25151  18
   1   1   9 81.7786 6.16392   4
   1   1   9 101.635 5.88000   9
   1   1  10 872.605 29.3340   4
   1   1  10 849.246 28.3380  18
   1   1  10 786.715 29.0932   5
   1   1  10 831.890 27.3752   9
   1   1  10 868.567 29.3056  16
   1   1  10 840.238 27.0877  11
   1   1  11 50.9007 4.44725  11
   1   1  11 52.3418 5.02476   9
  -1  -1 -11 48.9764 6.16543   5
   1   1  11 43.7338 5.06380  18
   1   1  11 46.1596 5.11058  16
   1   1  12 267.417 11.5049  11
   1   1  12 267.287 12.1254   9
  -1  -1 -12 245.640 14.1158   5
   1   1  12 267.723 12.5547  18
   1   1  12 269.160 13.4820  16
   1   1  13 380.196 15.5348  11
   1   1  13 404.399 16.4798   9
   1   1  13 420.625 18.2813  16
  -1  -1 -13 397.198 19.1751   5
   1   1  13 411.309 16.9107  18
  -1  -1 -14 31.4705 6.30197   5
   1   1  14 30.0330 4.25550  11
   1   1  14 37.3759 5.07173   9
   1   1  14 28.4206 5.13486  16
   1   1  14 43.5237 5.33174  18
   1   1  14 26.5901 3.52214   7
  -1  -1 -15 322.341 18.0239   5
   1   1  15 315.084 14.8322  18
   1   1  15 333.339 14.2437  11
   1   1  15 339.793 17.1160  16
   1   1  15 327.908 12.6685   7
   1   1  15 343.901 15.2826   9
   1   1  16 31.3702 5.89652  16
   1   1  16 45.7751 3.89520   7
   1   1  16 50.3576 5.89864  18
  -1  -1 -16 35.0219 7.13335   5
   1   1  16 45.7053 4.44845  13
   1   1  17 158.642 9.94198   9
   1   1  17 138.921 6.52482   7
   1   1  17 155.138 11.6136  16
  -1  -1 -17 170.714 13.5202   5
   1   1  18 176.631 12.7284  16
   1   1  18 131.709 9.42336   9
   1   1  19 324.555 21.9749  17
   1   1  19 287.699 17.6778  16
   1   1  20 146.284 15.5723  17
   1   1  21 9.09733 7.49616  17
   1   1  22 95.9831 13.6436  17
  -1  -2  20 1.70409 8.81856  17
  -1  -2  19 273.267 22.3514  17
  -1  -2  18 38.3691 10.1204  17
  -1  -2  18 16.6551 6.44345   9
  -1  -2  17 307.996 22.2927  17
  -1  -2  17 281.541 17.6724   9
  -1  -2  16 84.8366 7.02541   6
  -1  -2  16 73.5468 11.4983  17
  -1  -2  16 87.7017 10.0760   9
  -1  -2  15 364.478 19.2428   9
  -1  -2  15 346.421 15.2444   6
  -1  -2  15 372.484 22.9102  17
  -1  -2  14 354.792 22.2151  17
  -1  -2  14 424.188 20.3907   9
  -1  -2  14 377.788 15.8427   6
   1   2 -14 366.683 17.3649   5
   1   2 -13 12.0208 4.39032   5
  -1  -2  13 20.2621 5.76488   9
  -1  -2  13 28.9815 7.28517  17
  -1  -2  12 124.255 12.1311  17
  -1  -2  12 149.277 8.36726   6
  -1  -2  12 138.608 10.7925   9
  -1  -2  11 97.1047 6.46628   6
  -1  -2  11 99.6017 8.78196   9
   1   2 -10 450.513 17.6702   5
  -1  -2  10 480.498 20.5805   9
   1   2  -9 500.688 18.6897   5
   1   2  -9 530.012 18.3679  15
  -1  -2   9 510.298 21.4322   9
   1   2  -8 309.281 12.0175  15
   1   2  -8 287.537 11.6201  11
   1   2  -8 282.783 11.7503   5
   1   2  -8 261.440 13.1639   4
   1   2  -8 285.764 8.70698   1
   1   2  -7 559.170 18.2789  18
   1   2  -7 550.716 18.9111  15
   1   2  -7 557.786 18.5191  11
   1   2  -7 560.142 18.5900   5
   1   2  -7 532.866 18.9722  16
   1   2  -7 533.000 16.1000   1
   1   2  -6 21.9508 2.71150  11
  -1  -2   6 20.3743 2.40529   2
   1   2  -6 17.1875 2.52640  16
   1   2  -6 28.2521 3.18493  15
   1   2  -6 20.2872 2.74456   5
   1   2  -6 21.9727 2.61104  18
   1   2  -5 2307.81 67.8165  15
  -1  -2   5 2324.74 66.3690   2
   1   2  -5 2458.90 67.6778  16
   1   2  -5 2409.14 66.3108  18
   1   2  -5 2352.63 66.5059   5
   1   2  -5 2298.89 66.8547  11
   1   2  -4 0.30435 2.53389   4
   1   2  -4 0.89040 1.51762  16
   1   2  -4 3.73412 1.45456   5
  -1  -2   4 0.66518 0.83774   6
  -1  -2   4 0.17430 1.84346   2
   1   2  -4 0.63161 1.25362  18
   1   2  -4 0.38540 0.67744   7
   1   2  -4 1.99741 1.89334  15
   1   2  -3 11.9342 2.94600   4
  -1  -2   3 12.3335 2.31778   2
   1   2  -3 9.52561 2.23551   2
  -1  -2   2 661.581 21.1719  17
   1   2  -2 620.300 20.0466   4
  -1  -2   2 613.356 19.4852   2
   1   2  -1 3631.52 97.2803  17
   1   2  -1 3345.12 96.4722  15
  -1  -2   1 3441.77 96.4309   2
  -1  -2   1 3475.28 95.5524   8
   1   2   0 196.394 5.30823  15
   1   2   0 192.282 5.44634   2
  -1  -2   0 209.000 4.76838   8
   1   2   1 194.417 7.62872   8
   1   2   1 209.107 7.94552   2
   1   2   1 226.683 7.73668  15
  -1  -2  -1 224.539 7.65110   5
   1   2   1 208.610 7.64099  17
   1   2   2 976.882 9.97724  15
   1   2   2 964.419 11.7997   2
  -1  -2  -2 990.728 11.3916  10
   1   2   3 155.484 5.76884  13
  -1  -2  -3 152.925 6.31156  10
   1   2   3 148.591 6.74903   5
   1   2   3 137.842 6.24801   2
   1   2   3 148.817 5.33651  15
   1   2   4 1099.57 10.8035  13
  -1  -2  -4 1108.08 10.8455  13
  -1  -2  -4 1101.37 12.7691   2
   1   2   4 1086.29 12.2659   2
   1   2   4 1096.48 15.1795   5
  -1  -2  -5 321.522 11.1836   2
   1   2   5 319.533 12.6464   5
   1   2   5 324.439 10.9512   2
   1   2   5 315.934 10.6503  13
   1   2   6 267.311 9.89120   4
   1   2   6 249.210 9.09893  13
  -1  -2  -6 265.566 9.42207   2
   1   2   6 249.951 8.16733   9
   1   2   6 270.567 11.5351   5
   1   2   7 1704.70 50.1655   4
  -1  -2  -7 1717.20 48.7050   2
   1   2   7 1722.47 48.1539   9
   1   2   7 1677.10 51.8558   5
   1   2   7 1694.63 48.8547  13
  -1  -2  -8 209.210 7.71805   2
   1   2   8 206.085 9.54699   4
   1   2   8 217.003 7.95305   9
   1   2   8 193.982 8.11340  13
   1   2   9 474.921 15.3766   9
   1   2   9 489.489 18.8316   5
   1   2   9 440.225 13.6505   1
   1   2   9 447.848 15.4053  13
   1   2   9 482.654 18.1664  18
   1   2   9 471.493 17.3949   4
  -1  -2 -10 756.723 26.8526   5
   1   2  10 717.127 24.5294   4
   1   2  10 726.277 22.2277   9
   1   2  10 687.185 19.3219   3
   1   2  10 718.435 24.9261  16
   1   2  10 673.537 21.8853  13
   1   2  10 653.289 19.3456   1
   1   2  10 711.793 24.8266  18
   1   2  10 729.382 25.7436   5
   1   2  11 602.810 20.4030  13
   1   2  11 645.698 24.4750   5
   1   2  11 653.107 23.5985  16
   1   2  11 630.006 23.3698  18
  -1  -2 -11 631.192 25.1165   5
   1   2  11 636.375 23.6096   4
   1   2  11 619.944 20.8954   9
   1   2  12 67.3498 5.26254   9
   1   2  12 68.1591 4.66321  13
   1   2  12 68.6943 7.42189   5
   1   2  12 65.8055 6.39186  16
   1   2  12 69.2877 5.75285  11
   1   2  12 69.1099 6.52438  18
  -1  -2 -12 61.7611 7.49357   5
   1   2  12 77.6480 7.05885   4
  -1  -2 -13 271.888 15.6388   5
   1   2  13 283.647 11.9652   9
   1   2  13 272.448 14.5659   4
   1   2  13 270.496 14.8580   5
   1   2  13 290.532 13.9443  18
   1   2  13 271.447 12.4539  11
   1   2  13 275.232 11.1030  13
   1   2  13 265.068 13.8398  16
  -1  -2 -14 397.751 19.7234   5
   1   2  14 368.868 14.1072  13
   1   2  14 386.361 17.0646  18
   1   2  14 394.302 15.9048  11
   1   2  14 389.549 17.7731  16
   1   2  14 362.293 14.9537   9
   1   2  15 104.695 6.91382   7
   1   2  15 93.0588 7.37461  11
  -1  -2 -15 111.979 10.5569   5
   1   2  15 98.3923 6.09866  13
   1   2  15 114.217 9.08976  16
   1   2  15 92.0153 7.94183  18
   1   2  16 158.987 10.3694  18
   1   2  16 151.413 8.89919   9
   1   2  16 174.935 9.90325  11
   1   2  16 154.115 7.98777  13
   1   2  16 160.179 8.65545   7
   1   2  16 171.546 11.5708  16
   1   2  17 27.1749 4.24551   9
   1   2  17 25.3659 4.65278  11
   1   2  17 32.0370 6.02373  16
   1   2  17 26.4101 3.65388   7
   1   2  18 102.820 9.77333  16
   1   2  19 232.282 15.2093  16
   1   2  19 223.454 17.9678  17
   1   2  20 123.711 11.2395  16
   1   2  20 139.158 14.6543  17
   1   2  20 111.061 11.3744   6
   1   2  21 107.042 13.8467  17
   1   2  21 111.299 11.8065  10
   1   2  22 6.10916 7.17425  17
  -1  -3  20 63.6841 13.1546  17
  -1  -3  19 1.68218 8.03967  17
  -1  -3  18 187.385 18.5347  17
  -1  -3  18 203.036 15.6639   9
  -1  -3  17 28.7344 8.72411  17
  -1  -3  17 21.8080 7.54634   9
  -1  -3  16 494.196 27.7994  17
  -1  -3  16 414.438 22.6452   9
  -1  -3  15 127.592 7.55499   6
   1   3 -15 132.838 9.85762   5
  -1  -3  15 146.192 15.0518  17
  -1  -3  15 129.782 12.0187   9
  -1  -3  14 158.653 8.36401   6
   1   3 -14 180.522 10.9165   5
  -1  -3  14 146.012 14.2530  17
  -1  -3  14 138.922 12.2499   9
  -1  -3  13 347.515 21.1807  17
  -1  -3  13 328.929 18.2942   9
  -1  -3  13 309.323 12.8269   6
  -1  -3  12 25.9154 5.92123   9
  -1  -3  12 25.8518 3.58179   6
  -1  -3  12 19.7584 6.49672  17
   1   3 -11 619.579 23.1263  16
  -1  -3  11 600.539 25.9686   9
   1   3 -10 91.8690 7.01116  16
   1   3 -10 100.776 6.79929  15
  -1  -3  10 103.204 9.09096   9
   1   3 -10 108.990 8.89609   4
   1   3 -10 102.098 6.76685   5
  -1  -3  10 100.316 5.60547   6
   1   3  -9 773.110 25.6312  11
   1   3  -9 788.617 26.9678  16
   1   3  -9 805.666 26.8206  15
   1   3  -9 782.545 22.7851   1
  -1  -3   9 809.077 30.0783   9
   1   3  -9 798.310 26.1533   5
   1   3  -9 743.129 28.4871   4
  -1  -3   9 786.211 24.2955   6
   1   3  -8 130.741 7.01010   5
  -1  -3   8 122.435 5.63510   6
   1   3  -8 133.958 6.94996  11
   1   3  -8 129.270 7.63367  15
  -1  -3   8 131.919 9.59034   9
   1   3  -7 3.10623 1.97668  11
  -1  -3   7 1.13309 3.18029   9
   1   3  -7 0.52037 2.10417   5
   1   3  -7 0.75168 2.08350  15
   1   3  -7 4.06409 1.80191  18
  -1  -3   7 0.80440 1.16055   6
  -1  -3   6 222.866 7.49214   6
   1   3  -6 226.572 10.4700  15
   1   3  -6 237.400 8.43767  18
  -1  -3   6 228.998 9.28281   2
   1   3  -6 241.644 9.37227  11
   1   3  -6 228.474 9.09562   5
   1   3  -6 203.781 9.77186  16
  -1  -3   5 46.2520 3.91242   2
   1   3  -5 45.9401 3.93798  16
   1   3  -5 51.7044 2.91323  18
   1   3  -5 40.0304 3.62420   2
   1   3  -5 46.6740 3.30671   5
   1   3  -5 44.4563 4.23000  15
   1   3  -4 1573.35 47.0890  15
   1   3  -4 1561.59 47.5464   4
   1   3  -4 1572.40 45.8650   2
  -1  -3   4 1568.10 46.2023   2
   1   3  -3 3.70688 2.61781   2
  -1  -3   3 1.25473 2.36832   2
   1   3  -3 2.46987 2.75439   4
  -1  -3   2 1125.97 32.8940   8
  -1  -3   2 1105.15 33.8428   2
  -1  -3   1 579.734 18.4524   8
  -1  -3   1 595.625 19.4514   2
  -1  -3   0 151.451 5.89106   8
   1   3   0 151.521 6.17986  17
  -1  -3  -1 5140.22 140.962   8
   1   3   1 5178.86 141.433   2
   1   3   1 4995.33 140.339  17
   1   3   2 277.157 9.17843  12
   1   3   2 262.397 10.5210   2
  -1  -3  -2 275.997 9.20048  14
   1   3   3 674.384 20.7921  15
   1   3   3 677.044 21.1814  14
   1   3   3 676.485 21.8695   2
  -1  -3  -3 723.041 19.9413   9
  -1  -3  -3 613.228 21.2584  10
   1   3   3 674.525 21.9672   5
   1   3   3 696.161 21.2888  12
   1   3   4 766.298 25.0714   5
   1   3   4 791.893 24.4397   2
  -1  -3  -4 785.399 24.5560   2
   1   3   4 798.878 24.7826  10
  -1  -3  -4 753.816 23.0321  13
   1   3   4 759.874 24.6371  14
   1   3   4 772.375 22.9496  15
   1   3   5 281.572 11.6912   5
   1   3   5 259.866 10.4191   2
  -1  -3  -5 282.051 10.7763   2
   1   3   5 274.007 8.88594  15
   1   3   5 265.443 9.59375  13
  -1  -3  -5 265.839 9.38768  13
   1   3   5 279.327 11.2089  10
   1   3   6 1399.14 40.9069   2
  -1  -3  -6 1389.25 41.2169   2
   1   3   6 1413.71 42.5438  10
   1   3   6 1380.93 40.0704  13
   1   3   6 1357.38 42.8915   5
   1   3   7 9.07698 2.43990   2
   1   3   7 6.46868 2.51778  10
   1   3   7 14.4691 3.89141   5
   1   3   7 10.2407 1.89164  13
  -1  -3  -7 9.94049 2.63045   2
   1   3   8 1214.74 38.2603   5
   1   3   8 1115.11 32.6973   9
  -1  -3  -8 1219.52 34.9953   2
   1   3   8 1216.06 34.4231  13
   1   3   8 1148.58 37.5077  10
   1   3   9 226.723 11.5322  18
   1   3   9 221.515 8.74660  13
   1   3   9 219.150 11.7954   5
   1   3   9 230.702 10.5211   4
   1   3   9 220.852 7.74819   9
   1   3  10 1232.27 40.4085  18
   1   3  10 1247.20 36.5604  13
  -1  -3 -10 1238.19 41.8912   5
   1   3  10 1206.01 39.0426   4
   1   3  10 1219.79 35.5653   9
   1   3  11 5.35061 1.87934   9
   1   3  11 6.48728 3.41938   4
   1   3  11 4.80687 3.38845  18
   1   3  11 2.90924 4.03592   5
   1   3  11 5.18358 1.23687   1
   1   3  11 7.95809 2.13396  13
  -1  -3 -11 5.43339 4.30721   5
   1   3  12 1160.37 39.2148   5
   1   3  12 1081.20 37.8250  18
   1   3  12 1180.08 38.0357  16
   1   3  12 1105.02 33.8800  13
  -1  -3 -12 1099.58 40.1159   5
   1   3  12 1137.41 37.6627   4
   1   3  12 1107.93 33.4747   9
   1   3  13 163.395 7.89042   9
   1   3  13 195.131 10.3307  11
   1   3  13 188.829 11.0457  16
   1   3  13 182.921 8.22240  13
   1   3  13 175.330 11.0396  18
   1   3  13 198.930 12.4912   5
  -1  -3 -13 178.276 12.8335   5
   1   3  13 204.403 11.8020   4
   1   3  14 71.0021 5.12637   9
   1   3  14 71.0783 6.39665  11
   1   3  14 72.6307 7.17349  16
   1   3  14 81.7234 5.15438  13
   1   3  14 71.3273 7.47987  18
   1   3  14 92.2598 9.07350   5
  -1  -3 -14 66.3388 8.75078   5
   1   3  14 85.3452 7.87718   4
   1   3  15 278.688 15.2403   4
   1   3  15 249.807 13.9572  18
   1   3  15 258.150 14.0840  16
   1   3  15 233.415 10.3607   9
   1   3  15 273.148 13.0371  11
   1   3  15 262.768 10.5757  13
   1   3  16 0.69226 4.07670  16
   1   3  16 2.72152 2.41772   9
   1   3  16 4.66233 3.33771   7
   1   3  16 7.12555 2.51824  13
   1   3  16 2.43754 3.78727  18
   1   3  17 281.734 13.0228   7
   1   3  17 295.929 15.9237  16
   1   3  17 305.344 14.2352  11
   1   3  17 251.201 16.2908  10
   1   3  17 276.041 15.0265  18
   1   3  18 7.79489 4.59058  16
   1   3  18 3.40283 5.60629  17
   1   3  18 8.44282 3.15384   7
   1   3  18 1.58986 3.88054  11
   1   3  18-0.94631 5.37909  10
   1   3  19 160.078 14.7391  17
   1   3  19 171.745 13.7128  10
   1   3  19 136.115 9.70218  11
   1   3  19 156.543 11.9595  16
   1   3  20 48.4818 7.40287   8
   1   3  20 38.7979 7.71340  10
   1   3  20 38.7314 8.80999  17
   1   3  20 49.4780 7.44835  16
   1   3  20 46.7154 8.38016   6
   1   3  21-2.74223 6.88358  17
   1   3  21-2.74186 5.13006  16
   1   3  21 3.28970 5.24085  10
   1   3  22 68.0462 11.6735  17
   1   3  22 80.8850 9.80807  16
  -1  -4  19 141.312 13.9536   9
  -1  -4  19 136.216 16.9017  17
  -1  -4  18 1.09442 6.72936   9
  -1  -4  18-5.00330 7.69102  17
  -1  -4  17 247.101 17.2527   9
  -1  -4  17 168.898 17.8526  17
  -1  -4  16-9.41663 7.54568   9
  -1  -4  16-1.49436 7.38609  17
  -1  -4  15 252.293 17.2790   9
   1   4 -15 232.910 13.0579   5
  -1  -4  15 231.152 19.1134  17
   1   4 -14 159.999 10.4024   5
  -1  -4  14 150.964 15.0043  17
  -1  -4  13 211.134 17.3570  17
  -1  -4  13 245.747 15.9534   9
  -1  -4  12 881.402 36.9548  17
  -1  -4  12 780.779 24.5593   6
  -1  -4  12 876.616 33.7874   9
   1   4 -12 800.086 29.4318  16
   1   4 -12 860.949 28.9017  15
  -1  -4  11 156.697 11.7243   9
   1   4 -11 142.036 4.35097   1
   1   4 -11 149.372 8.96832  16
   1   4 -11 171.251 9.11704  15
  -1  -4  11 140.746 5.32812   6
   1   4 -11 145.454 4.23526   1
   1   4 -11 154.234 10.9432   4
   1   4 -10 1124.59 35.3676  11
   1   4 -10 1185.97 37.5416  15
   1   4 -10 1104.92 32.5839   1
   1   4 -10 1173.45 37.4796  16
   1   4 -10 1122.66 39.3246   4
  -1  -4  10 1230.00 41.8010   9
  -1  -4  10 1099.10 32.4450   6
   1   4 -10 1132.57 35.8661   5
  -1  -4   9 4.44120 3.89089   9
  -1  -4   9 7.66031 1.34513   6
   1   4  -9 4.78963 4.01591   4
   1   4  -9 3.74102 2.40340  11
   1   4  -9 9.45829 2.72117   5
   1   4  -9 7.17736 3.00860  15
   1   4  -9 7.54956 2.98148  16
   1   4  -8 656.935 22.6194  11
   1   4  -8 707.390 25.0308  15
   1   4  -8 703.365 22.9776   5
  -1  -4   8 663.222 27.1583   9
   1   4  -8 729.654 24.6636  16
   1   4  -7 64.2075 4.83052   2
   1   4  -7 70.3846 4.78480   5
   1   4  -7 69.2350 3.72407  18
   1   4  -7 73.3475 4.89154  11
  -1  -4   7 78.6763 7.51387   9
   1   4  -7 72.0173 6.04746  15
  -1  -4   6 19.4453 4.60054   9
  -1  -4   6 28.8190 3.74717   2
   1   4  -6 32.2796 3.81405   2
   1   4  -6 31.7083 2.31149  18
   1   4  -6 31.3780 3.29155   5
   1   4  -6 27.8687 3.98591  15
   1   4  -5 637.645 23.8854   4
   1   4  -5 709.864 24.0310  15
  -1  -4   5 632.981 22.4655   2
   1   4  -5 673.337 22.3463   2
   1   4  -5 673.473 19.8115  18
  -1  -4   5 724.586 25.6754   9
  -1  -4   4 92.8574 6.05973   2
   1   4  -4 75.3803 5.53276   2
   1   4  -4 86.1294 6.68829   4
   1   4  -3 2966.94 82.2983   2
  -1  -4   3 2768.65 82.3931   2
  -1  -4   2 29.6668 3.93493   2
   1   4  -2 25.8847 3.95304   2
   1   4  -2 25.8524 1.86752   6
  -1  -4   2 25.7906 3.18642   8
  -1  -4   1 908.667 27.7327   8
  -1  -4   1 866.103 28.5966   2
  -1  -4   0 3061.50 85.9664   8
  -1  -4   0 2993.54 86.8897   2
  -1  -4  -1 50.6529 3.76063  17
   1   4   1 55.7894 3.73433  17
  -1  -4  -1 52.4774 4.20797   8
   1   4   1 45.7667 4.70121   2
  -1  -4  -2 1559.25 44.2218   9
   1   4   2 1494.56 45.3985   8
  -1  -4  -2 1520.92 45.1671   8
   1   4   2 1535.67 43.4148  17
   1   4   2 1489.15 45.4106   2
  -1  -4  -2 1516.54 43.4438  14
  -1  -4  -2 1487.64 43.2828  12
  -1  -4  -3 52.3378 3.78568  14
   1   4   3 49.2865 3.66394  12
   1   4   3 60.8036 4.98388   2
  -1  -4  -3 58.8375 3.56228   9
  -1  -4  -4 1460.18 35.8851   9
  -1  -4  -4 1481.25 37.2975  13
   1   4   4 1398.95 39.2142   5
   1   4   4 1427.47 38.3599  14
   1   4   4 1433.07 38.3704  12
   1   4   4 1509.07 39.0434   2
   1   4   5 20.1479 3.41077  12
   1   4   5 26.1880 3.82360   2
   1   4   5 24.1662 3.30635  10
   1   4   5 24.8430 2.50726  15
   1   4   5 22.6101 3.39270  14
  -1  -4  -5 24.1909 3.51484   2
   1   4   5 23.4242 4.06611   5
  -1  -4  -5 24.3567 2.34951  13
   1   4   6 459.342 17.7503  10
  -1  -4  -6 474.814 15.3800  13
   1   4   6 457.877 18.2218   5
   1   4   6 479.069 16.9865   2
  -1  -4  -6 526.352 17.6827   2
   1   4   6 471.666 18.3606  12
   1   4   6 471.804 14.9900  15
   1   4   6 472.144 18.3233  14
   1   4   7 519.390 21.7260  14
   1   4   7 598.324 22.0250   5
  -1  -4  -7 622.145 20.4249   2
   1   4   7 584.507 19.8589   2
   1   4   7 569.509 21.2628  10
   1   4   8 146.470 9.42501   5
   1   4   8 140.515 7.42848   2
   1   4   8 146.546 8.88139  10
  -1  -4  -8 163.868 8.01360   2
   1   4   9 929.995 29.0042   2
   1   4   9 967.765 34.0127  14
   1   4   9 921.416 32.4324   5
   1   4   9 877.363 31.7009  10
   1   4   9 962.361 28.3752  13
   1   4   9 868.091 32.1403  18
   1   4  10 3.39254 3.61978  18
   1   4  10 4.22150 1.85215  13
  -1  -4 -10 5.36904 3.86119   5
   1   4  10 3.44804 3.88529   5
   1   4  10 4.99614 3.19423  10
   1   4  10-0.71121 4.32822  14
   1   4  10 2.40980 2.73950   4
   1   4  11 439.875 19.0610  18
   1   4  11 415.473 17.3726   4
   1   4  11 409.790 18.9739  10
   1   4  11 459.884 19.7432   5
   1   4  11 440.650 15.0176  13
   1   4  11 443.611 21.0536  14
   1   4  12 14.5519 5.64291  14
   1   4  12 19.0872 5.67220   5
   1   4  12 16.5576 4.41002  10
   1   4  12 8.59776 1.38264   9
   1   4  12 13.4703 3.96871  18
   1   4  12 16.2683 2.65393  13
   1   4  12 18.7113 4.19825   4
   1   4  13 734.238 31.7411  12
   1   4  13 686.214 29.0847  10
   1   4  13 762.098 21.9943   1
   1   4  13 802.064 29.2554  18
   1   4  13 770.915 32.1784  14
   1   4  13 708.758 27.5980  16
   1   4  13 771.426 24.0870  13
   1   4  13 754.980 29.7290   5
   1   4  13 765.536 28.0743   4
   1   4  14 196.493 8.46355  13
   1   4  14 176.382 11.2257  16
   1   4  14 210.792 12.2789   4
   1   4  14 189.309 12.2221  18
   1   4  14 170.703 12.3490  10
   1   4  15 22.2470 2.91041  13
   1   4  15 24.1440 5.63754   4
   1   4  15 11.6123 4.27562  16
   1   4  15 27.7966 5.50146  18
   1   4  15 19.7657 5.34470  10
   1   4  15 9.30497 3.94839  11
   1   4  16 568.591 23.1601   7
   1   4  16 558.371 24.1515  16
   1   4  16 593.133 26.5860  10
   1   4  16 608.489 23.4642  11
   1   4  17 23.3158 4.57758   7
   1   4  17 26.8068 6.58913  10
   1   4  17 15.9082 4.31855  11
   1   4  17 25.1644 5.52030  16
   1   4  18 378.737 18.7761  16
   1   4  18 362.447 16.3588   7
   1   4  18 340.722 20.9469  17
   1   4  18 392.480 17.3532  11
   1   4  18 360.099 19.5854   8
   1   4  18 354.652 20.4309  10
   1   4  19 5.80806 4.55851  11
   1   4  19 13.2906 6.15831  10
   1   4  19 3.99218 5.26041  16
   1   4  19 17.0446 6.38241  17
   1   4  19 9.14498 5.13846   8
   1   4  20 61.1602 8.09556  16
   1   4  20 65.4787 9.96178  17
   1   4  20 42.7755 8.00683  10
   1   4  20 51.3345 8.63400   6
   1   4  20 44.3001 7.33076   8
   1   4  21 53.1828 9.02527   6
   1   4  21 44.6545 8.45452  10
   1   4  21 50.7389 7.83959  16
   1   4  21 48.9263 9.72057  17
  -1  -5  19 9.49297 8.02434   9
  -1  -5  18 124.697 16.1969  17
  -1  -5  18 129.444 13.8914   9
  -1  -5  17 39.5916 10.1097  17
  -1  -5  17 49.6876 10.0161   9
  -1  -5  16 193.550 19.1705  17
   1   5 -16 216.882 12.5197   5
  -1  -5  16 249.940 17.7783   9
  -1  -5  15-14.7590 7.86010  17
   1   5 -15-1.54824 3.63769   5
  -1  -5  15-1.09078 6.42264   9
  -1  -5  14 54.2993 10.4927  17
   1   5 -14 42.7418 5.68333   5
  -1  -5  14 57.8696 9.28837   9
  -1  -5  13 335.303 21.7991  17
   1   5 -13 309.476 15.0144  15
  -1  -5  13 298.537 18.9214   9
  -1  -5  12 255.145 16.4624   9
  -1  -5  12 255.252 18.4395  17
   1   5 -12 255.241 8.25374   1
   1   5 -12 231.690 8.29939   1
   1   5 -12 261.852 13.3428  15
   1   5 -12 258.061 13.4568  16
  -1  -5  11 920.107 29.5433   9
   1   5 -11 945.620 24.3617  16
   1   5 -11 918.425 20.9026  11
  -1  -5  11 1025.90 33.9921  17
   1   5 -11 1000.59 25.1223  15
  -1  -5  10 44.1109 7.51071   9
   1   5 -10 49.3818 5.79545  15
   1   5 -10 40.9065 7.16965   4
   1   5 -10 45.6718 4.62365   5
   1   5 -10 52.4989 5.86115  16
   1   5 -10 46.6499 4.43901  11
   1   5  -9 1065.62 33.6685  11
   1   5  -9 1098.10 36.8815  15
   1   5  -9 1079.74 34.1148   5
  -1  -5   9 1037.97 39.5953   9
   1   5  -9 1088.69 36.0266  16
   1   5  -8 9.24574 3.05105  16
   1   5  -8 6.54941 3.43251  15
   1   5  -8 9.10723 3.03594   2
   1   5  -8 10.1581 2.76831   5
   1   5  -8 6.29745 2.33113  11
  -1  -5   8 10.7120 4.45857   9
   1   5  -7 737.335 24.9715  16
   1   5  -7 678.328 23.3373   2
   1   5  -7 673.225 20.1315  18
  -1  -5   7 701.107 27.7981   9
   1   5  -7 708.075 25.8488  15
   1   5  -6 402.761 15.6023   2
  -1  -5   6 380.524 18.3724   9
  -1  -5   6 413.887 16.0251   2
   1   5  -6 393.492 12.2998  18
   1   5  -6 403.829 17.1811  15
  -1  -5   5 457.415 17.3462   2
   1   5  -5 436.333 16.7668   2
   1   5  -5 427.746 18.2520   4
   1   5  -4 931.546 30.1071   2
  -1  -5   4 899.213 30.3679   2
  -1  -5   3 629.731 20.9968   8
   1   5  -3 588.832 21.3956   2
  -1  -5   3 600.786 21.9493   2
  -1  -5   2 1313.08 43.3803  17
   1   5  -2 1424.87 42.8352   2
  -1  -5   2 1354.59 43.0949   2
   1   5  -2 1408.07 39.5398   6
  -1  -5   2 1335.07 41.7402   8
  -1  -5   1 298.996 12.7054  17
  -1  -5   1 255.224 12.4069   2
  -1  -5   1 288.429 11.7770   8
   1   5  -1 288.839 10.4904   6
  -1  -5   0 118.950 7.33486   2
  -1  -5   0 99.6051 6.40341  17
  -1  -5   0 113.611 6.61982   8
  -1  -5  -1 999.795 31.9784   8
   1   5   1 960.383 32.3333   2
  -1  -5  -1 943.515 31.5194   9
   1   5   2 29.5408 4.66425   2
  -1  -5  -2 21.4634 3.63615   2
   1   5   2 37.4989 2.97611  17
  -1  -5  -2 30.8949 3.87755   8
  -1  -5  -2 30.1635 3.47437   9
  -1  -5  -2 35.3475 2.95076  12
   1   5   3 1844.85 52.7062  17
   1   5   3 1924.67 56.1410   2
  -1  -5  -3 1868.39 54.2190  14
  -1  -5  -3 1897.30 54.0325   9
  -1  -5  -3 1832.27 54.0158  12
   1   5   4 73.6713 6.04710   2
   1   5   4 78.1815 5.20670  12
  -1  -5  -4 73.3558 5.26682  14
  -1  -5  -4 73.3600 4.27034   9
   1   5   5 1644.50 50.8623  14
   1   5   5 1658.11 50.9093  12
   1   5   5 1669.14 51.8298   5
  -1  -5  -5 1676.85 49.3750  13
  -1  -5  -5 1745.47 51.7853   2
   1   5   5 1781.53 51.4984   2
   1   5   6 8.12333 3.39049   2
  -1  -5  -6 1.63216 2.34798   2
   1   5   6-0.42702 2.17822  12
   1   5   6 1.81227 3.38884   5
   1   5   6 5.87244 2.94651   8
   1   5   6 2.85112 1.64167  15
  -1  -5  -6 1.90023 1.65648  13
   1   5   6 4.64312 2.56921  14
  -1  -5  -7 660.752 19.5243  13
   1   5   7 380.058 21.0289  12
   1   5   7 706.722 23.3013  10
  -1  -5  -7 716.414 22.5654   2
   1   5   7 738.019 24.2699   8
   1   5   7 669.192 23.5748   5
   1   5   7 655.689 19.2064  15
   1   5   7 354.854 20.5728  14
   1   5   7 677.292 21.8676   2
   1   5   8 1194.82 34.3329  15
   1   5   8 1189.77 37.4766   2
   1   5   8 1170.82 39.6385   5
   1   5   8 1182.37 39.2323  10
  -1  -5  -8 1214.95 37.9975   2
   1   5   9 98.1747 8.34344   5
   1   5   9 102.439 6.69747   2
   1   5   9 93.2770 8.58886  12
   1   5   9 92.4336 7.57465  10
   1   5   9 89.4791 8.38992  14
   1   5  10 157.264 8.39248   2
   1   5  10 153.809 10.8023  18
   1   5  10 155.096 11.3117  14
   1   5  10 171.467 11.7316  12
   1   5  10 163.562 10.3467  10
   1   5  10 160.696 10.9217   5
   1   5  11 87.0208 8.32049  18
   1   5  11 89.5919 9.14927  12
   1   5  11 69.0884 7.87196   5
   1   5  11 75.4500 7.50246  10
   1   5  12 776.774 29.8155   5
   1   5  12 744.161 31.2325  14
   1   5  12 769.382 31.5080  12
   1   5  12 761.431 29.3544  10
   1   5  12 744.460 27.0953   4
   1   5  12 728.062 28.9877  18
   1   5  13 53.8464 6.37613   4
   1   5  13 60.7102 8.48412  14
   1   5  13 45.5767 6.67430  10
   1   5  13 50.0866 8.03122  12
   1   5  13 47.4571 6.54834  18
   1   5  14 122.728 9.69484  18
   1   5  14 103.874 4.90315   1
   1   5  14 101.961 8.74408   4
   1   5  14 103.331 4.90392   1
   1   5  14 114.881 9.93280  10
   1   5  15 129.865 11.2565  10
   1   5  15 155.240 10.5582  16
   1   5  15 166.184 12.3219   8
   1   5  15 174.365 11.5524   4
   1   5  16 10.3733 4.85478   8
   1   5  16 2.11428 4.68338   4
   1   5  16 12.7387 5.53855  10
   1   5  16 3.07054 3.73997  11
   1   5  17 503.862 25.3659  10
   1   5  17 581.043 26.1772  17
   1   5  17 576.838 23.2022   7
   1   5  17 510.881 24.9406   8
   1   5  17 596.139 23.2833  11
   1   5  17 497.755 23.0080  16
   1   5  17 568.252 24.6319   4
   1   5  18-1.84132 3.44510   7
   1   5  18 2.95291 4.00314  17
   1   5  18-0.62566 4.74418  11
   1   5  18 3.02496 5.06214  10
   1   5  18-2.80419 5.11374   8
   1   5  19 282.747 18.2805  17
   1   5  19 237.846 14.9792  16
   1   5  19 243.065 16.5703   8
   1   5  19 262.899 17.4968  10
   1   5  19 270.590 14.4528  11
   1   5  20 31.7055 7.27954  17
   1   5  20 18.7955 5.61342  16
   1   5  20 27.7037 6.83669   8
   1   5  20 34.5237 7.79452   6
   1   5  20 23.1554 7.15756  10
   1   5  20 23.9166 5.57255  11
   1   5  21 111.309 12.3960   6
   1   5  21 82.5681 10.9082  10
   1   5  21 86.0286 9.37012  16
  -1  -6  19 179.949 16.6730   9
  -1  -6  18 162.153 15.9415   9
  -1  -6  18 158.551 18.1893  17
  -1  -6  17 221.207 21.1841  17
  -1  -6  17 274.528 19.8461   9
   1   6 -16 48.4339 6.23245   5
  -1  -6  16 41.0363 9.61014   9
  -1  -6  16 58.7727 11.6647  17
  -1  -6  15 312.774 22.9918  17
  -1  -6  15 307.962 20.2935   9
   1   6 -15 314.392 14.7327   5
  -1  -6  14-3.39197 6.18575   9
  -1  -6  14 1.46262 6.74499  17
   1   6 -13 65.3668 3.32129   1
  -1  -6  13 70.6317 9.94870   9
   1   6 -13 65.5806 3.31249   1
  -1  -6  13 55.1365 10.0972  17
   1   6 -13 74.7284 7.53192  15
  -1  -6  12 86.7595 11.5349  17
   1   6 -12 96.2010 6.67549  11
  -1  -6  12 98.8309 10.9768   9
   1   6 -12 85.7185 8.18334  15
   1   6 -11 29.2998 5.06521  16
  -1  -6  11 25.4576 7.61934  17
   1   6 -11 27.5808 3.82082  11
  -1  -6  11 12.8934 5.98491   9
   1   6 -11 26.8149 5.20888  15
  -1  -6  10 117.726 11.4359   9
  -1  -6  10 145.692 13.2083  17
   1   6 -10 144.471 9.57161  16
   1   6 -10 127.564 7.78889   5
   1   6 -10 139.098 9.93755  15
   1   6 -10 126.091 7.35949  11
  -1  -6   9-1.78167 4.47234   9
   1   6  -9-1.58590 3.04049  16
   1   6  -9 1.27426 3.24825  15
   1   6  -9-2.25735 3.42142   2
   1   6  -9 2.31610 2.33076  11
   1   6  -9 2.44850 2.42456   5
   1   6  -8 26.2007 4.75353  15
   1   6  -8 29.1133 4.45187   2
   1   6  -8 32.1839 4.83148  16
  -1  -6   8 26.0616 5.91954   9
   1   6  -8 23.3699 3.42481   5
   1   6  -7 391.301 12.2735   7
   1   6  -7 460.277 17.0553   2
   1   6  -7 447.876 17.8932  16
   1   6  -7 445.916 18.9389  15
  -1  -6   7 465.272 21.1504   9
   1   6  -6 172.329 10.8027  15
   1   6  -6 189.250 11.4049   4
   1   6  -6 164.693 9.60418   2
  -1  -6   6 185.507 12.2493   9
  -1  -6   5 827.652 28.1849   2
   1   6  -5 762.824 27.2952   2
   1   6  -4 715.322 25.4915   2
  -1  -6   4 726.600 24.9528   8
  -1  -6   4 703.058 27.9631  17
  -1  -6   4 743.629 26.3062   2
   1   6  -3 1837.41 56.9367   2
  -1  -6   3 1864.07 56.1303   8
  -1  -6   3 1887.52 57.6523   2
  -1  -6   3 1886.28 59.0172  17
  -1  -6   2 840.169 29.1382   2
   1   6  -2 849.637 28.5913   2
  -1  -6   2 841.049 27.6415   8
   1   6  -2 789.770 25.0572   6
  -1  -6   2 830.552 29.1735  17
  -1  -6   1 1934.43 58.2212  17
  -1  -6   1 1905.55 58.7938   2
  -1  -6   1 1900.82 57.3770   8
  -1  -6   0 175.688 9.20849  17
  -1  -6   0 184.617 9.55038   8
  -1  -6  -1 394.106 15.6163   9
  -1  -6  -1 385.311 14.4915  17
   1   6   1 386.428 16.2785   2
  -1  -6  -1 372.962 15.4462   8
  -1  -6  -2 158.595 8.23544   9
  -1  -6  -2 146.993 8.54750   8
   1   6   2 151.589 9.31800   2
  -1  -6  -2 152.564 7.19432  17
  -1  -6  -3 1074.83 33.1976  14
  -1  -6  -3 1092.19 33.5944   9
  -1  -6  -3 1089.63 35.0184   8
  -1  -6  -3 1048.95 32.8816  12
   1   6   3 1061.31 35.4794   2
   1   6   4 1344.36 38.3524  17
  -1  -6  -4 1312.09 41.3679  14
  -1  -6  -4 1340.07 40.2694   9
   1   6   4 1407.61 43.0868   2
  -1  -6  -5 0.49284 2.62435   2
   1   6   5 4.01014 3.64576   2
   1   6   5-0.35119 1.33047  17
   1   6   6 862.534 24.6181   2
   1   6   6 864.667 24.4431  12
  -1  -6  -6 855.184 23.7759  10
   1   6   6 834.888 25.3398   5
  -1  -6  -6 837.716 21.7015  13
   1   6   7 9.05259 3.69509  14
  -1  -6  -7 91.1665 4.73486  13
   1   6   7 90.4402 6.65573   2
  -1  -6  -7 23.7598 4.35172   2
   1   6   7 90.1487 7.42246   8
   1   6   7 21.2195 4.26434  12
  -1  -6  -7 93.0943 6.27543  10
   1   6   7 92.8722 7.42154   5
   1   6   7 82.8214 4.92261  15
   1   6   8 1256.19 36.5722  10
   1   6   8 1248.86 31.4295  15
   1   6   8 1313.26 35.1152   2
   1   6   8 1298.10 37.3164   5
  -1  -6  -8 1227.26 31.6169  13
   1   6   8 1178.12 37.1576   8
   1   6   9 681.151 25.2957  10
   1   6   9 592.892 25.2946   8
   1   6   9 631.606 25.5213  14
   1   6   9 640.874 19.7961  15
   1   6   9 661.361 25.9888  12
   1   6   9 644.677 23.2243   2
   1   6   9 634.594 25.3385   5
   1   6  10 1556.23 51.5374  18
   1   6  10 1608.45 52.2093   8
   1   6  10 1541.44 52.0777  14
   1   6  10 1548.40 48.0742   2
   1   6  10 1582.90 51.4995   5
   1   6  10 1579.06 52.3773  12
   1   6  10 1495.07 50.8513  10
   1   6  11 486.541 18.6205   2
   1   6  11 488.533 22.1188   8
   1   6  11 452.569 21.3954  18
   1   6  11 482.368 21.4441  10
   1   6  11 507.615 22.1450   5
   1   6  11 514.727 23.1462  14
   1   6  11 495.187 22.8622  12
   1   6  12 284.234 16.1137   8
   1   6  12 286.811 15.9168  18
   1   6  12 296.934 15.8758  10
   1   6  12 257.817 15.5783   5
   1   6  12 285.861 17.0770  12
   1   6  12 281.005 17.0437  14
   1   6  13 200.447 13.3328   8
   1   6  13 177.500 14.1036  14
   1   6  13 162.527 12.2260  18
   1   6  13 174.160 13.9145  12
   1   6  13 194.046 12.8841  10
   1   6  13 188.213 11.0843   4
   1   6  14-1.70477 4.84403   8
   1   6  14-2.38183 4.09367   4
   1   6  14-0.84180 4.15986  10
   1   6  15 59.0238 3.87077   1
   1   6  15 62.1517 7.43125   4
   1   6  15 71.1577 8.61262   8
   1   6  15 57.4976 7.93151  10
   1   6  15 55.3142 3.86528   1
   1   6  16 82.9618 3.73886   1
   1   6  16 90.6975 9.26245  17
   1   6  16 100.404 10.5312  10
   1   6  16 91.0398 8.44535  16
   1   6  16 114.742 10.6296   8
   1   6  16 112.091 9.65862   4
   1   6  17 27.3063 6.22542   4
   1   6  17 22.6646 5.40415   7
   1   6  17 27.8127 6.69087   8
   1   6  17 31.1277 7.00129  10
   1   6  17 29.8931 5.70684  11
   1   6  17 26.7763 5.70627  17
   1   6  17 32.3348 5.85913  16
   1   6  18 132.508 12.6013  10
   1   6  18 167.603 13.2602  17
   1   6  18 143.316 11.0313  16
   1   6  18 159.103 12.3153   4
   1   6  18 146.554 10.8204  11
   1   6  18 158.156 11.3989   7
   1   6  18 157.428 13.2905   8
   1   6  19-3.05027 5.56260   8
   1   6  19 10.8947 4.27323   7
   1   6  19-1.23049 7.95028   6
   1   6  19 2.19533 5.24613  10
   1   6  19-3.41115 5.41558  11
   1   6  19 1.55053 4.40573  16
   1   6  19 3.90169 4.66192  17
   1   6  20 70.8971 8.15564  16
   1   6  20 79.5247 11.0042   6
   1   6  20 69.3481 7.64602  11
   1   6  20 44.5666 8.84330  10
   1   6  20 64.5007 9.21722   8
   1   6  21 28.4467 8.46099  10
   1   6  21 35.0868 6.68914  16
   1   6  21 32.0864 8.02148   6
  -1  -7  19 60.5278 12.0492   9
  -1  -7  18 93.4869 13.0143   9
  -1  -7  17 167.106 16.4004   9
  -1  -7  17 110.764 15.8993  17
  -1  -7  16 236.754 18.7138   9
  -1  -7  16 228.443 20.8226  17
  -1  -7  15-1.62092 7.74690  17
  -1  -7  15 7.50400 7.19343   9
   1   7 -15 1.34654 3.67283   5
  -1  -7  14 397.702 22.5666   9
   1   7 -14 312.370 9.99041   1
  -1  -7  14 345.542 23.9415  17
   1   7 -14 311.151 9.96541   3
   1   7 -14 327.652 9.99812   1
   1   7 -14 370.836 17.8686  15
   1   7 -13 14.2125 2.41584   1
  -1  -7  13 15.9387 7.72571  17
   1   7 -13 18.3085 5.13279  15
  -1  -7  13 20.9775 7.61065   9
   1   7 -13 13.4087 2.34238   1
   1   7 -12 404.863 16.1964  11
  -1  -7  12 404.303 23.1872   9
  -1  -7  12 396.781 24.8337  17
   1   7 -12 442.391 20.2639  15
   1   7 -11 19.7954 5.25292  15
   1   7 -11 7.77584 3.00617  11
  -1  -7  11 6.42351 6.01529   9
   1   7 -10 397.256 18.9546  15
   1   7 -10 422.413 18.1241  16
   1   7 -10 375.167 15.0239  11
  -1  -7  10 406.140 21.8317   9
   1   7 -10 359.376 15.1649   5
   1   7  -9 65.1681 7.51802  15
   1   7  -9 69.6238 6.59499   2
   1   7  -9 69.1297 7.11728  16
   1   7  -9 71.3309 5.53303  11
   1   7  -9 70.2808 5.70136   5
  -1  -7   9 76.6418 9.50466   9
   1   7  -8 128.146 8.66618   2
   1   7  -8 111.994 8.52290  16
   1   7  -8 121.414 9.56513  15
  -1  -7   8 102.041 10.4499   9
   1   7  -7 5.69585 1.46077   7
   1   7  -7 3.32984 4.76688   4
  -1  -7   7 2.60343 3.92927   9
   1   7  -7 2.73913 3.49361  15
   1   7  -7 4.36275 3.75273   2
  -1  -7   6 453.441 21.9582   9
   1   7  -6 496.359 19.3893   2
   1   7  -6 434.179 20.0778   4
  -1  -7   6 460.997 22.5440  17
  -1  -7   5 417.814 20.7565  17
  -1  -7   5 427.666 17.5215   8
   1   7  -5 450.790 18.4847   2
  -1  -7   5 447.999 20.9719   9
  -1  -7   4 269.983 13.6219   2
  -1  -7   4 269.645 12.3682   8
   1   7  -4 229.768 12.6277   2
  -1  -7   4 241.337 14.2623  17
  -1  -7   3 952.582 33.5381   2
  -1  -7   3 915.601 34.1878  17
  -1  -7   3 965.642 32.0510   8
   1   7  -3 968.539 33.0414   2
  -1  -7   2 483.866 20.6779   2
   1   7  -2 506.778 17.1644   6
  -1  -7   2 517.502 20.9099  17
  -1  -7   2 495.278 19.3909   8
   1   7  -2 517.147 20.5970   2
   1   7  -1 325.896 12.7523   6
  -1  -7   1 326.159 15.4470   2
  -1  -7   1 291.526 14.2274  17
  -1  -7   1 325.309 14.2857   8
  -1  -7   0 593.722 21.4870   8
   1   7   0 544.899 20.1490   6
  -1  -7  -1 675.155 23.1033  17
  -1  -7  -1 712.827 24.3851   8
   1   7   1 694.782 25.1581   2
  -1  -7  -2 1128.62 35.4511  17
   1   7   2 1167.80 38.7402   2
  -1  -7  -2 1154.00 37.4497   9
  -1  -7  -2 1202.96 38.1244   8
  -1  -7  -3 1059.44 35.1823   8
  -1  -7  -3 1045.97 32.9292  12
   1   7   3 1048.95 35.7939   2
  -1  -7  -3 1068.90 34.0128   9
  -1  -7  -3 1039.85 33.3098  14
  -1  -7  -4 297.739 12.2687  12
  -1  -7  -4 269.752 11.7028   9
  -1  -7  -4 280.084 12.1738  14
   1   7   4 260.796 13.7326   2
  -1  -7  -5 352.825 13.3793   9
  -1  -7  -5 359.814 15.0623  10
  -1  -7  -5 360.529 15.0124  14
   1   7   5 348.804 16.0001   2
  -1  -7  -6 1.72408 2.65029  10
   1   7   6-0.51417 4.05587   2
   1   7   7 411.484 13.7958   2
  -1  -7  -7 421.796 12.8990  10
  -1  -7  -7 425.849 10.4554  13
   1   7   7 427.803 14.8697   5
   1   7   7 421.321 15.6122   8
   1   7   8 83.9800 7.27012   2
   1   7   8 88.8855 8.14761   8
  -1  -7  -8 77.9577 4.93966  13
   1   7   8 73.1988 7.69351   5
   1   7   8 78.8084 5.35985  15
   1   7   9 628.591 25.2281   5
   1   7   9 604.489 25.6194   8
   1   7   9 630.312 23.3453   2
   1   7   9 584.580 25.1677  18
  -1  -7  -9 600.108 20.1000  13
   1   7   9 652.931 25.4142  12
   1   7   9 597.666 24.6940  14
   1   7   9 611.080 20.1447  15
   1   7  10 10.3587 5.59838   5
   1   7  10 17.3107 5.29425  18
   1   7  10 13.0989 4.65576   8
   1   7  10 13.5265 4.45348   2
   1   7  10 16.8883 2.30849  15
   1   7  10 12.3432 4.92428  14
   1   7  10 14.6068 5.11986  12
   1   7  11 347.368 18.0269  10
   1   7  11 377.403 19.1736   8
   1   7  11 352.125 18.7368  18
   1   7  11 361.143 16.0490   2
   1   7  11 402.019 19.6703  14
   1   7  11 401.640 19.7287  12
   1   7  11 361.007 18.7035   5
   1   7  12 398.492 17.1038   2
   1   7  12 427.939 21.0934   8
   1   7  12 459.960 21.9538  14
   1   7  12 409.293 20.5813  18
   1   7  12 409.865 20.0412  10
   1   7  12 383.728 20.8200  12
   1   7  13 8.60501 5.88005  12
   1   7  13 5.29540 5.01678   8
   1   7  13 3.32043 4.16918  10
   1   7  13 1.89211 6.11362  14
   1   7  14 139.831 11.5428  10
   1   7  14 123.459 9.14938  17
   1   7  14 141.422 9.96051   4
   1   7  14 147.044 12.2174   8
   1   7  15 131.779 11.7969  10
   1   7  15 130.535 9.73894  17
   1   7  15 127.213 9.85283   4
   1   7  15 108.677 11.1284   8
   1   7  16 525.374 25.4153   8
   1   7  16 559.616 22.9497   4
   1   7  16 536.832 25.5120  10
   1   7  16 477.028 16.6796   1
   1   7  16 503.276 22.3620  17
   1   7  17 58.1221 7.78781  17
   1   7  17 56.9679 7.31894  16
   1   7  17 51.9345 8.75413   8
   1   7  17 50.5779 7.41234   4
   1   7  17 65.4437 9.30349  10
   1   7  18 145.498 13.8214  10
   1   7  18 155.073 13.5875   8
   1   7  18 163.602 12.1585   7
   1   7  18 160.081 12.3163  17
   1   7  18 146.677 11.3036  11
   1   7  18 129.231 10.7626  16
   1   7  18 169.651 12.3824   4
   1   7  19 41.2993 7.75561   4
   1   7  19 57.5949 7.26893  16
   1   7  19 45.2093 6.80368   7
   1   7  19 59.6010 9.68894  10
   1   7  19 61.5192 7.47483  11
   1   7  19 36.4047 7.83468   8
   1   7  19 45.4461 8.87728   6
   1   7  20 2.18070 6.19619   8
   1   7  20 9.31508 7.65381   6
   1   7  20-0.80217 3.96391  16
   1   7  20 7.13402 6.24286  10
   1   7  20-2.94433 5.61966  11
   1   7  21 111.121 13.2481   6
   1   7  21 93.3881 12.3517  10
   1   7  21 83.5574 9.18971  16
  -1  -8  18 232.786 20.0863   9
  -1  -8  17 20.8878 9.08466   9
  -1  -8  17-1.85444 9.16647  17
  -1  -8  16 125.598 14.8538   9
  -1  -8  16 115.447 15.8658  17
   1   8 -15 54.1285 7.69956  15
  -1  -8  15 54.1925 12.0368  17
  -1  -8  15 75.8104 11.6160   9
   1   8 -14 8.83172 5.04463  15
  -1  -8  14 5.15832 7.24263   9
  -1  -8  14 3.21700 7.82281  17
   1   8 -14 10.0719 2.06686   1
  -1  -8  13 239.101 17.0535   9
   1   8 -13 210.179 9.27216  11
   1   8 -13 231.470 13.5160  15
  -1  -8  12 123.414 13.1046   9
   1   8 -12 114.143 7.45944  11
   1   8 -12 119.066 10.4670  15
  -1  -8  11 551.980 27.3820   9
   1   8 -11 499.874 18.9441  11
   1   8 -11 508.333 23.5814  15
  -1  -8  10 145.249 13.4782   9
   1   8 -10 158.208 8.60488  11
   1   8 -10 165.171 12.1870  15
   1   8 -10 149.103 9.86671   2
   1   8  -9 242.537 14.9381  15
   1   8  -9 257.871 13.4699   2
  -1  -8   9 263.533 17.5197   9
  -1  -8   8 1129.43 42.8802   9
   1   8  -8 1126.99 37.2547   2
   1   8  -8 1133.19 38.1929  16
   1   8  -8 1051.70 30.8326   7
  -1  -8   8 1122.42 43.8797  17
   1   8  -8 1125.15 40.1529  15
  -1  -8   8 1146.90 37.1085   8
  -1  -8   7 2.06244 3.39416   8
  -1  -8   7 1.89463 4.36898   9
   1   8  -7 2.76646 4.39240   2
  -1  -8   7 2.02436 4.58083  17
   1   8  -7 3.66589 3.59730  16
   1   8  -7 0.71845 5.52224   4
   1   8  -7 2.07859 1.61988   7
   1   8  -7 3.05405 4.17749  15
  -1  -8   6 665.438 25.1224   8
   1   8  -6 669.733 25.8230   2
  -1  -8   6 686.254 29.4748   9
  -1  -8   6 703.088 30.1340  17
  -1  -8   5 127.307 8.71939   8
   1   8  -5 106.568 8.91963   2
  -1  -8   5 137.185 11.0733   9
  -1  -8   5 118.973 10.8498  17
  -1  -8   4 949.859 32.9864   8
   1   8  -4 986.198 34.1448   2
  -1  -8   4 988.519 36.6171   9
  -1  -8   4 911.833 35.8381  17
  -1  -8   3 108.774 8.93527  17
  -1  -8   3 90.4194 8.45745   2
  -1  -8   3 94.0725 7.41780   8
   1   8  -3 96.1534 8.65035   2
  -1  -8   2 221.563 12.5972  17
   1   8  -2 198.129 9.18885   6
  -1  -8   2 205.849 12.5518   2
  -1  -8   2 187.845 10.9357   8
   1   8  -2 234.959 12.6852   2
  -1  -8   1 79.7359 7.68367   9
  -1  -8   1 76.7429 7.70150   2
   1   8  -1 83.2665 5.82429   6
  -1  -8   1 81.7527 6.98288   8
  -1  -8   1 68.7202 6.88237  17
   1   8  -1 96.1013 8.37667   2
  -1  -8   0 595.982 23.1542  17
  -1  -8   0 647.896 23.8326   8
  -1  -8   0 640.836 25.3772   2
  -1  -8  -1 1506.95 41.6357  17
  -1  -8  -1 1476.67 43.1546   8
  -1  -8  -2 404.332 13.6931   8
  -1  -8  -2 384.052 10.5515  17
   1   8   2 410.420 15.0053   2
  -1  -8  -3 1482.54 47.5018   9
  -1  -8  -3 1541.66 46.2120  12
   1   8   3 1508.35 49.5175   2
  -1  -8  -3 1529.01 48.7902   8
  -1  -8  -4 653.991 23.7805  12
   1   8   4 709.603 26.8045   2
  -1  -8  -4 698.707 24.2261   9
  -1  -8  -4 695.550 24.2219  14
  -1  -8  -5 9.05811 3.17383  14
  -1  -8  -5 9.18428 3.30373  10
   1   8   5 10.6307 5.06025   2
  -1  -8  -5 7.35228 2.62890   9
  -1  -8  -5 9.89025 4.06108   2
   1   8   6 693.937 27.7347   8
  -1  -8  -6 719.955 27.3808   2
  -1  -8  -6 681.268 25.1534  10
   1   8   6 681.067 26.4783   2
   1   8   7 6.65707 3.66177   8
   1   8   7 5.81162 4.25902   2
  -1  -8  -7 6.28841 2.98263  10
  -1  -8  -7 11.5452 2.64405  13
   1   8   8 552.744 24.7745   8
   1   8   8 586.263 23.2060   2
   1   8   8 596.680 20.7750  15
   1   8   8 592.222 24.1852   5
  -1  -8  -8 559.900 19.7434  13
  -1  -8  -8 548.201 21.9295  10
   1   8   9 1.32018 3.84150  12
   1   8   9 1.39018 4.81802   5
   1   8   9-1.48075 4.20731  18
  -1  -8  -9 0.28681 1.64963  13
   1   8   9 0.50106 1.36612  17
   1   8   9 0.66338 2.20288  15
   1   8   9 1.69817 4.17298   2
   1   8   9-1.61336 4.04983   8
   1   8  10 866.463 32.9378  12
   1   8  10 830.785 32.7915   5
   1   8  10 843.244 33.3399  18
  -1  -8 -10 848.535 27.0919  13
   1   8  10 859.603 34.0916   8
   1   8  10 893.938 27.3541  15
   1   8  10 849.165 26.1366  17
   1   8  10 858.401 30.8728   2
   1   8  11 261.445 10.7677  17
   1   8  11 264.353 13.9001   2
   1   8  11 248.616 15.9576   8
   1   8  11 257.399 15.7842  14
   1   8  11 284.157 10.1799  15
   1   8  11 272.509 16.0317  12
   1   8  11 243.340 15.5157  18
   1   8  12 11.1373 3.12976  17
   1   8  12 12.2997 5.94694  14
   1   8  12 20.3084 5.82066  12
   1   8  12 12.0576 4.68715   2
   1   8  12 8.24577 4.88955   8
   1   8  13 272.395 12.6791  17
   1   8  13 325.603 18.3485   8
   1   8  13 292.687 14.3083   2
   1   8  14 69.1942 8.89454  10
   1   8  14 55.8051 5.96516  17
   1   8  14 62.1889 8.99754   8
   1   8  15 486.829 20.4289  17
   1   8  15 495.842 25.2238   8
   1   8  15 540.711 22.2023   4
   1   8  15 496.747 24.8612  10
   1   8  16 73.8634 7.86901  17
   1   8  16 68.9873 9.54867  10
   1   8  16 76.7041 10.2110   8
   1   8  16 85.0385 8.82595   4
   1   8  17 373.870 18.7440   4
   1   8  17 362.089 17.9819  17
   1   8  17 350.176 21.3674  10
   1   8  17 378.872 21.7445   8
   1   8  18 102.845 12.0244   8
   1   8  18 101.351 10.2187   7
   1   8  18 94.6827 11.4808  10
   1   8  18 112.789 10.3891   4
   1   8  18 75.4635 11.2059   6
   1   8  18 91.7941 9.27625  16
   1   8  19 114.533 13.4878   6
   1   8  19 92.3975 11.8802   8
   1   8  19 129.315 13.2762  10
   1   8  19 119.197 11.0851   7
   1   8  19 107.345 10.2508  11
   1   8  20 8.00556 6.09280   8
   1   8  20-8.38046 7.74355   6
   1   8  20 15.3753 5.32952  16
   1   8  20 4.95506 6.02457  10
   1   8  20 13.5701 5.44485  11
   1   8  21 2.84395 6.55795   6
   1   8  21 4.13256 4.52244  16
   1   8  21 1.27601 6.20317  10
  -1  -9  17 208.294 19.1671   9
  -1  -9  16 35.0706 11.0223  17
  -1  -9  16 28.8189 10.0246   9
   1   9 -15 132.885 11.4406  15
  -1  -9  15 102.813 13.5678   9
   1   9 -14 108.305 10.4758  15
  -1  -9  14 94.4318 12.8690   9
   1   9 -13 17.8077 5.78151  15
  -1  -9  13 30.5056 9.43437   9
   1   9 -12 310.774 13.7650  11
  -1  -9  12 337.606 22.1442   9
   1   9 -12 312.565 18.1473  15
   1   9 -11 1.77995 4.73904  15
  -1  -9  11 1.22953 6.36267   9
   1   9 -11 0.40030 2.81977  11
  -1  -9  11-5.66422 8.43037  17
  -1  -9  11-1.18445 4.17176   8
   1   9 -10 262.294 13.7452   2
   1   9 -10 247.479 15.5510  15
  -1  -9  10 241.033 18.9365  17
  -1  -9  10 262.131 18.4612   9
  -1  -9  10 225.182 13.1051   8
   1   9  -9 104.911 10.0153  15
  -1  -9   9 109.467 12.5021  17
   1   9  -9 81.1709 8.27272   2
  -1  -9   9 83.4641 7.90390   8
  -1  -9   9 113.030 11.9684   9
  -1  -9   8 251.353 17.5013   9
   1   9  -8 263.783 9.27682   7
   1   9  -8 254.043 14.2508   2
  -1  -9   8 219.294 17.2868  17
  -1  -9   8 269.730 13.9660   8
   1   9  -8 275.907 16.2772  15
   1   9  -7 555.067 25.7753  15
  -1  -9   7 570.817 27.7563   9
  -1  -9   7 621.422 23.8319   8
   1   9  -7 613.516 19.9173   7
   1   9  -7 582.280 24.2953   2
  -1  -9   7 556.554 27.9958  17
  -1  -9   6 3.99673 3.79323   8
  -1  -9   6 1.95535 4.83200   9
   1   9  -6 3.26369 1.90124  18
  -1  -9   6 8.93319 5.35920  17
   1   9  -6 3.15638 4.72177   2
  -1  -9   5 1077.58 40.1873  17
   1   9  -5 964.516 36.2390   2
  -1  -9   5 1059.40 40.2692   9
  -1  -9   5 1046.57 35.9235   8
  -1  -9   4 4.99001 4.36715  17
  -1  -9   4 1.13615 3.26803   8
   1   9  -4 2.59541 4.53473   2
  -1  -9   3 1103.28 39.0272  17
  -1  -9   3 1054.93 36.4952   8
   1   9  -3 1021.43 37.4231   2
  -1  -9   2 248.759 13.2310   8
  -1  -9   2 276.627 15.2324   2
  -1  -9   2 226.217 13.5026  17
   1   9  -2 238.970 13.8648   2
  -1  -9   1 50.3554 7.13359   2
  -1  -9   1 42.4885 5.79552   8
  -1  -9   1 40.6184 6.30654   9
   1   9  -1 53.5568 4.88860   6
  -1  -9   1 47.1292 6.15478  17
   1   9  -1 47.7662 6.83486   2
  -1  -9   0 169.250 11.1068   2
  -1  -9   0 166.279 9.49197  17
  -1  -9   0 163.053 10.2662   9
  -1  -9   0 167.702 9.89980   8
  -1  -9  -1 25.3097 5.36573   2
  -1  -9  -1 19.3547 3.80313  17
  -1  -9  -1 30.4119 4.82916   8
  -1  -9  -2 951.532 35.1405   2
  -1  -9  -2 954.804 33.4386   8
  -1  -9  -2 906.121 30.5450  17
   1   9   2 949.955 34.4656   2
  -1  -9  -3 111.985 8.96518   8
   1   9   3 112.652 9.76053   2
  -1  -9  -3 144.523 7.94832  12
  -1  -9  -4 297.779 11.1894  14
   1   9   4 315.004 14.1416   2
   1   9   4 308.748 14.3596   8
  -1  -9  -4 301.775 10.9310  12
  -1  -9  -5 176.790 9.96634  12
  -1  -9  -5 191.430 10.9453  10
  -1  -9  -5 205.650 12.9782   2
  -1  -9  -5 183.949 10.2660  14
   1   9   5 162.770 11.6274   8
   1   9   5 174.093 11.7443   2
   1   9   5 162.919 11.0224   5
  -1  -9  -5 183.997 9.75869   9
   1   9   6 63.8126 7.77726   2
  -1  -9  -6 63.0927 6.27775  10
   1   9   6 65.9325 7.56479   8
  -1  -9  -6 59.3909 6.15049  14
   1   9   7 910.179 33.8378   2
  -1  -9  -7 924.990 32.3820  10
   1   9   7 944.235 35.7872   8
   1   9   8 143.124 10.8305   2
  -1  -9  -8 162.914 8.52854  13
   1   9   8 160.445 9.19464  15
  -1  -9  -8 146.903 9.72909  10
   1   9   8 149.000 11.9014   8
   1   9   9 1320.55 47.5926  18
   1   9   9 1378.76 46.1083   2
   1   9   9 1403.04 43.0102  15
   1   9   9 1413.62 47.6539   5
  -1  -9  -9 1330.74 41.7885  13
  -1  -9  -9 1363.38 44.9057  10
   1   9   9 1376.87 48.9238   8
   1   9  10 14.6516 3.16634  15
   1   9  10 12.5506 5.44370   2
  -1  -9 -10 14.6867 2.79951  13
   1   9  10 21.9660 5.81529   8
  -1  -9 -11 172.594 7.77538  13
   1   9  11 191.208 12.9536  12
   1   9  11 181.598 8.11864  15
   1   9  11 198.742 13.9923   8
   1   9  11 173.651 11.4747   2
   1   9  12 210.117 14.8928   8
   1   9  12 229.543 15.2115  12
   1   9  12 218.363 12.7179   2
   1   9  12 187.621 8.20264  17
   1   9  13 6.33320 4.98260   2
   1   9  13 5.96365 2.91054  17
   1   9  13 4.08494 5.04852   8
   1   9  14 190.412 9.54703  17
   1   9  14 187.849 14.8696   8
   1   9  14 178.830 11.7019   2
   1   9  15 6.51740 5.45469   8
   1   9  15 3.77915 3.45811  17
   1   9  16 322.614 16.8567   4
   1   9  16 323.727 20.5671   8
   1   9  17 9.13950 6.26609   8
   1   9  17 15.7253 6.16664   4
   1   9  17 30.9516 8.28649   6
   1   9  18 163.591 13.5514   7
   1   9  18 134.103 14.3953   8
   1   9  18 168.091 12.3403   4
   1   9  18 147.190 15.3239   6
   1   9  19 45.0357 9.34931   8
   1   9  19 39.7001 7.51698   7
   1   9  19 34.2267 8.55591   6
   1   9  19 38.1097 6.56234  16
   1   9  19 39.5754 7.60086  11
   1   9  20 113.823 13.6691   6
   1   9  20 86.7135 9.63125  11
   1   9  20 83.1141 9.25784  16
   1   9  20 80.2911 11.5550   8
  -1 -10  16 195.353 18.8395   9
   1  10 -15 46.8558 8.37670  15
  -1 -10  15 50.4478 11.9225   9
   1  10 -14 73.5147 9.98613  15
  -1 -10  14 63.6519 11.4210   9
  -1 -10  13 256.340 21.8981  17
   1  10 -13 246.342 16.7465  15
  -1 -10  13 265.504 20.6940   9
  -1 -10  12 11.0751 8.08217  17
  -1 -10  12 31.2577 9.04007   9
   1  10 -12 17.4462 6.16392  15
   1  10 -11 251.378 16.6614  15
  -1 -10  11 217.866 19.2774  17
  -1 -10  11 255.779 19.1210   9
   1  10 -11 265.018 12.2348  11
  -1 -10  10-0.63881 4.87693   8
  -1 -10  10-1.26116 5.81582   9
  -1 -10  10 1.40002 5.69384  17
   1  10 -10-1.86920 5.58464   2
   1  10 -10 1.92246 5.04686  15
  -1 -10   9 179.151 15.5219   9
   1  10  -9 189.885 12.4284   2
  -1 -10   9 184.120 11.7972   8
   1  10  -9 156.221 13.0122  15
  -1 -10   9 165.604 15.9833  17
   1  10  -8 70.7916 8.26666   2
   1  10  -8 96.8060 10.1417  15
  -1 -10   8 74.9217 7.80733   8
  -1 -10   8 75.3967 10.3705   9
  -1 -10   8 76.1476 10.3979  17
   1  10  -8 83.7004 4.76801   7
   1  10  -7 72.7868 5.18927   7
  -1 -10   7 81.6148 7.80760   8
   1  10  -7 69.3431 8.77320  15
   1  10  -7 67.4230 3.16956  18
  -1 -10   7 67.4113 9.96009  17
  -1 -10   7 58.7645 9.47398   9
   1  10  -7 85.6445 8.93011   2
   1  10  -6 133.832 10.8648   2
  -1 -10   6 126.693 9.60472   8
   1  10  -6 117.479 6.18491  18
  -1 -10   6 137.320 12.6259  17
  -1 -10   6 107.979 11.4427   9
   1  10  -5 93.3752 9.53318   2
  -1 -10   5 78.0820 7.78153   8
   1  10  -5 82.8571 5.69383  18
  -1 -10   5 75.4677 9.87268   9
  -1 -10   5 81.8988 9.81352  17
   1  10  -4 1306.99 46.2967   2
  -1 -10   4 1381.98 45.5446   8
  -1 -10   4 1344.72 48.4346  17
   1  10  -3 7.96719 5.75030   2
  -1 -10   3 3.15211 3.75463   8
  -1 -10   3 2.43900 4.50713  17
   1  10  -2 334.442 17.4429   2
  -1 -10   2 321.996 16.1496   8
  -1 -10   2 291.494 17.2515   9
  -1 -10   2 305.095 16.5593  17
   1  10  -1 171.011 11.6977   2
  -1 -10   1 185.005 10.5205   8
  -1 -10   1 154.542 10.9837   9
  -1 -10   0 146.855 10.1410  17
  -1 -10   0 178.411 11.2425   8
  -1 -10   0 184.264 12.2391   9
  -1 -10  -1 300.723 17.2063   2
  -1 -10  -1 320.659 16.4552   9
  -1 -10  -1 307.238 14.2415  17
  -1 -10  -1 311.510 15.7706   8
  -1 -10  -2 156.477 12.1162   2
   1  10   2 170.626 12.1433   2
  -1 -10  -2 148.070 10.4757   8
   1  10   2 147.292 10.1630   6
  -1 -10  -2 142.340 8.55091  17
  -1 -10  -2 145.300 10.2204   9
   1  10   3 545.787 23.9488   6
   1  10   3 589.481 25.1002   2
  -1 -10  -3 599.795 24.1843   8
  -1 -10  -3 581.592 21.3660  12
   1  10   4 18.8471 4.68066   6
  -1 -10  -4 21.3765 3.98144  14
  -1 -10  -4 29.0055 4.56137  12
   1  10   4 30.9342 6.60122   2
   1  10   5 257.668 15.2716   8
  -1 -10  -5 234.804 12.3338  14
   1  10   5 230.024 14.2329   2
  -1 -10  -5 229.893 11.9877  12
   1  10   5 228.039 13.4741   5
  -1 -10  -5 255.211 13.4090  10
  -1 -10  -6 208.870 12.1525  14
  -1 -10  -6 232.400 12.7389  10
   1  10   6 235.078 14.9877   8
   1  10   6 258.440 14.8491   2
   1  10   6 230.307 13.8144   5
   1  10   7 20.4976 5.57928   8
   1  10   7 30.3379 6.60499   2
  -1 -10  -7 26.5057 4.65381  10
   1  10   8 480.951 23.6433   8
   1  10   8 492.258 22.1513   2
  -1 -10  -8 477.013 18.7177  13
  -1 -10  -8 496.222 20.7157  10
  -1 -10  -9 226.674 11.0024  13
   1  10   9 264.030 14.9753   2
   1  10   9 255.159 16.2279   8
   1  10   9 235.495 12.0402  15
  -1 -10  -9 245.782 13.4176  10
   1  10  10 848.601 35.3876   8
   1  10  10 876.686 29.1364  15
   1  10  10 871.545 32.5801   2
  -1 -10 -10 813.052 27.7538  13
   1  10  11 176.289 13.6610   8
   1  10  11 149.011 8.37002  15
   1  10  11 151.005 11.5057   2
  -1 -10 -11 140.429 7.61629  13
   1  10  12 208.631 9.53261  15
   1  10  12 211.937 15.7634   8
   1  10  12 216.682 13.4712   2
   1  10  13 141.044 13.1416   8
   1  10  13 148.079 11.2448   2
   1  10  14 167.728 14.3574   8
   1  10  14 160.034 11.8112   2
   1  10  15 332.862 21.0273   8
   1  10  16 110.155 10.0083   4
   1  10  16 98.2758 12.7737   6
   1  10  16 93.4576 11.7343   8
   1  10  17 110.880 10.1355   4
   1  10  17 99.0179 12.8456   8
   1  10  17 119.806 13.9649   6
   1  10  18 5.35931 5.94063   7
   1  10  18 2.89912 6.80733   6
   1  10  18-7.36346 8.98144   8
   1  10  19 16.6646 4.99431  16
   1  10  19 34.9139 7.98834   7
   1  10  19 31.2528 9.54188   6
   1  10  19 12.4333 8.35088   8
   1  10  20 72.6776 9.32945  11
   1  10  20 77.7206 11.3141   8
   1  10  20 82.1261 8.97000  16
   1  10  20 68.3851 12.1629   6
  -1 -11  15 80.9073 13.1704   9
   1  11 -15 64.4072 9.89384  15
  -1 -11  15 76.0081 14.3416  17
  -1 -11  14 95.8248 14.0555   9
  -1 -11  14 82.1896 14.9768  17
   1  11 -14 95.4200 11.4281  15
  -1 -11  13 163.565 18.3965  17
   1  11 -13 168.256 14.3398  15
  -1 -11  13 179.371 17.5664   9
  -1 -11  12 181.694 19.3182  17
  -1 -11  12 225.873 19.4465   9
   1  11 -12 246.250 16.8416  15
  -1 -11  11 23.4085 9.40660  17
   1  11 -11 13.5582 6.01924  15
  -1 -11  11 25.0699 8.92733   9
   1  11 -11 18.2403 6.11152   2
  -1 -11  10 262.407 20.5545  17
  -1 -11  10 229.731 18.7495   9
   1  11 -10 260.736 17.4923  15
   1  11 -10 249.032 15.1371   2
  -1 -11   9 40.0961 9.29070   9
  -1 -11   9 28.9666 6.05270   8
   1  11  -9 29.9287 2.35604   7
  -1 -11   9 38.8042 8.99134  17
   1  11  -9 22.6930 6.52465  15
   1  11  -9 32.6396 7.05985   2
  -1 -11   8 196.491 16.2896   9
  -1 -11   8 184.873 12.4260   8
  -1 -11   8 183.054 16.0908  17
   1  11  -8 196.671 8.61662   7
   1  11  -8 191.268 13.3151   2
   1  11  -8 175.387 14.1208  15
   1  11  -7 37.1822 7.36055  15
  -1 -11   7 38.7147 8.01825  17
   1  11  -7 28.0865 3.66892   7
  -1 -11   7 38.6111 6.34040   8
  -1 -11   7 38.1752 8.65262   9
   1  11  -7 35.9076 7.30324   2
   1  11  -7 35.8866 2.31444  18
   1  11  -6 123.591 11.1933   2
   1  11  -6 141.546 12.2809  15
  -1 -11   6 128.134 10.3721   8
   1  11  -6 118.371 6.44188  18
  -1 -11   6 124.405 12.5234   9
  -1 -11   6 118.892 12.2823  17
  -1 -11   5 305.867 16.5896   8
  -1 -11   5 311.596 19.3406  17
   1  11  -5 318.676 13.1576  18
   1  11  -5 336.426 18.1640   2
  -1 -11   4 220.578 13.6363   8
  -1 -11   4 254.178 16.1122  17
   1  11  -4 205.168 10.8371  18
   1  11  -4 260.002 15.7016   2
  -1 -11   3 501.369 22.2211   8
   1  11  -3 505.139 23.4782   2
  -1 -11   3 525.038 24.2175  17
  -1 -11   3 468.892 24.6639   9
   1  11  -2 321.981 17.6969   2
  -1 -11   2 293.187 16.0552   8
  -1 -11   2 311.844 18.4979   9
  -1 -11   1 128.006 10.1995   8
   1  11  -1 113.326 11.0826   2
  -1 -11   1 132.765 11.4230   9
  -1 -11   1 124.470 9.81169  17
  -1 -11   0 388.603 20.2408   9
  -1 -11   0 411.170 19.2990   8
  -1 -11   0 384.176 17.9356  17
  -1 -11  -1 253.496 15.4156   9
   1  11   1 258.174 13.8344   6
  -1 -11  -1 249.160 14.5252   8
  -1 -11  -1 249.164 12.9135  17
   1  11   2 1097.29 39.5014   2
  -1 -11  -2 1076.44 38.1857   9
   1  11   2 1030.45 37.3756   6
  -1 -11  -2 981.899 34.1755  17
  -1 -11  -2 1061.04 37.9715   8
   1  11   3 151.099 11.0114   6
  -1 -11  -3 117.302 9.99839   8
  -1 -11  -3 134.562 8.52770  12
  -1 -11  -3 147.770 10.4999   9
   1  11   3 148.760 12.1800   2
   1  11   4 353.737 18.8679   2
   1  11   4 350.180 18.4689   6
  -1 -11  -4 330.502 15.0781  12
  -1 -11  -4 344.265 15.7225  14
  -1 -11  -4 363.870 17.0783   9
   1  11   5 13.6454 6.61539   2
   1  11   5 11.2912 4.76457   6
   1  11   5 10.9270 4.58483   8
  -1 -11  -5 15.1073 3.93854  12
   1  11   5 14.7558 5.69200   5
  -1 -11  -5 12.1937 3.82622  14
   1  11   6 41.4734 7.34203   2
  -1 -11  -6 45.9087 6.22552  14
   1  11   6 45.2783 7.51054   5
   1  11   6 50.6513 7.70169   8
  -1 -11  -6 61.8816 7.06034  10
   1  11   6 52.6921 7.76897   6
   1  11   7 173.918 12.8054   5
   1  11   7 197.720 13.5470   2
   1  11   7 191.566 14.1375   8
  -1 -11  -7 189.680 11.8942  10
  -1 -11  -8 252.959 12.4951  13
  -1 -11  -8 236.628 13.6066  10
   1  11   8 269.800 17.0429   8
   1  11   8 248.076 15.7014   2
   1  11   9 314.502 15.2949  15
  -1 -11  -9 323.446 14.1415  13
   1  11   9 353.918 20.1010   8
   1  11   9 300.285 17.4801   2
   1  11  10 2.03786 3.26084  15
  -1 -11 -10 1.97682 2.21975  13
   1  11  10 2.13144 4.82297   8
   1  11  10 0.76431 5.34130   2
   1  11  11 169.549 9.71257  15
  -1 -11 -11 166.425 8.79343  13
   1  11  11 180.395 14.9838   8
   1  11  11 181.683 13.2170   2
   1  11  12 75.7977 6.16311  15
   1  11  12 79.2524 9.20559   2
  -1 -11 -12 74.0666 5.41694  13
   1  11  12 73.6546 10.5047   8
   1  11  13 244.345 15.3986   2
   1  11  13 257.668 18.0923   8
   1  11  14 254.874 18.5404   8
   1  11  14 278.144 20.1639   6
   1  11  15 116.401 13.3613   8
   1  11  15 124.592 14.0098   6
   1  11  16 373.955 23.3820   8
   1  11  16 348.824 23.3779   6
   1  11  17 15.7995 6.15113   4
   1  11  17 5.88264 7.83480   6
   1  11  17 1.27206 7.49233   8
   1  11  18 87.7306 11.0191   7
   1  11  18 86.1019 12.8403   6
   1  11  18 70.9526 12.2110   8
   1  11  19-3.42979 6.08826   7
   1  11  19-3.09043 6.99299   6
   1  11  19-1.30229 7.40090   8
   1  11  20 58.2438 9.67019   7
   1  11  20 61.5117 11.4942   8
   1  12 -16 66.4747 9.96289  15
   1  12 -15 1.07028 7.04435  15
  -1 -12  14 79.6814 13.4389   9
   1  12 -14 54.6033 9.67949  15
  -1 -12  14 49.1330 12.7633  17
  -1 -12  13 37.3602 11.1642   9
   1  12 -13 29.9128 7.96350  15
  -1 -12  13 18.0441 9.90088  17
  -1 -12  12 84.8919 13.3012   9
  -1 -12  12 49.9749 11.3784  17
   1  12 -12 66.8921 9.80628  15
  -1 -12  11 106.077 15.0355  17
  -1 -12  11 117.710 14.6368   9
   1  12 -11 109.269 8.24630   5
   1  12 -11 83.7425 11.3008  15
   1  12 -10 4.45989 5.77014  15
  -1 -12  10-1.54423 7.75284  17
  -1 -12  10 2.84957 7.26409   9
  -1 -12   9 224.227 18.3310   9
   1  12  -9 222.966 16.6642  15
   1  12  -9 211.960 8.07611   7
  -1 -12   9 206.723 18.4101  17
  -1 -12   8 94.1671 12.4251   9
   1  12  -8 92.3470 10.9476  15
   1  12  -8 103.039 6.25473   7
  -1 -12   8 113.401 13.3444  17
  -1 -12   7 359.648 22.4472   9
  -1 -12   7 352.171 22.1404  17
   1  12  -7 304.288 10.0921  18
   1  12  -7 354.252 20.5164  15
  -1 -12   6 34.3876 8.39294  17
   1  12  -6 30.1183 3.53720  18
   1  12  -6 27.8595 7.09990  15
  -1 -12   5 244.718 14.8697   8
  -1 -12   5 243.263 17.3530  17
   1  12  -5 247.613 11.2432  18
  -1 -12   4 183.861 12.9660   8
  -1 -12   4 182.912 14.4111  17
  -1 -12   3-9.73935 4.93316   8
  -1 -12   3 3.20795 5.45362   9
  -1 -12   2 91.4577 9.76436  17
  -1 -12   2 115.909 11.5298   9
  -1 -12   2 99.2422 9.61793   8
   1  12  -2 120.428 8.93012  18
  -1 -12   1 213.679 13.5632  17
  -1 -12   1 214.411 13.6880   8
  -1 -12   1 221.838 15.3549   9
  -1 -12   0 43.2371 6.71028   8
  -1 -12   0 39.4964 5.94185  17
   1  12   0 42.0957 5.74648   6
  -1 -12   0 26.4679 6.56183   9
  -1 -12  -1 584.442 25.9618   8
   1  12   1 589.861 24.9367   6
  -1 -12  -2 414.652 20.5692   8
  -1 -12  -2 435.490 21.2316   9
   1  12   2 426.595 20.3796   6
  -1 -12  -3 383.360 16.5299  12
   1  12   3 392.100 19.6100   6
  -1 -12  -3 385.481 19.3755   9
  -1 -12  -4 17.9907 4.04327  12
  -1 -12  -4 21.9131 4.49628  14
  -1 -12  -4 25.0037 5.29718   9
   1  12   5 894.051 36.7219   8
  -1 -12  -5 912.289 32.0535  12
   1  12   5 877.549 35.0392  18
  -1 -12  -5 937.062 32.6347  14
   1  12   5 910.631 34.7578   5
   1  12   5 903.907 36.3384   6
  -1 -12  -6 117.960 9.24316  14
   1  12   6 106.263 10.5964   6
   1  12   6 112.613 11.1563   8
   1  12   7 735.300 32.7560   6
   1  12   7 749.016 32.8309   8
   1  12   8 304.295 15.9330  15
   1  12   8 303.790 19.5302   6
   1  12   8 311.879 19.2440   8
   1  12   9 548.389 28.2271   8
  -1 -12  -9 617.254 22.9167  13
   1  12   9 600.985 24.4156  15
   1  12  10 219.090 16.5869   8
  -1 -12 -10 223.001 11.1556  13
   1  12  10 213.287 12.4274  15
   1  12  11 12.5446 3.70025  15
  -1 -12 -11 11.9752 3.11021  13
   1  12  12 24.8255 8.22513   6
   1  12  12 24.1556 7.60703   8
   1  12  12 22.6944 4.36809  15
  -1 -12 -12 24.5450 3.61140  13
   1  12  13 41.1772 4.82984  15
   1  12  13 30.9738 8.36602   8
   1  12  13 36.5850 8.81590   6
   1  12  14 143.293 14.6299   8
   1  12  14 157.121 15.4812   6
   1  12  15 88.0384 12.5611   8
   1  12  15 112.893 13.4356   6
   1  12  16 23.7265 8.39489   8
   1  12  16 38.7273 9.29012   6
   1  12  17 117.665 14.1221   8
   1  12  17 91.7990 13.3247   6
   1  12  18 1.35173 7.77478   8
   1  12  18-3.13379 7.35859   6
   1  12  18-3.69596 7.08610   7
   1  12  19 159.065 15.2559   7
   1  12  19 133.277 15.7749   8
   1  12  20-1.20320 7.00226   7
   1  13 -15 217.847 17.3417  15
   1  13 -14-1.15365 7.45376  15
   1  13 -13 111.391 12.6777  15
  -1 -13  13 108.651 16.7831  17
  -1 -13  13 92.7731 14.5779   9
   1  13 -12 1.18314 6.21263  15
  -1 -13  12-3.57007 8.53159  17
  -1 -13  12-7.94400 8.34235   9
   1  13 -11 46.3118 9.30234  15
  -1 -13  11 34.0143 10.5055  17
  -1 -13  11 29.3968 10.0470   9
   1  13 -10 123.663 13.2008  15
  -1 -13  10 88.5781 14.1210   9
  -1 -13  10 130.666 16.0453  17
   1  13  -9 5.93323 5.86368  15
   1  13  -9 0.99943 1.67391   7
  -1 -13   9 3.04838 6.89750  17
  -1 -13   9-1.45463 6.70814   9
   1  13  -8 178.073 15.0766  15
  -1 -13   8 150.433 15.8821   9
  -1 -13   8 169.004 16.3052  17
  -1 -13   7 36.2032 8.85646  17
   1  13  -7 27.3327 4.32876   7
   1  13  -7 32.7180 7.44307  15
   1  13  -7 26.5017 2.09567  18
  -1 -13   7 31.2049 9.12094   9
   1  13  -6 510.182 26.5804  15
   1  13  -6 507.716 20.9620   7
  -1 -13   6 504.363 27.8023  17
   1  13  -6 516.223 17.7083  18
   1  13  -5 149.378 10.0371   7
  -1 -13   5 150.003 13.5053  17
  -1 -13   4 60.1344 10.3666   9
  -1 -13   3 372.714 22.4120   9
  -1 -13   3 392.744 21.2634  17
   1  13  -3 370.114 17.1233  18
  -1 -13   2-3.29351 6.31428   9
  -1 -13   2 2.67941 4.68937  17
   1  13  -2-1.17111 4.40957  18
  -1 -13   1 282.006 18.9553   9
  -1 -13   1 332.493 17.7596  17
   1  13  -1 340.217 16.7442  18
   1  13   0 24.6284 5.16781   6
  -1 -13   0 11.3532 4.43514  17
   1  13   0 21.1500 5.76495  18
  -1 -13  -1 187.332 11.6658  17
   1  13   1 173.465 12.3266  18
   1  13   1 207.449 12.7649   6
  -1 -13  -1 194.825 14.6426   9
  -1 -13  -2 270.113 13.2290  12
   1  13   2 278.203 16.0424  18
   1  13   2 224.482 14.4978   6
  -1 -13  -2 262.579 16.3101   9
  -1 -13  -3 233.121 12.2388  12
  -1 -13  -3 242.168 15.0224   9
   1  13   3 209.812 14.2945  18
   1  13   3 240.598 14.9785   6
  -1 -13  -4 153.696 11.5281   9
  -1 -13  -4 151.728 9.88332  12
   1  13   4 165.782 12.6605   6
  -1 -13  -4 162.472 10.6205  14
  -1 -13  -5 13.0517 4.08561  12
   1  13   5 24.4298 6.20996   6
  -1 -13  -5 17.3492 4.78387  14
   1  13   6 463.386 25.3531   8
   1  13   6 515.028 25.7577   6
  -1 -13  -6 534.163 22.1735  14
   1  13   7 5.60452 5.44929   8
   1  13   7 1.09820 4.77544   6
   1  13   8 723.340 32.7273   8
   1  13   8 669.725 31.9098   6
   1  13   8 670.883 28.0228  15
   1  13   9 274.636 18.5753   8
   1  13   9 229.900 14.1183  15
  -1 -13  -9 246.144 12.9946  13
   1  13   9 255.768 18.2800   6
   1  13  10 45.7788 6.72182  15
   1  13  10 54.4688 9.59850   6
  -1 -13 -10 56.5813 5.89943  13
   1  13  11 92.5500 8.13050  15
  -1 -13 -11 82.0911 6.60811  13
   1  13  11 98.6542 12.0194   8
   1  13  12 12.0574 4.23414  15
   1  13  12 15.3708 7.55234   8
  -1 -13 -12 17.9413 3.42006  13
  -1 -13 -13 187.194 9.28996  13
   1  13  13 161.623 16.0609   6
   1  13  13 190.943 10.3819  15
   1  13  13 187.385 16.7584   8
   1  13  14 1.46359 5.95238   6
   1  13  14-2.67681 7.41789   8
   1  13  15 253.129 20.4307   6
   1  13  15 293.290 21.1480   8
   1  13  16-1.54700 6.72620   6
   1  13  16-2.76852 8.42241   8
   1  13  17 1.58632 7.31541   6
   1  13  17 1.39960 7.85600   8
   1  13  18 93.1022 13.5692   8
   1  13  18 80.9218 11.9293   7
   1  13  19 1.29889 8.06928   7
   1  14 -13-6.15628 7.88148  15
   1  14 -12 81.1246 11.8230  15
  -1 -14  11 19.4378 9.65508   9
   1  14 -11 16.3170 7.48744  15
  -1 -14  10 34.7031 10.3347   9
   1  14 -10 37.7977 8.92996  15
  -1 -14   9 116.464 15.2508   9
   1  14  -9 123.522 13.6314  15
  -1 -14   8 1.48475 7.33682   9
   1  14  -8 2.51271 5.79396  15
   1  14  -7 152.667 9.49701   7
   1  14  -7 162.297 14.8398  15
   1  14  -6 4.62104 3.93933   7
   1  14  -6 3.70608 6.20303  15
  -1 -14   6 3.92439 6.56831  17
   1  14  -5 107.240 9.12798   7
  -1 -14   5 105.482 13.5372   9
  -1 -14   5 92.3667 11.9451  17
  -1 -14   4 300.212 21.2489   9
   1  14  -4 324.891 14.9041  18
  -1 -14   4 307.540 20.0597  17
  -1 -14   3 17.2378 7.82189   9
   1  14  -3 19.2294 5.00106  18
  -1 -14   3 22.6461 7.03736  17
   1  14  -2 309.816 16.2011  18
  -1 -14   2 364.736 19.6784  17
  -1 -14   1 83.0850 10.6401   9
   1  14  -1 73.4849 8.37120  18
  -1 -14   1 68.1826 8.58804  17
  -1 -14   0 308.447 19.3368   9
  -1 -14   0 278.548 15.9248  17
   1  14   0 278.905 15.9956  18
  -1 -14  -1 53.5755 8.64865   9
   1  14   1 66.9894 8.35509  18
  -1 -14  -1 65.2430 7.13178  17
   1  14   1 75.7033 8.06287   6
  -1 -14  -2 231.538 12.4410  12
   1  14   2 233.049 14.8468   6
  -1 -14  -2 219.162 15.6091   9
   1  14   3 84.3627 9.25813   6
  -1 -14  -3 88.5011 9.75460   9
  -1 -14  -3 74.8897 7.24312  12
  -1 -14  -3 91.7899 8.29525  14
  -1 -14  -4 21.2298 5.01695  14
   1  14   4 26.0085 6.30568   6
  -1 -14  -4 23.0186 4.96245  12
  -1 -14  -4 11.6531 5.19951   9
  -1 -14  -5 283.668 14.9706  14
  -1 -14  -5 271.303 14.2797  12
   1  14   5 275.592 17.8942   6
  -1 -14  -6 57.3362 7.05683  14
   1  14   6 49.0753 8.39744   6
   1  14   7 302.932 19.3063   8
   1  14   7 263.540 18.3928   6
   1  14   7 259.807 16.1645  15
   1  14   8 3.67896 5.44174   8
   1  14   8-0.82782 4.52891  15
   1  14   9 360.821 22.0955   8
   1  14   9 302.769 17.2775  15
   1  14   9 356.731 22.1610   6
  -1 -14  -9 341.366 16.4380  13
   1  14  10 175.346 15.6656   8
  -1 -14 -10 171.599 10.5427  13
   1  14  10 176.481 11.9615  15
   1  14  10 157.672 15.3122   6
   1  14  11 15.1620 7.25477   6
   1  14  11 11.8871 4.60555  15
  -1 -14 -11 21.5239 4.10407  13
   1  14  12 304.875 15.4959  15
   1  14  12 309.647 21.5602   8
   1  14  13 51.0496 9.77839   8
  -1 -14 -13 37.3613 4.58502  13
   1  14  14 344.021 23.9090   6
   1  14  14 355.739 23.6665   8
   1  14  15 10.0062 7.92720   8
   1  14  16 46.3041 10.8932   8
   1  14  17 19.2235 8.45866   7
   1  14  17 18.9774 9.88017   8
   1  15 -11 135.802 14.7938  15
  -1 -15  11 135.258 17.4055  17
  -1 -15  10 111.978 15.2732   9
   1  15 -10 84.9058 12.4578  15
  -1 -15  10 99.6504 15.0913  17
   1  15  -9 115.746 13.2669  15
  -1 -15   9 101.020 14.4001  17
   1  15  -8 191.569 16.9246  15
  -1 -15   8 172.185 17.6369  17
  -1 -15   7 125.689 15.3391  17
   1  15  -7 140.414 14.5643  15
   1  15  -7 121.844 8.94026   7
  -1 -15   6 163.569 16.3985  17
   1  15  -6 181.535 16.4230  15
   1  15  -6 213.031 12.4523   7
   1  15  -5-0.69917 4.16253   7
  -1 -15   5-1.25690 6.50436  17
   1  15  -4 55.1192 7.37329   7
  -1 -15   4 62.6318 11.2577   9
  -1 -15   4 67.4193 10.6943  17
   1  15  -3 68.3244 7.29779  18
  -1 -15   3 57.5455 10.6934   9
   1  15  -3 64.7234 10.1986  15
  -1 -15   3 42.6697 8.35161  17
   1  15  -2 66.5531 7.71841  18
  -1 -15   2 57.7020 10.5240   9
   1  15  -2 61.2354 10.2484  15
  -1 -15   2 64.2305 9.33949  17
  -1 -15   1 117.440 10.9102  17
   1  15  -1 117.079 10.4051  18
  -1 -15   1 134.195 13.8031   9
  -1 -15   0 36.5180 8.84233   9
  -1 -15   0 44.7771 7.40085  17
  -1 -15  -1 272.752 18.4554   9
   1  15   2 66.5566 8.17151   6
  -1 -15  -2 53.7754 6.72572  12
  -1 -15  -2 63.4055 9.57052   9
  -1 -15  -3 366.172 16.7554  12
   1  15   3 349.392 19.7443   6
  -1 -15  -3 347.094 17.2666  14
  -1 -15  -3 342.755 20.1590   9
   1  15   4 289.700 17.9105   6
  -1 -15  -4 276.386 14.2261  12
  -1 -15  -4 259.067 14.5714  14
  -1 -15  -5 106.488 9.22076  14
   1  15   5 111.603 11.7608   6
  -1 -15  -6 74.7422 8.52145  14
   1  15   6 79.3540 10.1172  15
   1  15   6 89.9886 10.7754   6
   1  15   7 85.2309 9.85850  15
   1  15   7 73.3112 10.5098   6
   1  15   8 164.712 12.7187  15
   1  15   8 154.092 14.7006   6
   1  15   9 19.8478 7.89761   6
  -1 -15  -9 24.3027 5.30863  13
   1  15   9 18.5937 7.47596   8
   1  15   9 18.6363 5.60384  15
   1  15  10 2.75833 6.12371   6
  -1 -15 -10 9.51100 3.73657  13
   1  15  10 6.80376 6.39388   8
   1  15  10 10.2591 5.38394  15
   1  15  11 110.370 13.9327   6
  -1 -15 -11 126.294 8.87721  13
   1  15  11 144.692 14.7851   8
   1  15  11 118.059 10.2696  15
   1  15  12-1.48389 6.96859   6
   1  15  12-1.95841 4.01398  15
   1  15  12 5.68290 7.35214   8
  -1 -15 -12 2.84020 2.84944  13
   1  15  13 354.913 23.9400   8
  -1 -15 -13 342.023 14.7834  13
   1  15  14 23.5464 8.38717   8
   1  15  15 226.829 19.6292   8
   1  15  15 207.066 19.5137   6
   1  15  16 1.50737 8.35446   8
  -1 -16  10 83.9068 15.0528  17
  -1 -16   9 129.597 16.7781  17
   1  16  -9 125.573 14.6907  15
  -1 -16   8 194.821 19.1620  17
   1  16  -8 188.911 17.8447  15
  -1 -16   7 192.238 18.4855  17
   1  16  -7 199.844 17.5561  15
  -1 -16   6 66.5234 11.7522  17
   1  16  -6 52.1261 6.70278   7
   1  16  -6 63.9989 10.9249  15
  -1 -16   5 169.463 17.7237   9
  -1 -16   5 167.829 16.1172  17
   1  16  -5 190.112 12.8506   7
  -1 -16   4-1.43519 8.15591   9
  -1 -16   4 4.77819 7.34514  17
   1  16  -4 3.24547 5.14273   7
  -1 -16   3 74.8125 10.2096  17
  -1 -16   3 77.3416 12.5828   9
   1  16  -3 84.9934 9.46933   7
   1  16  -3 99.8483 12.8163  15
  -1 -16   2 57.0149 10.6825   9
  -1 -16   2 50.2144 8.66245  17
   1  16  -2 49.2047 9.17260  15
  -1 -16   1 158.635 15.3119   9
  -1 -16   1 135.009 11.9417  17
   1  16  -1 163.347 15.3461  15
  -1 -16   0 157.219 14.8020   9
   1  16   0 164.038 14.9920  15
  -1 -16   0 127.906 10.7289  17
  -1 -16  -1 5.70993 5.93639  12
   1  16   1 16.2888 6.94880  15
  -1 -16  -1 9.19770 6.37681   9
  -1 -16  -2 208.208 12.4545  12
  -1 -16  -2 231.603 16.7450   9
   1  16   2 209.891 14.7655   6
   1  16   2 230.995 17.2314  15
  -1 -16  -3 45.1529 6.62546  12
  -1 -16  -3 53.2441 9.28566   9
   1  16   3 58.0612 8.82965   6
  -1 -16  -3 52.1212 7.37905  14
   1  16   3 59.3655 9.76024  15
  -1 -16  -4 237.780 14.0668  14
   1  16   4 226.334 16.8709  15
  -1 -16  -4 240.273 13.4185  12
   1  16   4 259.462 17.1660   6
   1  16   5 165.652 14.2214   6
   1  16   5 157.421 13.8390  15
  -1 -16  -5 144.160 11.0859  14
   1  16   6 237.292 17.7468   6
   1  16   6 249.125 17.2497  15
  -1 -16  -6 252.700 14.6987  14
   1  16   7 279.135 19.2667   6
   1  16   7 213.744 16.1517  15
   1  16   8 10.4808 6.98347   6
   1  16   8 12.5832 5.30509  15
  -1 -16  -9 174.805 11.8599  13
   1  16   9 157.782 15.7031   6
   1  16   9 155.052 12.9038  15
  -1 -16 -10 10.8711 4.36940  13
   1  16  10 12.8706 7.40642   6
   1  16  10 10.2121 5.45436  15
   1  16  11 53.4597 10.7904   6
   1  16  11 72.7599 11.7743   8
  -1 -16 -11 74.0093 7.01162  13
   1  16  11 70.5289 8.49822  15
  -1 -16 -12 87.5662 7.34058  13
   1  16  12 102.918 13.6522   6
   1  16  12 93.5636 13.0159   8
   1  16  13 33.2659 9.87073   6
   1  16  13 24.1884 8.93256   8
   1  16  14 165.611 16.7707   8
  -1 -17   9 65.6185 13.7194  17
  -1 -17   8 43.0292 11.6355  17
  -1 -17   7 60.9496 12.9287   9
  -1 -17   7 70.7194 13.1278  17
   1  17  -6 100.838 13.4778  15
  -1 -17   6 98.7325 13.4982  17
  -1 -17   6 86.4711 14.0916   9
   1  17  -5 12.7735 5.55858   7
  -1 -17   5 23.7603 9.08620  17
  -1 -17   5 23.2939 10.0441   9
   1  17  -4 160.953 12.6893   7
  -1 -17   4 149.035 14.6058  17
  -1 -17   4 163.704 17.8951   9
   1  17  -3 92.7141 12.5358  15
   1  17  -3 81.7214 9.99373   7
  -1 -17   3 79.8153 10.8346  17
  -1 -17   3 73.8309 12.5867   9
  -1 -17   2 295.060 22.2206   9
  -1 -17   2 288.228 18.7196  17
   1  17  -2 324.896 22.2141  15
   1  17  -2 302.631 18.8534   7
   1  17  -1 105.191 13.4566  15
  -1 -17   1 88.0101 12.7131   9
  -1 -17   1 108.890 10.8542  17
  -1 -17   0 141.420 15.1987   9
   1  17   0 143.886 14.7686  15
  -1 -17  -1 98.1005 12.3401   9
   1  17   1 93.0202 12.7470  15
  -1 -17  -2 30.9774 8.19635   9
   1  17   2 36.3097 8.42761  15
   1  17   3 141.106 12.6726   6
   1  17   3 138.637 14.1260  15
   1  17   4 2.13703 5.68975   6
   1  17   4-1.22086 5.73334  15
   1  17   5 85.7626 11.3793   6
   1  17   5 110.803 12.3484  15
   1  17   6 86.1506 11.1913   6
   1  17   6 73.6885 10.5803  15
   1  17   7 110.261 13.0769   6
   1  17   7 98.6947 11.3276  15
   1  17   8 269.768 19.8119   6
   1  17   8 248.441 17.2391  15
   1  17   9-2.82443 7.52005   6
  -1 -17  -9-1.49908 4.93348  13
   1  17   9-0.97241 5.32009  15
   1  17  10 207.520 18.5637   6
  -1 -17 -10 243.581 14.1943  13
   1  17  10 231.549 15.8613  15
   1  17  11 19.8679 8.25711   6
  -1 -17 -11 9.77562 3.96174  13
   1  17  11 14.2483 5.67480  15
   1  17  12 319.274 24.0927   6
  -1 -18   8 176.912 18.5152  17
  -1 -18   7-6.07001 8.93490  17
  -1 -18   6 27.0983 9.58435  17
  -1 -18   5 32.0867 10.1610  17
  -1 -18   5 19.3177 9.71422   9
   1  18  -4 6.03632 7.92360  15
   1  18  -4 4.28741 5.04838   7
  -1 -18   4 1.23741 6.58943  17
  -1 -18   4-3.11872 8.06979   9
   1  18  -3 91.2458 13.5497  15
   1  18  -3 118.488 11.7307   7
  -1 -18   3 91.7698 11.2543  17
  -1 -18   3 96.4582 14.1629   9
   1  18  -2 19.2142 8.80090  15
   1  18  -2 2.03622 5.57253   7
  -1 -18   2 5.10273 6.01030  17
  -1 -18   2 7.25290 7.93771   9
   1  18  -1 175.013 14.7331   7
  -1 -18   1 154.449 16.2401   9
   1  18  -1 160.031 16.7276  15
  -1 -18   0 6.64359 7.27579   9
   1  18   0 10.3618 7.01179   7
   1  18   0 18.5794 7.92711  15
   1  18   1 39.1798 9.58630  15
  -1 -18  -1 31.6507 9.10867   9
   1  18   2 191.178 17.2778  15
   1  18   3 1.32962 6.77875  15
   1  18   4 226.754 18.1816  15
   1  18   5 4.97857 6.25026  15
   1  18   5 5.82137 6.20136   6
   1  18   6 131.675 13.7183  15
   1  18   6 137.519 14.3766   6
   1  18   7 85.8765 11.3068  15
   1  18   7 78.6121 11.2537   6
   1  18   8 14.1452 6.83537  15
   1  18   8 8.26119 7.53900   6
   1  18   9 90.9264 12.5860   6
   1  18   9 68.7148 10.1784  15
  -1 -18  -9 73.3622 8.56099  13
   1  18  10-6.01542 7.43117   6
   1  18  10-1.91786 5.64535  15
  -1 -18 -10-0.71646 5.00692  13
   1  18  11 163.935 17.5415   6
   1  19  -3-0.95523 5.68694   7
  -1 -19   2 188.871 18.6605   9
   1  19  -2 178.078 14.9814   7
  -1 -19   1 2.87742 8.07665   9
   1  19  -1 3.03640 7.85781  15
   1  19  -1 7.77835 5.83599   7
   1  19   0 70.1937 11.9934  15
   1  19   0 64.8317 10.1433   7
   1  19   1 60.0054 11.3908  15
   1  19   1 71.9140 10.8743   7
   1  19   2 24.3007 8.72651  15
   1  19   2 28.5319 8.86967   7
   1  19   3 261.473 20.2036  15
   1  19   4 16.1735 8.46935  15
   1  19   5 326.851 22.2801  15
   1  19   6 1.25234 6.48081   6
   1  19   6 1.25190 6.75828  15
   1  19   7 78.1957 11.7072   6
   1  19   7 74.2097 10.8724  15
   1  19   8 40.5103 9.88885   6
   1  19   8 32.9761 8.61904  15
   1  19   9 24.8973 9.93650   6
   1  19   9 34.3193 8.06670  15
  -1 -19  -9 33.7189 7.01626  13
   1  20  -2 5.21705 6.80622   7
   1  20  -1 85.1960 11.8711   7
   1  20   0 1.19494 6.36304   7
   1  20   1 13.8723 7.43357   7
   1  20   2 71.3521 11.4727   7
   1  20   3 20.6317 8.82023   7
   1  20   5 17.5459 8.22560  15
   1  20   6 155.608 15.5004  15
   1  20   7 26.0114 8.47299  15
   1  20   8 63.5203 10.7250  15
  -1 -20  -8 60.0477 9.09743  13
  -2  20   1 40.3872 8.69016   7
  -2  20   0 16.3323 7.82909   7
  -2  20  -1 38.6573 8.38308   7
  -2  20  -2 4.15827 5.98018   7
  -2  20  -3 26.1908 7.38953   7
  -2  19   5 165.362 16.1194   7
  -2  19   4 13.3245 7.00525   7
  -2  19   3 126.949 14.0306   7
  -2  19   2 66.2934 10.6253   7
  -2  19   1 163.577 15.1044   7
  -2  19   0 112.556 12.5645   7
  -2  19  -1 7.61422 6.82922   7
  -2  19  -2 83.0233 10.4950   7
  -2  19  -3 2.87205 5.63636   7
  -2  19  -4 117.952 11.3369   7
   2 -18  -8 59.7730 10.6798  14
  -2  18   7 37.1466 9.39191   7
   2 -18  -7 61.9887 10.0687  14
  -2  18   6 77.1109 11.4347   7
   2 -18  -6 93.6792 11.4790  14
  -2  18   5 3.97410 6.33403   7
   2 -18  -5-15.5423 7.44099  14
   2 -18  -4 69.1221 10.7902  14
  -2  18   4 71.0410 11.0393   7
   2 -18  -3 42.5046 9.14943  14
  -2  18   3 48.9878 9.46658   7
   2 -18  -3 39.2858 9.06117  12
  -2  18   2 195.714 16.5993   7
   2 -18  -2 162.969 14.5579  12
  -2  18   1 92.4788 11.3717   7
  -2  18   0 54.8732 9.74976   7
  -2  18  -1 180.701 15.0024   7
  -2  18  -2-2.00293 5.33298   7
   2 -18   3 151.083 12.9832  17
  -2  18  -3 176.197 13.7708   7
   2 -18   4 4.21449 5.37166  17
  -2  18  -4-1.73641 5.81736   7
   2 -18   5 188.230 16.0069  17
  -2  18  -5 197.994 13.6552   7
   2 -18   6 25.3071 8.20413  17
   2 -18   8 21.8286 8.87380  17
   2 -18   9 7.74176 9.22038  17
  -2  17  13 37.4570 7.98636   1
  -2  17  11 15.2175 7.57564   7
  -2  17  11 9.17370 7.68304   6
  -2  17  10 368.505 23.9499   7
  -2  17  10 347.543 24.2029   6
  -2  17   9 48.9963 10.2639   7
   2 -17  -8 321.633 21.1307  14
   2 -17  -7 88.9521 11.4803  14
  -2  17   6 108.186 12.9533   7
   2 -17  -6 115.980 12.4834  14
   2 -17  -6 123.828 12.7481  12
  -2  17   5 167.151 15.4645   7
   2 -17  -5 164.077 14.2676  14
   2 -17  -5 122.202 12.8005  12
  -2  17   4 1.24513 5.95092   7
   2 -17  -4 1.01426 6.85538  12
   2 -17  -4 2.15914 7.42154  14
  -2  17   3 365.697 22.3556   7
   2 -17  -3 377.349 21.6119  14
   2 -17  -3 332.481 20.0258  12
  -2  17   2 2.34197 5.78648   7
   2 -17  -2-5.92777 8.45575  12
  -2  17   1 260.632 18.2916   7
  -2  17   0 59.4162 8.92100   7
   2 -17   0 55.6011 6.39095  17
  -2  17  -1 23.6675 7.06361   7
   2 -17   1 35.6918 6.04679  17
  -2  17  -2 159.276 13.1561   7
   2 -17   2 152.925 12.2560  17
  -2  17  -3 14.5260 5.98626   7
   2 -17   3 12.2498 5.62143  17
  -2  17  -4 204.447 14.2451   7
   2 -17   4 204.330 15.9299  17
  -2  17  -5 47.1642 7.41945   7
   2 -17   5 37.8438 8.65527  17
  -2  17  -6 123.871 10.5153   7
   2 -17   6 165.175 15.2032  17
   2 -17   7 12.0161 8.38482  17
   2 -17   8 10.0132 7.72683  17
  -2  17  -9 59.7087 9.33346   1
   2 -17   9 53.3218 12.1926  17
  -2  17 -10 4.81298 6.39395   1
   2 -17  10 3.22288 8.81666  17
  -2  17 -11 88.5068 10.7218   1
  -2  16  13 52.0448 8.62964   1
  -2  16  13 64.5491 11.1099   7
  -2  16  12 8.03504 6.83085   7
  -2  16  11 175.692 17.2053   6
  -2  16  11 170.283 15.9149   7
  -2  16  10-1.44573 6.78956   6
  -2  16  10 5.28111 6.41806   7
   2 -16 -10 2.19591 4.34065  13
  -2  16   9 381.661 24.6553   6
  -2  16   9 389.439 23.9133   7
  -2  16   8 25.5936 7.80712   6
   2 -16  -8 49.7064 9.50719  14
  -2  16   8 36.1444 8.92607   7
   2 -16  -7 249.406 17.9987  14
   2 -16  -7 233.459 17.2857  12
   2 -16  -6 111.205 12.2533  12
   2 -16  -6 132.450 12.9290  14
  -2  16   6 133.733 13.6887   7
   2 -16  -5 4.07650 5.64834  12
   2 -16  -5-1.07156 6.08934  14
  -2  16   5-1.22376 5.74694   7
   2 -16  -4 246.712 16.6471  12
   2 -16  -4 249.524 16.9373  14
  -2  16   4 231.376 17.6048   7
   2 -16  -3 11.7417 6.21274  12
  -2  16   3 16.2210 6.67450   7
   2 -16  -2 375.025 21.1700  12
  -2  16   2 405.871 22.9723   7
  -2  16   1 9.72495 5.59574   7
   2 -16  -1 7.10241 3.50437  17
  -2  16   0 83.8906 10.3561   7
   2 -16   0 92.4703 7.84019  17
  -2  16  -1 40.4427 7.87931   7
   2 -16   1 50.0892 7.02607  17
  -2  16  -2 2.79938 4.82941   7
  -2  16  -3 276.732 16.6696   7
   2 -16   3 244.791 16.4694  17
   2 -16   4-2.04063 5.79823  17
  -2  16  -4-0.80886 4.97355   7
  -2  16  -5 411.868 20.1058   7
   2 -16   5 408.341 23.6733  17
   2 -16   6 19.3644 8.11391  17
  -2  16  -6 7.37304 4.42008   7
  -2  16  -7 210.317 12.4601   7
   2 -16   7 191.397 17.0180  17
   2 -16   8 82.4487 12.2298  17
   2 -16   9 32.7455 9.91858  17
   2 -16   9 27.0673 10.4156   9
   2 -16  10 206.725 19.6300  17
  -2  16 -10 201.486 14.9022   1
   2 -16  11 30.0485 11.2154  17
  -2  16 -11 30.4470 6.99673   1
  -2  15  14 10.3488 7.44742   7
  -2  15  14 9.30973 8.71533   6
  -2  15  14 14.9775 6.48825   1
  -2  15  13 177.799 16.0803   7
  -2  15  13 161.218 16.5885   6
  -2  15  13 177.132 13.7186   1
  -2  15  12 34.6076 8.56405   7
  -2  15  11 103.135 12.1764   7
  -2  15  10 228.365 17.7611   7
   2 -15 -10 218.952 10.9162  13
  -2  15   9 109.546 13.1309   6
  -2  15   9 102.397 12.1741   7
  -2  15   8 135.549 13.3549   7
   2 -15  -8 112.352 12.4002  14
  -2  15   8 100.256 12.4604   6
   2 -15  -7 22.2773 6.71288  12
   2 -15  -7 39.5475 8.08576  14
  -2  15   7 38.7435 8.41842   6
   2 -15  -6 120.242 11.8038  12
   2 -15  -6 89.6535 10.8742  14
  -2  15   6 103.959 12.0921   6
  -2  15   5 139.692 13.3730   7
   2 -15  -5 114.610 11.5117  12
   2 -15  -5 121.643 11.9678  14
   2 -15  -4 71.5159 9.58500  14
  -2  15   4 61.3178 9.39139   7
   2 -15  -4 88.0543 10.0624  12
  -2  15   3 329.047 20.3582   7
   2 -15  -3 324.943 19.1022  12
  -2  15   2 166.591 13.9502   7
   2 -15  -1 416.786 17.1209  17
  -2  15   1 435.755 23.1136   7
   2 -15   0 8.65326 4.00718  17
  -2  15   0 11.8216 5.93546   7
  -2  15  -1 143.515 12.4575   7
   2 -15   1 158.868 10.9908  17
  -2  15  -1 131.536 10.2798  18
  -2  15  -2 95.0393 9.94608   7
  -2  15  -2 115.816 9.02308  18
   2 -15   2 92.5045 9.15944  17
   2 -15   3 88.6436 9.66470  17
  -2  15  -3 75.7326 8.86277   7
  -2  15  -3 81.9792 7.30149  18
  -2  15  -4 323.526 17.6036   7
  -2  15  -4 335.251 14.6736  18
   2 -15   4 319.104 19.1717  17
   2 -15   5 43.2532 9.95016   9
  -2  15  -5 38.8278 6.35675   7
   2 -15   5 38.6871 8.16366  17
  -2  15  -6 118.161 9.47189   7
   2 -15   6 89.9007 11.6701  17
  -2  15  -7 34.9621 5.38820   7
   2 -15   7 41.6462 9.42290  17
   2 -15   8 19.3337 9.73226   9
   2 -15   8 20.3333 8.37349  17
  -2  15  -8 35.7700 5.06695   7
   2 -15   9 181.781 18.5117   9
   2 -15   9 185.244 17.6568  17
  -2  15 -10 29.8858 6.76890   1
   2 -15  10 46.9572 11.0614   9
   2 -15  10 27.7086 9.70081  17
   2 -15  11 337.563 25.1203   9
   2 -15  11 341.448 25.3131  17
  -2  15 -11 332.263 18.6461   1
  -2  15 -12 9.67888 7.57611  15
  -2  15 -12 15.3696 5.96045   1
   2 -15  12 25.7315 9.87531  17
  -2  14  16 93.7084 12.1054   7
  -2  14  15 16.8207 8.60856   6
  -2  14  15 30.9148 7.94149   7
  -2  14  14 205.527 14.1339   1
  -2  14  14 237.228 19.5197   6
  -2  14  14 203.595 17.1938   7
  -2  14  13 29.7451 6.57933   1
  -2  14  13 27.0382 7.82320   7
  -2  14  13 22.0240 8.27332   6
  -2  14  12 172.193 15.4053   7
  -2  14  12 177.455 16.6984   6
   2 -14 -11 186.303 8.32860  13
  -2  14  11 221.793 17.0133   7
   2 -14 -10 205.829 10.1300  13
  -2  14  10 241.311 17.4854   7
   2 -14  -9 196.668 16.1786  14
  -2  14   9 203.809 16.0385   7
  -2  14   8 95.8441 11.3448   7
   2 -14  -8 104.438 11.8087  14
  -2  14   8 120.282 12.9974   6
  -2  14   7 341.081 21.4196   6
  -2  14   7 329.635 20.6311   7
  -2  14   7 333.821 17.3951   9
   2 -14  -7 336.594 20.2735  14
   2 -14  -7 339.884 20.3832  12
   2 -14  -6 18.0222 6.15960  12
  -2  14   6 6.87801 5.29023   6
   2 -14  -6 15.5160 6.22957  14
  -2  14   6-0.72701 4.87547   9
   2 -14  -5 90.0016 10.4937  12
  -2  14   5 98.7170 9.87548   9
  -2  14   5 117.925 11.7919   6
   2 -14  -5 104.371 11.0728  14
   2 -14  -4 66.0148 9.06130  14
   2 -14  -4 52.4539 8.13392  12
  -2  14   4 61.1969 8.67271   7
  -2  14   3 322.411 19.6499   7
   2 -14  -3 340.914 19.0782  12
  -2  14   2 123.098 11.5017   7
   2 -14  -2 123.747 6.82419  17
   2 -14  -1 0.43977 2.89451  17
  -2  14   1 0.97192 4.64506   7
  -2  14   0 363.227 17.9621  18
   2 -14   0 363.434 16.7231  17
  -2  14   0 385.892 20.4059   7
  -2  14  -1 120.515 9.34878  18
   2 -14   1 129.659 9.86170  17
  -2  14  -1 124.870 11.0734   7
  -2  14  -2 287.568 14.5921  18
   2 -14   2 290.816 16.3688  17
  -2  14  -2 304.101 17.0838   7
   2 -14   3 395.898 23.8548   9
  -2  14  -3 458.793 21.0316   7
  -2  14  -3 408.178 17.5620  18
   2 -14   3 400.757 20.9150  17
   2 -14   4 108.264 12.6863   9
   2 -14   4 83.9074 10.1177  17
  -2  14  -4 109.011 9.26176   7
  -2  14  -4 97.2100 7.23890  18
  -2  14  -5 342.554 16.7920   7
   2 -14   5 287.704 19.1094  17
   2 -14   6 64.3218 10.2050  17
  -2  14  -6 76.3586 7.28713   7
   2 -14   7 63.4935 10.6336  17
  -2  14  -7 76.2730 6.94835   7
   2 -14   8 31.1286 9.17994   9
   2 -14   8 27.5573 8.19488  17
  -2  14  -8 31.7963 4.65415   7
   2 -14   9 37.8859 10.3301   9
   2 -14   9 47.7014 10.0286  17
   2 -14  10 103.274 14.2998   9
   2 -14  10 91.1406 13.3199  17
   2 -14  11 85.8864 13.8195   9
  -2  14 -11 85.8893 9.24260   1
   2 -14  11 96.4836 14.1003  17
   2 -14  12 128.590 16.2165   9
  -2  14 -12 135.651 14.4660  15
   2 -14  12 126.760 15.6723  17
  -2  14 -12 114.333 10.2974   1
  -2  14 -13-1.30607 6.95602  15
   2 -14  13 1.75141 8.22600  17
  -2  14 -13 10.7185 5.54712   1
  -2  14 -14 58.0812 10.6156  15
  -2  13  17 13.9384 7.29895   7
  -2  13  16 97.2127 12.0153   7
  -2  13  16 83.9794 12.6559   6
  -2  13  15 92.6516 11.8493   7
  -2  13  15 72.2528 11.8438   6
  -2  13  14 3.51482 5.88254   7
  -2  13  14 4.18609 5.29102   1
  -2  13  14 1.44459 6.53779   6
  -2  13  13 62.9122 9.40594   7
  -2  13  13 66.9765 8.23403   1
  -2  13  13 57.8889 10.6235   6
  -2  13  12 100.363 12.4054   6
  -2  13  12 89.1441 11.2629   7
  -2  13  11 120.055 13.6351   6
  -2  13  11 122.960 12.3215   7
   2 -13 -11 110.415 5.47492  13
   2 -13 -10 480.298 16.8019  13
  -2  13  10 440.505 24.6372   7
   2 -13  -9 177.431 9.42760  13
  -2  13   9 185.803 14.7671   7
   2 -13  -9 201.305 15.8047  14
  -2  13   8 354.348 17.0439   9
   2 -13  -8 346.501 20.7379  14
  -2  13   8 344.026 20.8404   7
  -2  13   7 6.88763 5.77252   6
   2 -13  -7 12.4390 6.24812  14
  -2  13   7 11.9025 5.69078   7
   2 -13  -7 12.1507 6.10373  12
  -2  13   7 16.6373 5.24614   9
  -2  13   6 614.047 29.7051   6
   2 -13  -6 621.068 28.4716  12
  -2  13   6 627.729 25.6852   9
   2 -13  -6 617.868 28.6551  14
  -2  13   5 8.32898 5.23369   6
   2 -13  -5 8.69882 5.36356  14
   2 -13  -5 14.4435 5.01935  10
   2 -13  -5 7.46779 5.31139  12
  -2  13   5 9.99204 4.91371   9
  -2  13   4 306.867 16.8262   9
   2 -13  -4 281.822 17.0100  12
   2 -13  -4 278.467 17.4636  14
  -2  13   4 282.168 17.7777   6
   2 -13  -3 262.118 16.0426  12
  -2  13   3 256.745 16.5858   7
  -2  13   3 234.707 15.1204   9
  -2  13   2 317.869 17.5184   9
   2 -13  -2 294.544 11.7575  17
  -2  13   2 285.033 17.5542   7
  -2  13   2 276.969 15.9351  18
   2 -13  -1 124.765 7.97860  17
  -2  13   1 116.916 9.95033  18
  -2  13   1 138.558 11.5156   7
  -2  13   0 44.5326 7.06302   7
  -2  13   0 42.6026 6.38864  18
   2 -13   0 38.5657 5.08561  17
  -2  13  -1 100.468 8.33980  18
   2 -13   1 95.7512 8.19054  17
  -2  13  -1 74.6374 8.42665   7
  -2  13  -2 129.238 9.18493  18
  -2  13  -2 105.085 9.68078   7
   2 -13   2 121.696 9.82738  17
  -2  13  -3 246.436 12.1289  18
  -2  13  -3 224.059 13.7773   7
   2 -13   3 222.090 16.8937   9
  -2  13  -4 276.623 14.9180   7
   2 -13   4 269.982 19.0364   9
  -2  13  -5 58.3034 6.51847   7
  -2  13  -6 442.999 19.0386   7
  -2  13  -7 42.7861 5.30444   7
   2 -13   7 51.7403 9.88276   9
  -2  13  -8 155.485 8.99248   7
   2 -13   8 155.188 15.5518   9
   2 -13   9 4.14487 6.82794   9
   2 -13  10 183.595 17.7954   9
   2 -13  11 54.1012 11.4733   9
  -2  13 -11 80.1346 8.81149   1
   2 -13  12 131.851 15.6480   9
   2 -13  12 142.623 16.2891  17
  -2  13 -12 148.322 11.0310   1
   2 -13  13 22.1465 9.69760  17
   2 -13  13 19.9040 9.52866   9
  -2  13 -13 22.2783 7.71003  15
  -2  13 -13 20.5512 4.88321   1
   2 -13  14 1.78370 8.81405  17
   2 -13  14 3.11851 8.18701   9
  -2  13 -14 2.45357 6.71183  15
  -2  13 -15 92.9959 12.2455  15
  -2  13 -16 29.4375 9.14504  15
  -2  12  18 12.9420 7.36035   7
  -2  12  17 232.223 16.8209  11
  -2  12  17 184.758 17.8179   6
  -2  12  17 200.403 16.2078   7
  -2  12  16 62.0945 11.3325   6
  -2  12  16 40.8919 8.71974   7
  -2  12  16 57.4476 9.72078   8
  -2  12  15 141.689 14.9029   6
  -2  12  15 134.338 13.6270   8
  -2  12  14 128.887 13.9190   6
  -2  12  14 98.8154 9.03203   1
  -2  12  14 140.494 13.1545   7
  -2  12  14 100.443 11.8974   8
  -2  12  13-4.05506 7.19762   6
  -2  12  13 1.33282 4.30568   1
  -2  12  13 3.29940 6.01681   7
  -2  12  13-2.26178 5.49721   8
  -2  12  12 471.636 24.8543   7
  -2  12  12 422.173 25.3132   6
  -2  12  12 475.130 25.0057   8
  -2  12  11 128.822 12.8554   7
  -2  12  11 117.243 13.0281   6
  -2  12  10 189.063 14.6621   7
  -2  12  10 176.189 15.2386   6
   2 -12 -10 185.732 8.04627  13
  -2  12  10 189.315 10.8341   9
   2 -12  -9 151.252 13.9339  14
  -2  12   9 145.792 9.87923   9
   2 -12  -9 168.554 8.34206  13
  -2  12   9 151.585 13.2718   7
  -2  12   8 22.7644 6.04593   7
   2 -12  -8 19.8924 6.59233  14
  -2  12   8 18.9103 4.79064   9
   2 -12  -8 19.1570 4.83562  10
  -2  12   7 320.795 19.2903   7
   2 -12  -7 326.546 19.6625  14
   2 -12  -7 347.142 19.8859  12
   2 -12  -7 330.673 16.2112  10
  -2  12   7 353.688 16.6110   9
  -2  12   6 8.79835 4.39251   9
   2 -12  -6 5.74988 5.44646  14
  -2  12   6 4.16204 5.14220   6
   2 -12  -6-1.77321 3.59728  10
  -2  12   6 4.97019 4.23173   7
   2 -12  -6 0.93850 5.20218  12
  -2  12   5 301.516 18.3452   6
  -2  12   5 294.907 15.8382   9
   2 -12  -5 317.303 15.6321  10
   2 -12  -5 292.632 17.5245  12
   2 -12  -5 325.006 18.5466  14
  -2  12   4 107.400 10.5829   6
  -2  12   4 115.112 9.68101   9
   2 -12  -4 121.448 10.6881  12
   2 -12  -3 805.206 32.3062  12
  -2  12   3 821.317 31.2996  18
  -2  12   3 747.284 32.5454   7
  -2  12   3 814.561 31.4982   9
  -2  12   3 809.401 32.8425   6
  -2  12   2 283.481 15.5166  18
  -2  12   2 294.152 16.6498   9
  -2  12   2 279.139 16.7748   7
   2 -12  -2 287.219 11.4990  17
  -2  12   1 278.495 16.0228   9
   2 -12  -1 254.631 11.9130  17
  -2  12   1 263.820 14.4628  18
  -2  12   1 262.330 15.8046   7
  -2  12   0 179.759 13.3294   9
   2 -12   0 173.082 10.3247  17
  -2  12   0 176.299 11.2253  18
  -2  12   0 194.151 12.9048   7
  -2  12  -1 59.4875 6.42594  18
  -2  12  -1 53.2198 6.91380   7
  -2  12  -2 255.462 12.9412  18
   2 -12   2 270.541 17.2913   9
  -2  12  -2 239.296 14.1975   7
   2 -12   3-6.16373 5.07645   9
  -2  12  -3 0.68043 3.25243   7
  -2  12  -4 479.549 20.6935   7
  -2  12  -5 104.968 6.31904  18
  -2  12  -5 108.705 8.54307   7
  -2  12  -6 75.5206 6.68734   7
   2 -12   7 216.063 17.2929   9
  -2  12  -7 197.171 10.5986   7
   2 -12   8 3.77356 6.21627   9
   2 -12   9 226.574 18.5333   9
   2 -12  10 9.41041 7.55002   9
  -2  12 -11 298.100 15.9391   1
   2 -12  11 303.331 22.2488   9
  -2  12 -12 133.989 9.90034   1
   2 -12  12 75.4729 13.3723   9
  -2  12 -13 79.6409 7.86665   1
   2 -12  13 88.9753 13.4087   9
  -2  12 -13 102.583 12.0717  15
  -2  12 -14 101.831 12.1293  15
  -2  12 -14 92.4192 11.1309   5
   2 -12  14 126.795 15.5920   9
   2 -12  14 140.267 16.7114  17
  -2  12 -14 131.455 9.22811   1
   2 -12  15 16.2769 9.49599  17
  -2  12 -15-2.28705 6.41911  15
   2 -12  15 4.55594 8.08711   9
  -2  12 -16 165.499 15.1290  15
  -2  12 -17 21.6588 7.27977  15
  -2  11  18 128.570 14.5569   6
  -2  11  18 115.280 12.3288   8
  -2  11  18 103.642 12.1224  11
  -2  11  18 102.839 11.0573   7
  -2  11  18 122.612 12.3501   4
  -2  11  17 15.5045 7.81206   6
  -2  11  17-5.12612 7.66684   7
  -2  11  17 1.08571 5.86125   8
  -2  11  17 5.32904 6.05681  11
  -2  11  16 156.511 15.9340   6
  -2  11  16 148.816 14.2399   8
  -2  11  16 186.487 14.8058   7
  -2  11  15 42.2045 8.76979   8
  -2  11  15 39.3459 9.08108   6
  -2  11  15 41.9405 5.65462   1
  -2  11  15 42.5898 8.37350   7
  -2  11  14 1.07428 6.46705   8
  -2  11  14 6.62442 6.85681   6
  -2  11  14 2.75836 3.76198   1
  -2  11  14 6.22557 5.29078   7
  -2  11  13 440.412 23.9383   8
  -2  11  13 469.486 26.3154   6
  -2  11  13 467.135 20.2082   1
  -2  11  13 478.710 24.3519   7
  -2  11  12 7.51669 5.89628   6
  -2  11  12 16.7252 6.70132   8
  -2  11  12 20.4911 6.31185   7
  -2  11  11 451.539 23.2338   8
  -2  11  11 452.969 23.1318   7
  -2  11  11 406.119 16.6494   9
  -2  11  11 404.807 23.9299   6
  -2  11  10 43.3743 7.54764   8
  -2  11  10 58.0038 8.37872   7
  -2  11  10 63.1664 9.25918   6
  -2  11  10 40.9237 5.32845   9
  -2  11   9 395.127 22.2909   6
  -2  11   9 383.897 20.8514   8
  -2  11   9 352.273 20.3416   7
   2 -11  -9 375.353 13.6449  13
  -2  11   9 369.434 16.2354   9
   2 -11  -8 122.917 11.7403  14
  -2  11   8 97.2352 8.01859   9
  -2  11   8 116.461 11.1847   2
   2 -11  -8 109.212 8.27989  10
  -2  11   8 108.295 10.7070   7
   2 -11  -7 44.7350 7.53669  12
   2 -11  -7 42.4402 7.58742  14
  -2  11   7 30.5154 5.22869   9
  -2  11   7 43.5572 8.09406   2
   2 -11  -7 42.3007 5.64419  10
  -2  11   7 41.7045 7.06888   7
  -2  11   6 341.101 15.9284   9
  -2  11   6 319.520 18.3755   7
   2 -11  -6 305.793 18.0703  14
  -2  11   6 310.872 18.0409   2
   2 -11  -6 280.958 17.4416  12
   2 -11  -6 315.008 15.1041  10
   2 -11  -5 170.774 10.3649  10
  -2  11   5 159.730 10.8170   9
   2 -11  -5 166.166 12.1539   8
  -2  11   5 169.734 12.8276   7
   2 -11  -5 153.173 12.1991  14
  -2  11   5 146.547 12.5721   2
  -2  11   5 172.533 12.1705  18
   2 -11  -5 141.513 11.6052  12
  -2  11   5 158.288 12.6553   6
  -2  11   4 785.376 32.2435   6
  -2  11   4 819.758 32.6080   2
  -2  11   4 766.401 30.4312  18
   2 -11  -4 705.845 30.8442  12
  -2  11   4 835.862 30.2128   9
  -2  11   3 12.4164 4.88386   6
  -2  11   3 12.0149 5.03718   9
  -2  11   3 12.6231 6.89336   2
  -2  11   3 11.4583 4.87059  18
  -2  11   2 585.912 24.9251   7
   2 -11  -2 533.480 24.1022   8
  -2  11   2 556.582 25.2479   2
  -2  11   2 565.722 23.0421  18
  -2  11   2 555.334 23.6688   9
   2 -11  -2 515.432 18.2236  17
  -2  11   1 999.045 37.9975   9
  -2  11   1 1069.01 38.9562   7
   2 -11  -1 1082.48 39.1674   8
  -2  11   1 1056.05 39.8956   2
  -2  11   1 1047.96 36.7363  18
  -2  11   0 330.945 15.6976  18
   2 -11   0 341.559 18.0105   8
  -2  11   0 324.619 17.2311   7
  -2  11   0 353.478 18.0603   9
  -2  11  -1 1093.25 36.0672  18
   2 -11   1 1045.98 38.9614   8
  -2  11  -1 1032.49 39.2011   9
  -2  11  -1 1053.96 38.2148   7
  -2  11  -2 54.5565 8.15990   9
   2 -11   2 44.2089 7.53960   9
  -2  11  -2 54.3115 8.22062   2
  -2  11  -2 58.8431 6.80955   7
   2 -11   2 73.7025 8.54312   8
   2 -11   3 900.542 34.7600   8
  -2  11  -3 882.607 35.5780   2
  -2  11  -3 927.946 33.0453   7
  -2  11  -3 896.817 35.4841   9
   2 -11   4 36.7718 6.72295   8
  -2  11  -4 44.7756 8.02783   2
  -2  11  -4 40.2725 5.29105   7
  -2  11  -5 503.738 24.6651   2
  -2  11  -5 541.620 21.1000   7
  -2  11  -5 530.385 18.1630  18
  -2  11  -6 51.2438 5.37750   7
   2 -11   6 39.1611 8.12705   9
  -2  11  -6 52.4782 8.43483   2
   2 -11   7 1.13272 5.59710   9
  -2  11  -7-1.64723 6.89571   2
   2 -11   8 50.6472 9.60333   9
  -2  11  -8 68.0765 9.15656   2
   2 -11   9-2.44493 5.53242   9
   2 -11  10 146.757 14.8333   9
   2 -11  11 47.0425 10.1050   9
  -2  11 -11 39.1270 5.99830   1
   2 -11  12 111.760 14.2677   9
  -2  11 -12 136.273 9.62451   1
   2 -11  13 63.6462 11.7153   9
  -2  11 -13 84.5852 7.40446   1
  -2  11 -14 46.6417 8.84782  15
  -2  11 -14 50.5874 5.64851   1
  -2  11 -14 39.2662 7.94195   5
   2 -11  14 25.5195 8.97361   9
  -2  11 -15 223.410 16.7461  15
   2 -11  15 241.802 20.3097   9
  -2  11 -15 208.943 15.5365   5
   2 -11  16 3.65366 9.17239  17
   2 -11  16 10.3047 8.46796   9
  -2  11 -16 3.15776 5.83540  15
  -2  11 -17 106.099 11.7727  15
  -2  10  19 113.635 13.8311   6
  -2  10  19 132.880 12.7026  11
  -2  10  18 53.2149 8.36570   7
  -2  10  18 75.3305 11.2965   6
  -2  10  18 59.4050 9.13600  11
  -2  10  18 36.6236 8.04912   8
  -2  10  18 50.5342 9.16982   4
  -2  10  17 129.277 12.2087  11
  -2  10  17 152.053 13.1245   4
  -2  10  17 117.037 11.4517   7
  -2  10  17 121.397 13.8787   6
  -2  10  17 89.9255 11.7520   8
  -2  10  16-1.98834 6.11282  11
  -2  10  16 0.96412 5.06204   7
  -2  10  16 5.10029 6.20633   8
  -2  10  16-1.32350 6.32533   6
  -2  10  15 28.0935 4.29373   1
  -2  10  15 23.2602 6.46576   7
  -2  10  15 11.1564 6.64271   8
  -2  10  15 19.4044 7.72588   6
  -2  10  14 226.485 11.7867   1
  -2  10  14 214.830 15.4205   7
  -2  10  14 236.970 16.0868   8
  -2  10  14 208.137 16.9438   6
  -2  10  13 167.327 10.2750   1
  -2  10  13 169.159 15.0439   6
  -2  10  13 172.283 13.5047   7
  -2  10  13 158.360 13.4493   8
  -2  10  12 494.120 23.7033   8
  -2  10  12 438.552 20.9272   2
  -2  10  12 426.662 18.8808   1
  -2  10  12 461.168 25.1083   6
  -2  10  12 429.626 22.7415   7
  -2  10  11 12.7923 3.62133   9
  -2  10  11 6.89063 5.49478   6
  -2  10  11 5.68623 5.16986   2
  -2  10  11 6.68196 5.08957   8
  -2  10  11 12.2810 4.89552   7
  -2  10  10 551.627 20.5922   9
  -2  10  10 584.044 28.0950   6
  -2  10  10 552.233 24.6831   2
  -2  10  10 603.559 26.8259   8
  -2  10  10 526.377 25.6392   7
  -2  10   9 7.88174 3.33097   9
  -2  10   9 12.7454 5.33889   6
  -2  10   9 17.3934 5.57620   7
   2 -10  -9 8.67458 1.96990  13
  -2  10   9 6.64236 5.60267   2
  -2  10   9 17.3578 5.50544   8
  -2  10   8 606.161 28.1391   6
  -2  10   8 586.548 26.6916   7
  -2  10   8 585.108 26.6906   8
  -2  10   8 614.117 26.1949   2
   2 -10  -8 600.084 27.9437  14
  -2  10   8 590.258 22.4496   9
  -2  10   7 284.481 13.9695   9
  -2  10   7 264.798 17.2717   6
  -2  10   7 307.570 17.0702   2
   2 -10  -7 300.880 14.0766  10
   2 -10  -7 288.220 17.2891  12
   2 -10  -7 284.933 17.5770  14
  -2  10   7 314.730 17.4801   7
  -2  10   6 188.741 13.3833   7
   2 -10  -6 179.551 12.2794   8
  -2  10   6 185.965 13.3034   2
  -2  10   6 204.996 11.3323   9
   2 -10  -6 196.814 13.7430  12
   2 -10  -6 188.996 13.6857  14
   2 -10  -6 197.519 10.9207  10
   2 -10  -5 483.672 19.5766  10
  -2  10   5 519.407 20.4777   9
   2 -10  -5 500.924 21.9192   8
  -2  10   5 455.324 22.1274   2
   2 -10  -5 466.401 22.6179  14
   2 -10  -5 445.231 22.2205  12
  -2  10   5 472.219 21.4274  18
   2 -10  -4 292.757 16.2962   8
   2 -10  -4 332.739 17.3843  12
  -2  10   4 316.672 17.4728   2
  -2  10   4 345.097 16.0265   9
  -2  10   4 313.182 17.6205   6
  -2  10   4 324.579 16.4255  18
  -2  10   3 86.2028 9.67283   2
  -2  10   3 80.3293 8.01880   9
  -2  10   3 105.988 9.19654   6
  -2  10   3 76.5581 7.61814  18
  -2  10   2 210.972 13.7268   2
  -2  10   2 179.168 12.3527   6
  -2  10   2 199.043 11.9479  18
   2 -10  -1 81.5774 8.40810   8
  -2  10   1 65.5337 7.56395   7
  -2  10   1 78.5013 7.98247   9
  -2  10   1 69.7400 8.74473   2
  -2  10   1 78.8849 7.18970  18
  -2  10   0 1007.71 34.2748  18
  -2  10   0 1007.26 36.1565   7
   2 -10   0 989.965 36.6341   8
  -2  10   0 978.448 36.2542   9
  -2  10  -1 100.690 8.42127   7
   2 -10   1 106.610 9.29939   8
  -2  10  -1 109.757 9.58521   9
   2 -10   1 104.602 9.54621   9
  -2  10  -2 879.744 30.9999   7
  -2  10  -2 838.960 32.5770   9
   2 -10   2 816.640 31.8947   8
   2 -10   2 797.922 32.8337   9
  -2  10  -2 819.676 32.6911   2
   2 -10   3 7.86663 4.39929   8
  -2  10  -3 10.1836 3.65783   7
  -2  10  -3 1.47260 2.33722  18
  -2  10  -3 11.6391 5.80409   2
  -2  10  -3 3.12161 4.69935   9
  -2  10  -4 657.989 24.8130   7
  -2  10  -4 683.223 22.4475  18
   2 -10   4 638.173 27.2374   8
  -2  10  -4 659.515 28.0251   2
  -2  10  -4 658.328 28.2679   9
   2 -10   5 97.0549 10.1932   9
  -2  10  -5 81.9759 9.46899   9
  -2  10  -5 101.016 10.1681   2
  -2  10  -5 94.4617 5.42668  18
   2 -10   6 239.565 16.5070   9
  -2  10  -6 225.937 14.9446   2
   2 -10   7 413.264 22.7743   9
  -2  10  -7 389.867 20.1729   2
   2 -10   8 155.638 14.4160   9
  -2  10  -8 156.984 7.77358   7
  -2  10  -8 148.984 12.0524   2
   2 -10   9 261.073 18.2132   9
  -2  10  -9 235.034 15.0254   2
   2 -10  10-7.09968 7.27627   9
  -2  10 -10 0.70887 5.30193   2
  -2  10 -11 377.595 17.1486   1
  -2  10 -11 383.110 13.6017  11
   2 -10  11 376.169 23.2668   9
  -2  10 -11 365.975 18.6567   2
  -2  10 -12 2.02230 3.26694   1
  -2  10 -12 1.95778 4.77621   2
  -2  10 -12 1.99667 1.84229  11
   2 -10  12 1.26623 6.64846   9
  -2  10 -13 77.0812 9.37668   5
   2 -10  13 61.3456 11.0655   9
  -2  10 -13 82.7140 6.77531   1
  -2  10 -14 85.0696 6.62433   1
   2 -10  14 84.4282 12.4231   9
  -2  10 -14 101.922 11.3014  15
  -2  10 -14 91.5706 10.0998   5
   2 -10  15 43.9189 10.7864   9
  -2  10 -15 47.0423 8.73372  15
  -2  10 -15 67.5456 9.09291   5
   2 -10  16 263.126 21.0897   9
  -2  10 -16 277.764 17.9911  15
  -2  10 -16 236.499 16.1577   5
   2 -10  17 1.42038 8.07195   9
  -2  10 -17 3.80446 5.40548  15
  -2   9  20 98.8255 10.7693  11
  -2   9  19 133.133 12.2160  11
  -2   9  19 129.585 14.0852   6
  -2   9  19 128.080 12.8588   4
  -2   9  18 150.858 13.0085   8
  -2   9  18 153.559 12.3892   7
  -2   9  18 149.094 12.8080  11
  -2   9  18 186.256 14.3413   4
  -2   9  18 159.450 15.1989   6
  -2   9  17 7.88416 4.79710   7
  -2   9  17 7.78186 6.28829   4
  -2   9  17 0.94343 5.86467  11
  -2   9  17 11.5734 7.03825   6
  -2   9  17 12.4468 5.82915   8
  -2   9  16 228.607 14.8958   7
  -2   9  16 195.222 14.6662  11
  -2   9  16 215.542 15.4689   8
  -2   9  16 192.834 11.9362  16
  -2   9  16 220.511 17.2856   6
  -2   9  15 42.6627 4.64813   1
  -2   9  15 32.1541 7.49893   8
  -2   9  15 51.1121 7.71710   7
  -2   9  15 40.5947 8.87472   6
  -2   9  14 218.740 10.9412   1
  -2   9  14 210.669 16.6715   6
  -2   9  14 225.072 15.5733   8
  -2   9  14 241.177 15.4814   7
  -2   9  13 270.399 14.8701   2
  -2   9  13 262.219 12.7449   1
  -2   9  13 275.678 16.6094   7
  -2   9  13 247.098 16.3533   8
  -2   9  13 271.761 18.4786   6
  -2   9  12 301.852 17.3459   7
  -2   9  12 292.268 15.5766   2
  -2   9  12 261.777 11.7538   9
  -2   9  12 314.305 14.1757   1
  -2   9  12 295.138 17.4656   8
  -2   9  12 299.971 19.3125   6
  -2   9  11 102.471 9.90554   7
  -2   9  11 85.3532 9.38143   8
  -2   9  11 88.8980 10.7630   6
  -2   9  11 79.2427 8.50719   2
  -2   9  10 30.0628 4.36452   9
  -2   9  10 24.1397 5.91729   7
  -2   9  10 26.0481 6.95395   6
  -2   9  10 27.5102 6.55507   8
  -2   9  10 16.4707 5.77013   2
  -2   9   9 450.438 23.2616   6
  -2   9   9 399.910 20.0447   2
  -2   9   9 435.949 21.6663   7
  -2   9   8 112.612 9.82982  18
  -2   9   8 113.543 10.0920   8
  -2   9   8 110.341 9.99595   7
   2  -9  -8 98.5972 10.3980  14
  -2   9   8 113.524 10.8616   6
   2  -9  -8 107.218 5.39629  13
  -2   9   8 92.9815 9.29003   2
  -2   9   8 102.019 10.2320   5
  -2   9   7 716.106 25.2621   9
  -2   9   7 678.264 28.7184   7
  -2   9   7 716.953 29.1720   8
   2  -9  -7 700.651 30.1127  14
  -2   9   7 674.839 27.9439   2
   2  -9  -7 660.149 29.5141  12
  -2   9   7 743.630 30.6215   6
   2  -9  -7 705.992 25.1524  10
  -2   9   6 454.255 18.1007   9
   2  -9  -6 452.877 19.9441   8
   2  -9  -6 398.549 20.9647  14
  -2   9   6 454.876 20.5612   2
   2  -9  -6 433.421 21.4990  12
  -2   9   6 375.593 20.5688   6
   2  -9  -6 448.427 17.7078  10
   2  -9  -5 864.866 31.6185   8
   2  -9  -5 838.331 33.0038  14
  -2   9   5 824.527 31.7894   2
   2  -9  -5 793.529 32.2403  12
   2  -9  -5 829.263 28.8547  10
  -2   9   5 862.890 29.7666   9
  -2   9   4 600.054 22.5966   9
   2  -9  -4 543.656 23.4186   8
  -2   9   4 574.247 24.4053   2
  -2   9   4 558.446 23.2219  18
   2  -9  -4 537.450 24.0352  12
   2  -9  -4 593.692 21.8167  10
  -2   9   3 288.487 15.1724   2
  -2   9   3 279.650 13.9412  18
   2  -9  -3 228.942 7.97356  17
  -2   9   3 292.825 15.2057   6
  -2   9   3 279.325 13.6569   9
  -2   9   2 357.792 17.1652   6
  -2   9   2 339.338 15.8455  18
  -2   9   2 341.454 17.5080   2
  -2   9   2 322.996 15.7933   9
  -2   9   1 6.54911 3.58552   7
  -2   9   1 3.01506 3.74866   9
   2  -9  -1 10.3354 4.09633   8
  -2   9   1 4.21249 4.66476   2
  -2   9   1 2.59074 3.18887  18
  -2   9   0 687.463 26.7457   9
  -2   9   0 685.970 26.5286   7
   2  -9   0 672.584 26.8072   8
   2  -9   1 306.595 16.1736   9
  -2   9  -1 297.965 15.7338   9
  -2   9  -1 337.070 15.4994   7
   2  -9   1 295.504 15.5162   8
  -2   9  -2 171.879 9.54079   7
   2  -9   2 172.999 10.6019   8
  -2   9  -2 201.733 11.9314   2
  -2   9  -2 221.173 12.2686   9
   2  -9   3 109.218 9.11025   8
  -2   9  -3 109.415 6.59625  18
  -2   9  -3 113.922 9.73364   9
   2  -9   3 121.622 8.20432   6
  -2   9  -3 115.687 10.2689   2
  -2   9  -4 0.27225 1.75913  18
  -2   9  -4 1.49176 4.44057   9
  -2   9  -4 0.70403 4.79937   2
   2  -9   4 1.82455 2.94716   6
  -2   9  -5 126.109 10.5870   2
  -2   9  -5 140.208 11.1859   9
  -2   9  -5 137.031 6.30881  18
   2  -9   5 144.126 8.40522   6
   2  -9   5 104.782 10.6712   9
   2  -9   6 251.523 11.6509   6
  -2   9  -6 256.820 14.7306   2
  -2   9  -6 250.243 13.6577  16
   2  -9   6 229.450 15.7556   9
  -2   9  -7 495.619 17.3531   7
  -2   9  -7 438.967 21.2906   2
  -2   9  -7 510.942 21.3342  16
   2  -9   7 448.795 23.8494   9
   2  -9   8 231.441 10.5093   6
  -2   9  -8 227.178 14.0828   2
   2  -9   8 194.628 15.2406   9
   2  -9   9 234.124 10.4614   6
  -2   9  -9 242.045 14.4273   2
   2  -9   9 240.000 17.0658   9
   2  -9  10 756.171 32.8973   9
  -2   9 -10 681.899 25.4901   1
  -2   9 -10 719.136 27.4190   2
   2  -9  10 640.497 22.3226   6
  -2   9 -11 1.45116 2.88053   1
  -2   9 -11 3.71762 5.04024   2
  -2   9 -11 2.66583 1.83919  11
   2  -9  11 2.28592 6.08650   9
  -2   9 -12 460.104 15.4354  11
   2  -9  12 458.490 25.9556   9
  -2   9 -12 516.204 21.2131   2
  -2   9 -12 507.900 19.2199   1
  -2   9 -13 5.51870 4.38145   2
  -2   9 -13 3.79266 5.25838   5
   2  -9  13 3.67429 6.96040   9
  -2   9 -13 1.61429 2.86648   1
  -2   9 -14 144.939 8.40828   1
  -2   9 -14 171.334 13.4423  15
  -2   9 -14 166.823 12.7135   5
   2  -9  14 151.441 15.3948   9
  -2   9 -15 101.535 10.8327  15
   2  -9  15 113.957 13.7925   9
  -2   9 -15 101.206 10.4827   5
   2  -9  16 37.0477 9.52939   9
  -2   9 -16 35.8189 7.87798   5
  -2   9 -16 47.0846 8.18836  15
   2  -9  17 95.5926 13.1576   9
  -2   9 -17 69.0188 9.81592   5
  -2   9 -17 81.4684 9.73169  15
   2  -9  18 4.08496 7.64367   9
   2  -9  19 146.211 16.7452   9
  -2   8  20 78.5384 9.52148  11
  -2   8  20 81.0783 11.1117   6
  -2   8  19 107.340 10.7993  11
  -2   8  19 93.0296 11.7366   6
  -2   8  19 92.3554 11.2202   4
  -2   8  18 136.650 13.8293   6
  -2   8  18 152.679 11.5744   7
  -2   8  18 112.066 11.4159  11
  -2   8  18 131.883 12.6532   4
  -2   8  18 123.917 11.5492   8
  -2   8  17 241.956 16.3711   8
  -2   8  17 271.820 15.7480   7
  -2   8  17 255.233 18.6010   6
  -2   8  17 237.468 15.8350  11
  -2   8  17 271.443 17.3098   4
  -2   8  17 253.786 13.5153  16
  -2   8  16 5.55634 5.38936   4
  -2   8  16-4.38987 6.13539  11
  -2   8  16-1.62511 4.38656   7
  -2   8  16-1.19441 5.99646   6
  -2   8  16-4.44065 5.89842   8
  -2   8  16 1.68229 3.18676  16
  -2   8  15 232.654 15.4660   8
  -2   8  15 223.607 12.4915  16
  -2   8  15 286.475 18.9103   6
  -2   8  15 232.546 10.3197   1
  -2   8  15 276.843 16.4152  11
  -2   8  15 243.533 15.2240   7
  -2   8  14 118.862 7.07150   1
  -2   8  14 116.769 10.8172   8
  -2   8  14 132.820 11.0168   7
  -2   8  14 127.868 12.6174   6
  -2   8  13 609.148 18.4708   1
  -2   8  13 684.642 21.6013   2
  -2   8  13 638.729 24.7350   8
  -2   8  13 619.930 24.0413   7
  -2   8  13 670.604 27.9349   6
  -2   8  12 113.051 7.47743   1
  -2   8  12 124.974 9.53640   2
  -2   8  12 126.185 10.5284   7
  -2   8  12 122.602 10.4943   8
  -2   8  12 95.5451 6.35419   9
  -2   8  12 114.218 11.2740   6
  -2   8  11 58.7205 5.57044   1
  -2   8  11 55.1171 7.17801   2
  -2   8  11 52.4232 4.87552   9
  -2   8  11 61.0810 8.65112   6
  -2   8  11 50.8787 7.59437   8
  -2   8  11 51.5553 7.30101   7
  -2   8  10 398.049 15.9977   9
  -2   8  10 441.256 22.5501   6
  -2   8  10 425.629 19.1186   2
  -2   8  10 442.337 20.8172   8
  -2   8  10 443.328 20.9541   7
  -2   8   9 48.1917 6.61253   7
  -2   8   9 45.5133 7.52716   5
  -2   8   9 49.0182 5.01725   9
  -2   8   9 50.3838 6.80975   8
  -2   8   9 48.6944 6.78012   2
  -2   8   9 53.8907 7.05938  18
  -2   8   9 58.8541 7.98206   6
  -2   8   8 463.159 21.2315   5
  -2   8   8 450.275 17.1988   9
  -2   8   8 415.938 20.5812   7
  -2   8   8 447.811 20.8964   8
   2  -8  -8 432.808 22.0727  14
  -2   8   8 417.593 21.6447   6
   2  -8  -8 441.967 13.8426  13
  -2   8   8 461.367 20.7064  18
  -2   8   8 460.545 20.0336   2
  -2   8   7 109.323 7.23444   9
  -2   8   7 113.024 9.47527   8
  -2   8   7 94.9058 8.70290   7
   2  -8  -7 101.630 9.78750  14
  -2   8   7 94.0644 8.74040   2
   2  -8  -7 86.7525 9.17839  12
  -2   8   7 87.9127 9.03420   6
  -2   8   7 107.491 8.88531  18
  -2   8   6 857.304 29.4830   9
  -2   8   6 877.412 34.0025   6
  -2   8   6 871.640 31.9611   2
   2  -8  -6 863.787 33.8804  14
   2  -8  -6 866.523 33.8744  12
  -2   8   6 860.738 32.7609   7
   2  -8  -6 869.440 31.6037   8
  -2   8   6 866.301 32.7193   8
   2  -8  -6 879.883 29.1387  10
  -2   8   5 339.117 14.2820   9
  -2   8   5 255.443 15.5908   6
   2  -8  -5 323.457 16.8964  14
   2  -8  -5 324.453 13.5349  10
   2  -8  -5 325.430 16.8952  12
   2  -8  -5 297.987 15.1301   8
  -2   8   5 294.027 15.5695   2
  -2   8   4 395.487 18.0434   2
   2  -8  -4 343.998 17.7461  12
  -2   8   4 367.565 16.1024   9
   2  -8  -4 381.380 17.4054   8
   2  -8  -4 387.835 15.5573  10
   2  -8  -4 403.602 18.8773  14
  -2   8   3 253.400 13.1299  18
  -2   8   3 245.736 13.7366   2
  -2   8   3 232.618 12.2484   9
  -2   8   2 33.7790 4.90663  18
  -2   8   2 36.1369 5.16470   6
  -2   8   2 35.1028 6.02065   2
  -2   8   2 40.7651 5.48811   9
   2  -8  -1 1365.49 45.7723   8
  -2   8   1 1459.64 46.8016   2
  -2   8   1 1367.70 45.2900   9
   2  -8   0 12.7668 4.10948   8
  -2   8   0 22.0546 5.55213   2
  -2   8   0 14.7534 4.32330   9
   2  -8   1 415.432 15.6540   6
   2  -8   1 441.123 17.0306   8
  -2   8  -1 416.946 17.0153   9
  -2   8  -2 291.845 12.2345  18
   2  -8   2 276.789 13.3920   6
   2  -8   2 310.876 14.9302   8
  -2   8  -2 297.821 15.1779   9
  -2   8  -3 152.184 10.9640   2
  -2   8  -3 152.414 7.66891  18
  -2   8  -3 169.401 11.2151   9
   2  -8   3 166.403 9.26071   6
  -2   8  -4 144.309 5.57546  18
   2  -8   4 159.058 7.87381   6
   2  -8   4 131.873 9.92813   9
  -2   8  -4 146.542 9.87407   2
  -2   8  -4 128.808 9.73549   9
  -2   8  -5 2.87366 1.80557   7
  -2   8  -5 6.28924 4.70399   2
   2  -8   5 5.42738 2.66651   6
  -2   8  -5 3.10377 1.61475  18
   2  -8   5 5.60568 4.49580   9
  -2   8  -5-1.42395 4.51331   9
   2  -8   6 148.977 8.20565   6
  -2   8  -6 135.623 10.2736   2
   2  -8   6 141.787 11.3570   9
  -2   8  -6 143.282 7.41931   7
  -2   8  -7 44.5447 6.73604   2
  -2   8  -7 28.4884 3.12174   7
   2  -8   7 29.7228 3.78205   6
   2  -8   7 35.5159 6.69647   9
  -2   8  -7 38.7593 5.54277  16
   2  -8   8 827.426 27.3443   6
  -2   8  -8 861.907 31.3541   2
   2  -8   8 864.562 35.0989   9
   2  -8   9 64.1576 4.98453   6
   2  -8   9 59.4980 9.14690   9
  -2   8 -10 72.9966 7.75060   2
  -2   8 -10 76.2304 6.43327   1
   2  -8  10 70.5921 5.18694   6
  -2   8 -10 70.4000 4.27940  11
   2  -8  10 70.2676 9.59075   9
  -2   8 -11 974.526 31.3754   1
  -2   8 -11 988.259 33.4917   2
  -2   8 -11 954.572 27.8886  11
   2  -8  11 952.845 38.9840   9
  -2   8 -12 2.09796 3.86671   2
  -2   8 -12 3.08586 2.58481   1
   2  -8  12 0.96078 2.12132   6
   2  -8  12-3.30888 5.79113   9
  -2   8 -13 443.651 20.9616   5
   2  -8  13 407.732 24.0458   9
  -2   8 -13 447.631 18.5864   2
  -2   8 -14 2.28342 5.27771   5
  -2   8 -14 9.41900 4.00566   2
   2  -8  14-1.18070 6.20078   9
  -2   8 -14 5.96279 5.01661  15
  -2   8 -15 205.875 14.4443  15
  -2   8 -15 221.153 9.15166   1
   2  -8  15 240.588 18.3926   9
  -2   8 -15 226.822 14.8425   5
   2  -8  16 29.8915 8.45093   9
  -2   8 -16 23.8269 6.61662   5
  -2   8 -16 29.7213 6.59568  15
   2  -8  17 63.4675 11.3117   9
  -2   8 -17 95.8228 10.1192   5
  -2   8 -17 81.1355 8.89444  15
   2  -8  18 84.8363 12.8293   9
  -2   8 -18 95.9593 10.5885   5
  -2   8 -18 108.960 10.0039  15
   2  -8  19-7.76356 7.95870   9
  -2   7  20 1.09852 6.75556  10
  -2   7  20 5.14727 4.63281  11
  -2   7  20 10.7770 6.28832   6
  -2   7  20 2.21039 6.28169   4
  -2   7  19 227.119 17.2977   6
  -2   7  19 264.673 17.6328   4
  -2   7  19 249.369 15.5256  11
  -2   7  18 16.0839 5.03142   7
  -2   7  18 28.2034 7.68206   6
  -2   7  18 15.3111 5.96760  11
  -2   7  18 19.2956 6.39498  10
  -2   7  18 25.4699 7.25260   4
  -2   7  17 11.6992 5.67868   4
  -2   7  17 5.64973 3.44558  16
  -2   7  17 9.37498 4.66535   7
  -2   7  17 14.0835 5.50701   8
  -2   7  17-0.96964 6.20993  10
  -2   7  17 20.1473 5.96481  11
  -2   7  17 10.3906 5.70970   6
  -2   7  16 190.607 14.3012  10
  -2   7  16 207.533 16.1352   6
  -2   7  16 221.172 14.0991  17
  -2   7  16 202.986 13.2245   7
  -2   7  16 192.506 13.7360   8
  -2   7  16 199.022 11.4097  16
  -2   7  16 217.687 14.3430  11
  -2   7  16 218.091 15.0193   4
  -2   7  15-3.47182 4.42505  10
  -2   7  15-3.25070 4.38715  11
  -2   7  15 0.87626 4.60080   4
  -2   7  15-2.43526 4.72414   8
  -2   7  15 1.29650 1.68290   1
  -2   7  15 0.52629 3.49532  16
  -2   7  15 1.49132 4.28875   7
  -2   7  15 12.0820 6.31734   6
  -2   7  15 5.04696 3.99604  17
  -2   7  14 366.266 19.1554  11
  -2   7  14 369.725 19.3478  10
  -2   7  14 385.504 14.0032   1
  -2   7  14 390.988 19.5568   8
  -2   7  14 381.376 18.9495   7
  -2   7  14 357.747 21.1458   6
  -2   7  14 359.300 16.1842  16
  -2   7  14 395.276 18.4282  17
  -2   7  13 163.156 8.23545   1
  -2   7  13 145.578 11.4336   8
  -2   7  13 158.601 9.74228   2
  -2   7  13 170.058 11.9515   7
  -2   7  13 146.215 13.0955   6
  -2   7  13 167.069 11.9415  10
  -2   7  13 189.698 11.4830  17
  -2   7  12 624.265 21.5892   1
  -2   7  12 601.560 25.9317   8
  -2   7  12 628.521 23.5114   2
  -2   7  12 593.748 25.8547   7
  -2   7  12 602.874 28.2667   6
  -2   7  12 635.059 25.7251  10
  -2   7  12 628.187 23.8162  17
  -2   7  11 249.630 11.4217   1
  -2   7  11 262.690 14.8088   8
  -2   7  11 277.340 13.4659   2
  -2   7  11 253.817 13.9181  10
  -2   7  11 255.273 16.3872   6
  -2   7  11 265.719 14.8663   7
  -2   7  11 237.501 12.0873  17
  -2   7  11 232.377 14.8120   5
  -2   7  10 296.558 16.0329   8
  -2   7  10 293.838 15.8189   7
  -2   7  10 300.914 14.5234   2
  -2   7  10 291.720 12.8575   1
  -2   7  10 282.902 16.2463   5
  -2   7  10 292.491 17.3742   6
  -2   7  10 282.837 15.7743  18
  -2   7   9 381.456 17.0016   2
  -2   7   9 398.553 18.9758   5
  -2   7   9 378.826 18.2794   8
  -2   7   9 357.788 18.0469   7
  -2   7   9 384.286 18.3874  18
  -2   7   9 350.386 19.4722   6
  -2   7   8 2.76526 3.24650   7
  -2   7   8 0.53868 3.82458   2
  -2   7   8 2.00098 3.50200   8
  -2   7   8-0.65128 3.37031  18
  -2   7   8-0.82599 3.66525   6
  -2   7   8-3.34756 4.71618   5
  -2   7   7 817.515 30.5464  18
  -2   7   7 805.065 31.0119   7
  -2   7   7 825.922 30.8876   8
   2  -7  -7 835.334 33.1676  14
  -2   7   7 846.108 32.6245   6
  -2   7   7 828.730 29.9015   2
   2  -7  -7 833.368 24.4064  13
  -2   7   6 14.3533 3.94150   7
   2  -7  -6 13.0747 2.85977  10
  -2   7   6 14.7466 3.48750   9
  -2   7   6 11.8426 3.68471   8
   2  -7  -6 10.6292 3.84656   8
   2  -7  -6 16.7356 5.41144  14
   2  -7  -6 8.37280 4.39082  12
  -2   7   6 11.0677 3.77674   6
  -2   7   6 13.1465 4.44172   2
  -2   7   6 10.7323 4.11262  18
  -2   7   5 387.510 17.6646   7
  -2   7   5 386.917 17.5647   8
   2  -7  -5 392.680 17.0010   8
   2  -7  -5 373.803 18.4105  14
   2  -7  -5 382.144 14.7996  10
   2  -7  -5 368.124 18.3079  12
  -2   7   5 361.294 16.9222   2
  -2   7   5 376.781 15.4451   9
   2  -7  -4 628.470 23.7325   8
   2  -7  -4 607.484 25.0892  14
   2  -7  -4 598.714 24.7382  12
   2  -7  -4 641.842 21.6962  10
  -2   7   4 586.280 22.1929   9
  -2   7   4 638.570 24.2547   2
  -2   7   3 235.506 11.5888   9
  -2   7   3 225.834 12.6591   2
  -2   7   2 768.291 27.2783   9
  -2   7   2 794.165 28.8082   2
  -2   7   1 13.9197 3.91767   9
  -2   7   1 9.43683 4.49998   2
   2  -7   0 2160.91 63.7589   6
  -2   7   0 2176.48 64.3602   9
  -2   7   0 1935.10 62.0100  18
   2  -7   0 2155.55 64.5216   8
  -2   7   0 2123.01 65.0881   2
  -2   7  -1 188.272 10.9710   9
   2  -7   1 191.107 10.1409   6
   2  -7   1 174.133 10.4850   8
  -2   7  -1 193.363 9.18108  18
   2  -7   2 1888.96 25.9824   6
  -2   7  -2 1866.99 22.1000  18
  -2   7  -2 1884.16 30.1447   9
  -2   7  -3 169.934 10.6140   9
  -2   7  -3 129.560 7.82100   7
  -2   7  -3 176.575 10.8027   2
  -2   7  -3 154.817 7.19336  18
   2  -7   3 160.886 8.70329   6
  -2   7  -4 0.61730 4.24460   9
  -2   7  -4 2.23410 4.20706   2
   2  -7   4 4.75368 2.51552   6
  -2   7  -4 3.90818 1.81304  18
  -2   7  -4 3.45938 1.71198   7
  -2   7  -5 1328.64 43.5951  16
  -2   7  -5 1357.69 40.9107   7
   2  -7   5 1346.12 41.4678   6
   2  -7   5 1317.42 45.9663   9
  -2   7  -5 1359.23 44.4463   2
  -2   7  -6 162.429 9.68229  16
  -2   7  -6 161.927 10.2708   2
  -2   7  -6 144.463 7.05195   7
   2  -7   6 131.225 7.53274   6
   2  -7   6 147.499 11.0407   9
  -2   7  -7 490.062 22.4104   9
   2  -7   7 527.238 23.8851   9
  -2   7  -7 524.485 21.3014   2
  -2   7  -8-1.62304 3.93031   2
   2  -7   8 5.95166 4.77249   9
  -2   7  -9 487.985 20.1493   2
  -2   7 -10 43.9726 6.02997   2
  -2   7 -10 42.7518 3.06243  11
  -2   7 -11 19.0231 4.75773   2
  -2   7 -11 22.8892 2.31648  11
   2  -7  11 13.7115 6.41349   9
   2  -7  12 396.873 22.2974   9
  -2   7 -12 390.837 16.8968   2
  -2   7 -12 427.430 19.6380   5
  -2   7 -13 2.06375 3.47513   2
  -2   7 -13 3.59723 4.69199   5
   2  -7  13 6.36634 6.02964   9
  -2   7 -13-1.31515 1.63408   3
  -2   7 -14 612.900 19.6430   1
   2  -7  14 592.136 29.3829   9
  -2   7 -14 616.934 19.4607   3
  -2   7 -14 547.276 20.9701   2
  -2   7 -14 590.753 25.6147   5
  -2   7 -14 589.467 25.8097  15
  -2   7 -15 3.04844 4.38600  15
  -2   7 -15 7.06591 1.78672   1
  -2   7 -15 1.55339 5.16055   5
   2  -7  15 1.13365 6.52207   9
   2  -7  16 96.6489 11.8640   9
  -2   7 -16 86.0790 9.60115   5
  -2   7 -16 74.8882 8.62584  15
   2  -7  17 26.1796 8.40335   9
  -2   7 -17 14.6294 6.19115   5
  -2   7 -17 25.5450 5.37626  15
  -2   7 -18 98.2023 10.7281   5
  -2   7 -18 103.970 9.21107  15
   2  -7  18 109.831 13.5833   9
   2  -7  19 109.385 13.4957   9
  -2   6  21 21.0160 7.43314  10
  -2   6  20 239.337 17.0268  10
  -2   6  20 234.631 15.0282  11
  -2   6  20 230.476 17.0799   6
  -2   6  20 240.223 17.7297   4
  -2   6  19-1.11777 5.24944   6
  -2   6  19-1.63215 4.91240  11
  -2   6  19-5.13601 5.90824  10
  -2   6  19 2.16311 5.99458   4
  -2   6  18 165.026 12.4013  11
  -2   6  18 196.783 15.4791   6
  -2   6  18 189.609 14.8825   4
  -2   6  18 196.449 14.4248  10
  -2   6  17 36.3603 7.04383   4
  -2   6  17 35.2517 6.55957   8
  -2   6  17 37.8334 5.60167   7
  -2   6  17 33.4451 4.99791  16
  -2   6  17 52.1079 8.34402   6
  -2   6  17 39.8439 6.66698  11
  -2   6  17 34.5983 7.05923  10
  -2   6  17 24.4370 6.31654  17
  -2   6  16 30.7983 6.65179   4
  -2   6  16 12.8932 4.79505   8
  -2   6  16 29.1080 4.91334  16
  -2   6  16 23.6554 5.21596   7
  -2   6  16 16.4193 5.31667  11
  -2   6  16 15.0627 5.18932  10
  -2   6  16 19.0965 6.20161   6
  -2   6  16 31.6317 6.21685  17
  -2   6  15 216.623 15.4509   6
  -2   6  15 233.429 14.0047  11
  -2   6  15 225.523 14.4061  10
  -2   6  15 192.966 13.5097  17
  -2   6  15 211.643 12.7850   7
  -2   6  15 176.025 12.5869   8
  -2   6  15 180.528 10.8230  16
  -2   6  15 213.877 14.5138   4
  -2   6  14 0.74941 4.31032  17
  -2   6  14 1.34909 3.59194   7
  -2   6  14-0.78094 3.98148  10
  -2   6  14 3.73581 4.39852  11
  -2   6  14-3.29822 4.96322   4
  -2   6  14 0.72505 1.64854   3
  -2   6  14-2.91975 4.24801   8
  -2   6  14 2.52639 2.68325   2
  -2   6  14 0.58696 1.59158   1
  -2   6  14 5.99205 5.31789   6
  -2   6  14 2.45150 2.82007  16
  -2   6  13 680.585 23.1631   2
  -2   6  13 662.574 26.9448   8
  -2   6  13 659.841 29.4312   6
  -2   6  13 677.764 27.1536  11
  -2   6  13 715.814 27.5753  10
  -2   6  13 658.985 21.1894   3
  -2   6  13 605.145 25.9889  17
  -2   6  13 670.524 26.7001   7
  -2   6  13 621.358 23.8996  16
  -2   6  13 678.724 21.4832   1
  -2   6  12-2.95155 5.51845   5
  -2   6  12 1.34025 3.66683  10
  -2   6  12 3.85909 1.94307   1
  -2   6  12 1.83901 3.99845  17
  -2   6  12 4.13212 3.96168   8
  -2   6  12 4.02592 3.71954   7
  -2   6  12 1.58196 3.64833   2
  -2   6  12 2.61518 0.88783  15
  -2   6  12 4.62985 4.72134   6
  -2   6  11 256.040 14.2107   7
  -2   6  11 297.996 17.0108   6
  -2   6  11 260.794 14.7537  18
  -2   6  11 273.088 14.1281  10
  -2   6  11 264.780 11.0452   1
  -2   6  11 244.923 13.2334  17
  -2   6  11 259.195 16.8477  12
  -2   6  11 266.534 12.7111   2
  -2   6  11 251.486 14.0949   8
  -2   6  11 271.897 15.3767   5
  -2   6  10 370.636 17.4568   7
  -2   6  10 348.888 18.7089   6
  -2   6  10 362.611 17.4945  18
  -2   6  10 351.207 16.2821  10
  -2   6  10 338.406 13.7014   1
  -2   6  10 324.718 15.0744  17
  -2   6  10 360.479 19.4255  12
  -2   6  10 362.857 15.4051   2
  -2   6  10 353.574 17.0553   8
  -2   6  10 374.203 17.9229   5
  -2   6   9 164.991 12.1308   6
  -2   6   9 159.041 10.9829  18
  -2   6   9 169.496 9.94797  10
  -2   6   9 163.951 8.52503   1
  -2   6   9 144.474 10.1968   8
  -2   6   9 157.244 10.5966   7
  -2   6   9 164.947 11.3296   5
  -2   6   9 164.945 12.1817  12
  -2   6   9 174.845 10.0572   2
  -2   6   9 168.436 9.15997  17
  -2   6   8 415.373 17.1771  10
  -2   6   8 406.925 18.3895  18
  -2   6   8 423.159 20.1017   6
  -2   6   8 398.381 17.1263   2
  -2   6   8 406.273 18.7197   5
  -2   6   8 418.448 18.3241   8
  -2   6   8 401.669 18.4093   7
  -2   6   7 494.365 20.2777   7
  -2   6   7 470.546 19.7234   8
   2  -6  -7 439.848 21.5594  14
  -2   6   7 473.608 18.8768   2
  -2   6   7 443.452 20.6942   6
  -2   6   7 446.318 19.4664  18
  -2   6   6 1447.24 48.5247   6
   2  -6  -6 1465.07 49.4204  14
  -2   6   6 1510.59 46.3598   2
   2  -6  -6 1459.99 49.4431  12
  -2   6   6 1374.70 47.1096   7
  -2   6   6 1440.84 47.0466   8
   2  -6  -5 49.3921 6.35197  12
   2  -6  -5 42.5906 5.81703  14
   2  -6  -5 43.0559 4.05798  10
  -2   6   5 43.0551 5.56419   2
  -2   6   5 34.9095 4.97554   8
  -2   6   5 52.8589 5.74709   7
   2  -6  -5 44.4704 5.20715   8
  -2   6   4 481.643 19.6891   8
   2  -6  -4 504.904 19.4883   8
   2  -6  -4 479.531 20.7223  12
   2  -6  -4 504.243 21.1027  14
  -2   6   4 477.857 19.5541   2
  -2   6   4 497.708 18.3253   9
   2  -6  -4 502.501 17.4558  10
   2  -6  -3 3.83377 1.49304  17
   2  -6  -3 5.08571 3.44004  12
  -2   6   3 3.02697 2.94889   9
   2  -6  -3 7.34329 3.36080   8
  -2   6   2 164.650 9.10231   9
  -2   6   1 1315.34 42.1804  18
  -2   6   1 1394.79 42.8386   9
   2  -6  -1 1361.49 43.1427   6
  -2   6   0 18.1559 3.94770   9
   2  -6   0 14.3371 3.68488   8
  -2   6   0 10.3012 2.46633  18
   2  -6   0 17.1946 3.62782   6
  -2   6  -1 1008.34 31.1750  18
  -2   6  -1 948.592 32.2019   7
  -2   6  -1 1021.59 33.5817   9
   2  -6   1 975.669 32.2048   6
  -2   6  -2 142.326 6.99494  18
  -2   6  -2 141.368 7.85363   7
  -2   6  -2 138.268 9.10542   9
   2  -6   2 151.724 8.16205   6
  -2   6  -3 613.093 19.3149  18
  -2   6  -3 612.604 20.8755   7
  -2   6  -3 586.135 23.1114   9
   2  -6   3 589.775 20.9346   6
  -2   6  -4 331.101 14.9292   2
  -2   6  -4 329.463 11.0059  18
  -2   6  -4 315.350 12.4473   7
  -2   6  -4 302.255 15.3032   9
   2  -6   4 327.300 13.0141   6
  -2   6  -5 567.540 21.5959   2
  -2   6  -5 544.633 18.5525   7
  -2   6  -6 840.590 26.1313   7
  -2   6  -6 849.728 29.7008   2
   2  -6   6 868.509 32.0970   9
  -2   6  -7 191.799 10.6936   2
  -2   6  -7 174.080 11.6461   9
  -2   6  -8 899.656 30.9753   2
  -2   6  -9 98.2161 4.53977  11
  -2   6  -9 90.8685 7.37905   2
  -2   6 -10 23.4555 4.45199   2
  -2   6 -10 22.9607 2.08595  11
  -2   6 -10 27.6692 6.14506   4
  -2   6 -10 29.0039 4.78197  16
  -2   6 -11 163.953 11.6073   4
  -2   6 -11 139.552 8.53576   2
  -2   6 -12 40.1864 6.74181   5
  -2   6 -12 31.9114 4.67866   2
  -2   6 -12 35.3699 3.42338   3
  -2   6 -12 36.8146 3.45463   1
  -2   6 -13 512.614 17.0692   1
  -2   6 -13 492.513 22.3466   5
  -2   6 -13 532.852 17.0194   3
   2  -6  13 510.799 25.2412   9
  -2   6 -13 492.737 18.5051   2
   2  -6  14-3.04915 5.84610   9
  -2   6 -14-1.48213 5.05214   5
  -2   6 -14 1.81687 2.54503   2
  -2   6 -14 4.78324 1.68729   3
  -2   6 -14 0.68657 3.70684  15
  -2   6 -14 1.73027 1.58960   1
   2  -6  15 87.2645 11.0121   9
  -2   6 -15 119.659 9.57065  15
  -2   6 -15 103.244 9.89221   5
  -2   6 -16 11.0958 4.10353  15
  -2   6 -16 4.79033 5.11557   5
   2  -6  16 11.9038 6.86319   9
  -2   6 -17 128.631 11.6973   5
  -2   6 -17 133.371 9.87781  15
   2  -6  17 129.513 13.6848   9
  -2   6 -18 98.9497 8.29640  15
   2  -6  18 106.858 12.8487   9
  -2   6 -18 104.340 10.9422   5
   2  -6  19 29.4942 8.33851   9
  -2   6 -19 28.1932 7.95433   5
  -2   5  21 147.270 13.6326  10
  -2   5  20 32.3428 7.03894  10
  -2   5  20 27.7450 8.24897   4
  -2   5  19 264.082 18.0786   6
  -2   5  19 319.722 17.1194  11
  -2   5  19 276.137 18.0515  10
  -2   5  19 307.197 19.9786   4
  -2   5  18 1.03339 4.67643   6
  -2   5  18 1.08528 5.44854  17
  -2   5  18-0.95445 4.79174  10
  -2   5  18-1.54236 4.10654  11
  -2   5  18-4.20217 6.18448   4
  -2   5  17 92.4114 9.79483  10
  -2   5  17 89.5799 10.3441   4
  -2   5  17 72.2631 7.13068  16
  -2   5  17 77.1140 7.09087   7
  -2   5  17 88.1350 8.56180   8
  -2   5  17 81.9352 10.0310  17
  -2   5  17 73.1624 9.45310   6
  -2   5  17 81.9991 8.59041  11
  -2   5  16 53.6221 8.23615   4
  -2   5  16 53.4308 6.04109  16
  -2   5  16 62.3916 6.56168   7
  -2   5  16 60.5297 8.62765   6
  -2   5  16 62.4407 8.53313  17
  -2   5  16 41.7795 6.45349   8
  -2   5  16 66.0969 7.72365  11
  -2   5  16 56.5180 7.86144  10
  -2   5  15 156.289 11.8297  10
  -2   5  15 147.568 9.62872  16
  -2   5  15 166.268 10.6275   7
  -2   5  15 156.211 12.8182   6
  -2   5  15 191.487 13.6766  17
  -2   5  15 148.872 11.1997  11
  -2   5  15 182.298 11.7742   8
  -2   5  15 166.868 13.1602   4
  -2   5  14 188.286 11.8554   8
  -2   5  14 198.394 12.3692  11
  -2   5  14 187.200 12.3897  10
  -2   5  14 166.671 6.15971   1
  -2   5  14 180.502 12.8072  17
  -2   5  14 185.033 11.3544   7
  -2   5  14 171.951 9.93758  16
  -2   5  14 158.784 12.4867   4
  -2   5  14 165.906 12.9520   6
  -2   5  13 18.2003 3.01169   2
  -2   5  13 26.4232 4.81695   8
  -2   5  13 22.3082 5.73879   5
  -2   5  13 20.9796 2.31189   1
  -2   5  13 21.6036 2.35595   3
  -2   5  13 13.9380 5.39550   4
  -2   5  13 23.3944 5.02432   7
  -2   5  13 24.2321 5.77004   6
  -2   5  13 12.1502 4.65307  17
  -2   5  13 20.3071 4.88491  10
  -2   5  13 18.4119 5.02090  11
  -2   5  12 84.1374 6.46992  16
  -2   5  12 106.734 9.81476   6
  -2   5  12 74.7713 7.29543   7
  -2   5  12 88.8943 8.68588   5
  -2   5  12 88.0532 6.27688   2
  -2   5  12 87.6306 8.44130  18
  -2   5  12 87.5807 8.20693  11
  -2   5  12 101.789 8.38307  10
  -2   5  12 91.1516 4.92241   3
  -2   5  12 89.6691 4.95259   1
  -2   5  12 89.6499 8.51770  17
  -2   5  12 95.1441 8.13539   8
  -2   5  11 92.1713 8.02230  17
  -2   5  11 82.2753 7.52058   7
  -2   5  11 103.586 6.68214   2
  -2   5  11 84.4546 8.00781  18
  -2   5  11 96.8898 9.90313  14
  -2   5  11 83.6633 7.64229   8
  -2   5  11 85.7154 7.88363  11
  -2   5  11 85.0897 9.40531  12
  -2   5  11 109.375 8.30392  10
  -2   5  11 81.2356 4.93898   3
  -2   5  11 59.8377 3.49253  15
  -2   5  11 96.1257 8.46166   5
  -2   5  11 91.8809 5.11547   1
  -2   5  10 76.3010 7.09121  17
  -2   5  10 66.6601 5.89993   2
  -2   5  10 77.9138 7.15106   7
  -2   5  10 67.3720 8.49364  14
  -2   5  10 71.3476 8.51169  12
  -2   5  10 81.1164 6.81181  10
  -2   5  10 73.8264 4.84758   1
  -2   5  10 81.7993 7.34872   8
  -2   5  10 63.9613 7.22701  18
  -2   5  10 80.4690 7.84817   5
  -2   5   9 427.263 16.7640   2
  -2   5   9 441.118 18.6045   7
  -2   5   9 420.121 18.7301  18
  -2   5   9 416.523 20.7016  12
  -2   5   9 415.919 17.5081  10
  -2   5   9 419.882 15.3286   1
  -2   5   9 413.386 17.5056  17
  -2   5   9 440.771 20.9574  14
  -2   5   9 417.259 18.2107   8
  -2   5   9 455.094 19.3224   5
  -2   5   8 85.8528 6.72552   2
  -2   5   8 96.2471 8.90968  12
  -2   5   8 97.6229 5.82527   1
  -2   5   8 87.7086 7.18842   8
  -2   5   8 86.4087 7.61491  18
  -2   5   8 83.2761 6.49362  10
  -2   5   8 92.5246 7.51332   7
  -2   5   8 110.008 8.73583   5
  -2   5   8 92.1018 6.55614  17
  -2   5   7 1784.51 57.9240  12
  -2   5   7 1745.96 54.0312  10
  -2   5   7 1777.99 54.2238   2
  -2   5   7 1799.07 56.0237   7
  -2   5   7 1807.93 55.7001   8
  -2   5   7 1818.71 56.0425  18
  -2   5   7 1744.45 57.4553   6
  -2   5   7 1757.26 53.2197  17
  -2   5   7 1866.00 56.3745   5
  -2   5   6 138.841 9.06713   7
  -2   5   6 138.345 8.68801   8
   2  -5  -6 140.999 10.3947  12
   2  -5  -6 151.474 10.5746  14
  -2   5   6 158.926 10.3071   6
  -2   5   6 144.271 7.89509  10
  -2   5   6 149.426 8.70313   2
   2  -5  -5 3171.86 94.7620  14
   2  -5  -5 3098.27 94.7073  12
   2  -5  -5 3084.42 91.3935   8
  -2   5   5 3229.17 92.4261   8
  -2   5   5 3220.49 92.9813   7
   2  -5  -4 1598.45 52.2610  14
   2  -5  -4 1575.64 52.1279  12
  -2   5   4 1652.34 50.6389   8
   2  -5  -4 1666.60 50.2155   8
   2  -5  -4 1649.99 47.9351  10
   2  -5  -3 866.086 29.0752   8
   2  -5  -3 849.162 27.0202  10
   2  -5  -3 852.917 30.5386  12
   2  -5  -3 864.137 30.3718  18
   2  -5  -3 894.863 25.7927  17
   2  -5  -2 2670.23 79.3473  18
   2  -5  -2 2597.48 79.0521   6
  -2   5   2 2773.81 78.0094   9
   2  -5  -1 201.529 10.0819  18
  -2   5   1 182.312 9.46964   9
   2  -5  -1 199.118 9.95842   6
   2  -5   0 2026.05 59.8149  18
  -2   5   0 1995.37 58.9416  18
   2  -5   0 1996.34 59.8135   6
  -2   5   0 2037.65 60.2018   9
   2  -5   1 48.9905 4.33531  18
  -2   5  -1 49.7213 3.97737  18
  -2   5  -1 48.6303 5.12974   9
   2  -5   1 46.9909 4.46324   6
  -2   5  -2 493.803 16.8024  18
   2  -5   2 513.013 17.6976  18
   2  -5   2 568.943 18.6289   6
  -2   5  -2 519.814 18.0606   7
  -2   5  -2 488.402 19.5095   9
  -2   5  -3 194.988 8.79964   7
  -2   5  -3 213.454 10.9484   9
  -2   5  -3 206.200 7.80356  18
  -2   5  -4 26.2419 2.77139   7
  -2   5  -5 1074.98 32.1775   7
   2  -5   6 325.127 16.1771   9
  -2   5  -6 358.757 14.8759   2
  -2   5  -7 1079.94 37.3920   9
  -2   5  -7 1099.26 34.0587   1
  -2   5  -7 1078.17 35.2494   2
   2  -5   8 4.14545 4.29233   9
  -2   5  -8 1.40162 1.14548  11
  -2   5  -8 0.60009 1.62013   1
  -2   5  -8 3.21121 3.43560   2
  -2   5  -9 756.391 24.1184   1
  -2   5  -9 724.901 21.7730  11
   2  -5   9 752.601 29.5781   9
  -2   5  -9 765.294 25.6462   2
  -2   5 -10 60.9658 4.23138   1
  -2   5 -10 52.6128 5.19277   2
  -2   5 -10 56.6140 7.03285   4
  -2   5 -10 56.5150 6.10387  16
   2  -5  10 55.8199 7.81680   9
  -2   5 -11 168.451 7.44398   1
  -2   5 -11 157.791 8.65087   2
   2  -5  11 153.495 12.0551   9
  -2   5 -11 146.546 10.3996   5
  -2   5 -11 192.315 11.9795   4
  -2   5 -11 159.428 7.24120   3
  -2   5 -12 143.431 7.87773   2
  -2   5 -12 146.573 6.48183   3
  -2   5 -12 147.358 10.5224   5
  -2   5 -12 143.911 11.0354   4
  -2   5 -12 146.899 6.61198   1
   2  -5  13 308.408 18.0154   9
  -2   5 -13 289.700 15.8513   5
  -2   5 -13 296.634 10.1910   3
  -2   5 -13 289.577 11.4982   2
  -2   5 -13 290.423 10.2730   1
  -2   5 -14 192.756 11.6807  15
  -2   5 -14 180.104 6.24859   1
  -2   5 -14 227.625 13.5621   5
   2  -5  14 187.731 14.2499   9
  -2   5 -15 37.5295 5.57828  15
  -2   5 -15 45.9420 7.51454   5
   2  -5  15 30.9859 7.31354   9
  -2   5 -16 3.35043 3.43529  15
  -2   5 -16 9.60009 5.50074   5
   2  -5  16 0.99920 5.88329   9
  -2   5 -17 29.4802 4.83354  15
  -2   5 -17 35.0307 7.34633   5
   2  -5  17 43.9873 8.56449   9
  -2   5 -18 99.9157 10.6394   5
   2  -5  18 68.6713 10.0296   9
  -2   5 -19 98.5538 11.2526   5
   2  -5  19 80.7975 10.9701   9
  -2   5 -20 40.1776 8.56668   5
  -2   4  21 108.785 11.6959  10
  -2   4  20 58.4077 8.95775  10
  -2   4  19 11.0666 6.45727  17
  -2   4  19 1.93443 4.93270   6
  -2   4  19 0.97963 4.99596  10
  -2   4  19 12.4633 7.03992   4
  -2   4  18 178.496 14.8838   4
  -2   4  18 161.120 14.3474  17
  -2   4  18 182.155 12.2598  11
  -2   4  18 180.079 13.5279  10
  -2   4  18 147.636 12.9385   6
  -2   4  17 56.8814 9.14069   4
  -2   4  17 44.8927 6.05959  16
  -2   4  17 59.2400 5.81199   7
  -2   4  17 51.3190 7.64223  10
  -2   4  17 65.9412 7.37569  11
  -2   4  17 57.5491 8.29994   6
  -2   4  17 60.7146 9.31415  17
  -2   4  17 56.1638 6.70540   8
  -2   4  16 205.430 12.8097  11
  -2   4  16 196.709 12.1452   8
  -2   4  16 193.464 11.4526  16
  -2   4  16 189.508 10.7103   7
  -2   4  16 167.211 10.4492   9
  -2   4  16 201.191 13.8259  10
  -2   4  16 230.553 15.1798   6
  -2   4  16 231.182 15.5437   4
  -2   4  16 196.039 15.3814  17
  -2   4  15 379.504 18.0438  11
  -2   4  15 347.926 16.9747   8
  -2   4  15 340.344 15.8600  16
  -2   4  15 361.404 16.0802   7
  -2   4  15 340.921 18.1390  10
  -2   4  15 380.525 19.8572   6
  -2   4  15 371.689 19.9622   4
  -2   4  15 367.530 20.5189  17
  -2   4  14 461.480 20.6971  11
  -2   4  14 513.770 21.9821  10
  -2   4  14 453.507 19.9478   8
  -2   4  14 476.946 18.9505  16
  -2   4  14 461.589 19.1564   7
  -2   4  14 454.064 22.5187   6
  -2   4  14 451.707 22.8795  17
  -2   4  14 482.547 22.8861   4
  -2   4  13 874.954 32.5489  17
  -2   4  13 853.840 28.6942   7
  -2   4  13 804.574 31.8046   6
  -2   4  13 891.065 31.2521   5
  -2   4  13 860.541 30.3333  11
  -2   4  13 837.280 30.4808  10
  -2   4  13 875.227 30.2979  18
  -2   4  13 859.908 27.8065  16
  -2   4  13 875.048 32.0679   4
  -2   4  13 814.125 29.0591   8
  -2   4  12 101.686 5.61131   2
  -2   4  12 110.164 4.86330   1
  -2   4  12 123.731 10.0252   5
  -2   4  12 122.425 9.30194  18
  -2   4  12 120.212 9.15016  11
  -2   4  12 120.024 9.12294  10
  -2   4  12 109.440 7.29511  16
  -2   4  12 117.647 9.92365   6
  -2   4  12 123.142 8.49435   7
  -2   4  12 106.985 9.49004  17
  -2   4  12 99.3204 7.95821   8
  -2   4  12 91.3265 9.26594   4
  -2   4  11 846.403 26.4783   2
  -2   4  11 826.201 30.4676  18
  -2   4  11 818.839 30.8214   5
  -2   4  11 864.146 30.8322  11
  -2   4  11 815.578 30.1843  10
  -2   4  11 852.209 25.1851   3
  -2   4  11 832.930 25.2824   1
  -2   4  11 843.186 29.7062   7
  -2   4  11 818.055 29.6276   8
  -2   4  11 872.886 31.8570  17
  -2   4  11 813.511 27.8614  16
  -2   4  10 102.786 8.30845  17
  -2   4  10 95.3974 7.46447   7
  -2   4  10 104.122 6.39675   2
  -2   4  10 112.413 6.70560  16
  -2   4  10 106.266 8.37627  18
  -2   4  10 104.424 8.14751  11
  -2   4  10 99.2299 5.18968   3
  -2   4  10 117.530 8.11958  10
  -2   4  10 103.012 8.56267   5
  -2   4  10 121.866 8.03453   8
  -2   4  10 105.286 5.32958   1
  -2   4   9 710.348 24.0430   2
  -2   4   9 756.599 27.1107   5
  -2   4   9 709.403 25.9367   8
  -2   4   9 751.203 27.1343  17
  -2   4   9 701.813 22.8195   1
  -2   4   9 745.160 26.0328  10
  -2   4   9 743.807 26.9948  18
  -2   4   9 739.716 26.4016   7
  -2   4   9 715.593 28.3116   6
  -2   4   8 17.4974 3.74435   5
  -2   4   8 23.9874 3.94710   8
  -2   4   8 19.4431 3.77433  17
  -2   4   8 19.1955 2.57337   1
  -2   4   8 15.0355 3.44456   2
  -2   4   8 16.6582 3.18341  10
  -2   4   8 20.5750 4.31173  18
  -2   4   8 17.8753 3.57118   7
  -2   4   7 516.690 19.8660   5
  -2   4   7 501.949 19.0450   8
  -2   4   7 486.238 19.2463   7
  -2   4   7 492.352 18.6881  17
  -2   4   7 507.794 19.7865  18
  -2   4   7 475.074 16.7473   1
  -2   4   7 492.452 17.9545   2
  -2   4   7 499.416 18.2968  10
  -2   4   6 740.344 24.4839  10
  -2   4   6 694.650 24.4919  17
  -2   4   6 738.573 25.5687   8
  -2   4   6 774.941 26.4066   7
  -2   4   6 769.319 27.5931   6
  -2   4   6 742.455 23.8242   1
  -2   4   6 759.508 26.3122  18
   2  -4  -6 724.857 28.4358  14
   2  -4  -5 481.036 20.3853  12
  -2   4   5 484.692 18.1699   8
  -2   4   5 494.271 18.7169   7
  -2   4   5 462.807 16.7940  10
   2  -4  -5 497.923 20.5247  14
  -2   4   5 499.283 19.7440   6
  -2   4   4 1132.31 35.3372   7
   2  -4  -4 1122.66 34.4521   8
  -2   4   4 1087.08 34.6822   8
   2  -4  -4 1051.49 32.4014  17
   2  -4  -4 1113.41 37.0705  12
   2  -4  -4 1068.15 36.6829  14
   2  -4  -4 1103.14 36.4311  18
   2  -4  -3 1340.06 37.4972  10
   2  -4  -3 1312.82 37.2999  17
  -2   4   3 1329.95 39.7237   8
   2  -4  -3 1361.71 39.6398   8
   2  -4  -3 1317.32 40.9781  18
   2  -4  -3 1326.24 41.5118  12
   2  -4  -3 1340.94 41.6182  14
   2  -4  -2 804.100 27.1493   6
   2  -4  -2 812.065 27.2518  18
   2  -4  -1 3296.22 94.9321  18
   2  -4  -1 3338.56 94.9806   6
   2  -4   0 1013.76 32.0796  18
  -2   4   0 1007.73 32.2983   9
   2  -4   0 1046.92 32.3033   6
  -2   4  -1 1164.58 35.2020  18
   2  -4   1 1194.14 35.9043  18
   2  -4   1 1226.34 36.4794   6
  -2   4  -1 1182.31 37.1465   9
  -2   4  -2 375.410 15.0374   9
  -2   4  -2 368.641 13.4451   7
   2  -4   2 361.287 13.0578  18
  -2   4  -2 397.054 12.7000  18
  -2   4  -3 135.249 7.10693  16
   2  -4   3 129.506 5.71261  18
  -2   4  -3 127.798 7.96732   9
  -2   4  -3 123.787 6.01883   7
   2  -4   4 17.6501 1.94744  18
  -2   4  -4 13.9967 2.05316   7
   2  -4   5 758.112 26.2908   9
   2  -4   5 711.657 20.7421  18
  -2   4  -6 308.500 12.1410   1
  -2   4  -6 345.405 15.0883   9
   2  -4   6 346.825 15.4930   9
  -2   4  -7 37.4744 2.14897  11
  -2   4  -7 38.7102 3.33026   1
   2  -4   7 38.8672 5.46704   9
  -2   4  -7 41.7149 5.53372   9
  -2   4  -8 537.949 16.2118  11
   2  -4   8 561.321 22.8133   9
  -2   4  -8 579.367 22.3440   9
  -2   4  -8 539.724 19.4194   2
  -2   4  -8 569.059 18.2895   1
  -2   4  -9 30.8363 5.13827   4
  -2   4  -9 27.3554 2.73495   1
  -2   4  -9 27.3245 3.87183   2
   2  -4   9 30.7396 5.40577   9
   2  -4  10 291.247 15.7520   9
  -2   4 -10 286.443 10.7661   1
  -2   4 -10 305.543 14.3942  16
  -2   4 -10 307.893 10.7014   3
  -2   4 -10 287.753 14.3581   5
  -2   4 -10 280.110 11.8402   2
  -2   4 -10 292.538 14.7748   4
   2  -4  11 397.611 19.1184   9
  -2   4 -11 378.500 12.9651   1
  -2   4 -11 368.693 14.0592   2
  -2   4 -11 395.671 17.4042  16
  -2   4 -11 412.244 18.2023   4
  -2   4 -11 392.472 17.6767   5
  -2   4 -11 376.547 12.7687   3
  -2   4 -12 1159.93 40.3797  16
  -2   4 -12 1188.54 35.5042   2
  -2   4 -12 1204.88 41.0563   4
  -2   4 -12 1168.10 40.8820   5
   2  -4  12 1198.03 42.6864   9
  -2   4 -12 1189.57 34.3861   1
  -2   4 -13 506.536 20.5838   5
  -2   4 -13 469.252 20.3202   4
  -2   4 -13 408.392 12.3784   1
  -2   4 -13 379.956 13.1603   2
  -2   4 -14 268.698 15.4518   5
  -2   4 -14 302.264 14.1009  15
   2  -4  14 259.778 16.4160   9
  -2   4 -15 162.310 12.1052   5
   2  -4  15 186.744 13.8813   9
  -2   4 -15 182.665 10.4158  15
  -2   4 -16 52.5479 7.62911   5
  -2   4 -16 63.2079 5.99891  15
   2  -4  16 61.2364 8.92127   9
  -2   4 -17 217.683 15.1738   5
   2  -4  17 223.241 15.8759   9
  -2   4 -17 258.819 11.9193  15
   2  -4  18 19.0714 6.89310   9
  -2   4 -18 17.5681 6.94674   5
   2  -4  19 80.7154 10.6042   9
  -2   4 -19 69.5350 9.82773   5
  -2   4 -20 25.0115 8.04165   5
  -2   3  21 5.28503 5.93464  10
  -2   3  20 69.9066 11.5991  17
  -2   3  20 57.7927 8.74721  10
  -2   3  19 73.4582 9.29314   6
  -2   3  19 79.4351 10.0136  10
  -2   3  19 102.318 12.6801  17
  -2   3  18 1.24704 5.96024  17
  -2   3  18-6.63278 6.65430   4
  -2   3  18 1.83798 4.46760  10
  -2   3  18-5.27926 4.68566   6
  -2   3  17 154.037 13.7371   4
  -2   3  17 148.381 10.1722   8
  -2   3  17 167.528 14.7675  17
  -2   3  17 133.458 10.0874  16
  -2   3  17 156.322 12.2484   6
  -2   3  17 154.448 12.1170  10
  -2   3  17 148.258 10.9184  11
  -2   3  16 96.1812 8.46971  11
  -2   3  16 64.0889 7.11965   9
  -2   3  16 75.9271 7.25815   8
  -2   3  16 88.7031 6.54065   7
  -2   3  16 80.7021 9.10838   6
  -2   3  16 72.3702 7.32156  16
  -2   3  16 58.8201 9.48131  17
  -2   3  16 97.8094 10.8768   4
  -2   3  15 213.023 12.0542   9
  -2   3  15 212.553 11.9507   8
  -2   3  15 205.760 15.6100  17
  -2   3  15 213.024 14.8954   4
  -2   3  15 228.089 13.1008  11
  -2   3  15 238.612 14.7744   6
  -2   3  15 204.400 11.6617  16
  -2   3  15 207.701 10.7329   7
  -2   3  14 168.080 12.0677   6
  -2   3  14 172.173 11.6967   5
  -2   3  14 167.074 10.8541  18
  -2   3  14 157.166 9.20069   7
  -2   3  14 181.049 13.2638   4
  -2   3  14 177.039 11.1455  11
  -2   3  14 148.550 9.53405  16
  -2   3  14 158.853 10.1490   8
  -2   3  13 81.3866 7.43857  18
  -2   3  13 95.3821 10.0081  17
  -2   3  13 82.5225 8.61243   6
  -2   3  13 93.0415 6.78850   7
  -2   3  13 94.7342 9.61820   4
  -2   3  13 98.3361 8.16092  11
  -2   3  13 79.0794 6.52816  16
  -2   3  13 86.9338 7.23291   8
  -2   3  12 686.492 26.4958   5
  -2   3  12 672.679 25.9772  11
  -2   3  12 660.826 28.3798  17
  -2   3  12 653.466 27.3816   6
  -2   3  12 688.177 24.4727   7
  -2   3  12 717.349 26.1884  18
  -2   3  12 679.643 25.0067   8
  -2   3  12 688.438 24.1424  16
  -2   3  12 663.057 27.5432   4
  -2   3  11-0.76003 2.47834  16
  -2   3  11-1.32570 2.57171   7
  -2   3  11 0.44941 1.13694   1
  -2   3  11 3.18599 1.93331   2
  -2   3  11-0.56027 4.07006   5
  -2   3  11 2.20970 3.13927  11
  -2   3  11 0.67839 4.17122   4
  -2   3  11-0.47127 2.71055   8
  -2   3  11-1.60682 3.29328  18
  -2   3  11 2.24279 4.03580  17
  -2   3  10 717.341 23.5968  16
  -2   3  10 735.103 24.9351   7
  -2   3  10 697.056 20.8983   1
  -2   3  10 600.785 20.7259  15
  -2   3  10 725.095 26.1926   5
  -2   3  10 686.242 21.7974   2
  -2   3  10 676.046 25.5196  11
  -2   3  10 747.599 27.8250  17
  -2   3  10 719.196 20.7841   3
  -2   3  10 728.872 24.9437   8
  -2   3  10 749.081 26.0792  18
  -2   3  10 683.200 26.7343   4
  -2   3   9 32.4000 3.47564  16
  -2   3   9 23.9798 2.45662  15
  -2   3   9 30.7422 4.78143   6
  -2   3   9 27.7050 4.80480   5
  -2   3   9 29.2041 4.36538  11
  -2   3   9 26.0963 2.40846   3
  -2   3   9 21.9612 3.67602   8
  -2   3   9 20.6217 4.22014  18
  -2   3   9 32.5848 5.04792  17
  -2   3   9 25.6916 2.39706   1
  -2   3   9 33.3430 3.43453   2
  -2   3   9 27.7163 3.98171   7
  -2   3   8 2440.81 71.5356   5
  -2   3   8 2429.69 67.2914   3
  -2   3   8 2390.77 70.3371   8
  -2   3   8 2319.69 72.2064  17
  -2   3   8 2358.53 71.3902  18
  -2   3   8 2306.55 71.2479  11
  -2   3   8 2421.57 67.4334   1
  -2   3   8 2452.99 68.5919   2
  -2   3   8 2290.94 72.6450   6
  -2   3   8 2288.31 70.5865   7
  -2   3   7 11.4966 2.63274   8
  -2   3   7 13.0128 3.21355  17
  -2   3   7 10.7610 1.90762   1
   2  -3  -7 12.2098 3.91108  18
  -2   3   7 18.4461 3.83468  18
  -2   3   7 15.9723 3.67103   5
  -2   3   7 14.3090 3.17405   7
  -2   3   6 1195.35 37.3089   5
  -2   3   6 1175.90 38.3485   6
  -2   3   6 1152.83 36.8558   7
  -2   3   6 1164.45 37.0549  17
  -2   3   6 1192.43 36.3346   8
  -2   3   6 1187.35 37.3124  18
  -2   3   6 1122.30 34.3893   1
  -2   3   6 1146.04 35.6113  10
  -2   3   5 58.0614 4.04890  10
  -2   3   5 62.1863 5.04688   7
  -2   3   5 52.6010 4.48062  17
  -2   3   5 60.2057 4.59129   8
  -2   3   5 49.7910 5.17997   6
  -2   3   5 55.5106 5.12755  18
   2  -3  -5 60.2467 6.04824  14
  -2   3   5 50.8063 3.66375   1
   2  -3  -4 665.579 23.7969  12
  -2   3   4 650.295 19.7591  10
  -2   3   4 681.550 21.7653   7
  -2   3   4 637.109 20.6669  17
   2  -3  -4 664.696 20.4239  17
   2  -3  -4 662.540 20.7394   8
  -2   3   4 625.677 20.8644   8
  -2   3   4 676.933 22.6232   6
   2  -3  -4 662.027 23.6102  14
  -2   3   4 642.219 19.9798   1
   2  -3  -3 634.276 23.0399  12
  -2   3   3 612.896 19.5232  10
   2  -3  -3 669.156 23.2520  14
  -2   3   3 631.648 20.9183   8
   2  -3  -3 640.878 20.8350   8
   2  -3  -3 613.406 20.1857  17
  -2   3   3 642.482 22.1100   6
  -2   3   3 632.853 20.2938   1
  -2   3   3 652.647 21.6061   7
   2  -3  -3 649.466 22.3034  18
  -2   3   2 529.393 18.0634   7
   2  -3  -2 464.531 17.3685   8
   2  -3  -2 548.300 18.7245  18
   2  -3  -2 541.553 16.0522  10
   2  -3  -1 780.054 25.0937  18
   2  -3  -1 767.483 25.0988   6
   2  -3   0 21.2887 2.74554   7
   2  -3   0 21.6391 2.72537  18
   2  -3   0 20.0414 2.94988   6
   2  -3   1 1319.97 39.1430   7
   2  -3   1 1309.52 38.6516  18
  -2   3  -1 1334.97 39.9103   9
   2  -3   2 1752.57 50.2493   7
  -2   3  -2 1779.32 50.6330  16
   2  -3   2 1717.88 49.5497  18
  -2   3  -2 1724.71 51.6593   9
  -2   3  -3 228.346 8.27246   7
   2  -3   3 206.115 8.31997   7
  -2   3  -3 226.654 9.22374  16
   2  -3   3 217.366 7.68746  18
   2  -3   3 214.556 9.91500   9
   2  -3   4 1235.47 35.4880   7
   2  -3   4 1216.16 34.3800  18
   2  -3   4 1222.73 38.2873   9
  -2   3  -4 1186.20 36.0720   1
   2  -3   5 263.470 9.19477   7
   2  -3   5 259.584 8.09949  18
  -2   3  -5 249.278 9.71845   1
   2  -3   5 270.279 12.2125   9
  -2   3  -6 1593.89 46.6516   1
  -2   3  -6 1572.70 49.6335   9
   2  -3   6 1604.31 50.1946   9
   2  -3   6 1643.90 45.8674   7
   2  -3   7 750.940 22.1982   7
   2  -3   7 762.280 26.8827  16
  -2   3  -7 743.660 23.1461   1
   2  -3   7 759.459 27.1198   9
  -2   3  -7 751.669 26.4925   9
  -2   3  -8 481.323 15.3002   3
   2  -3   8 454.354 14.2679   7
   2  -3   8 505.583 19.8439  16
  -2   3  -8 502.344 19.3649   9
   2  -3   8 501.016 19.8848   9
  -2   3  -8 459.160 15.3571   1
  -2   3  -9 313.365 14.4060  16
   2  -3   9 365.760 16.2235  16
   2  -3   9 346.047 15.9062   9
   2  -3   9 305.678 9.81305   7
   2  -3   9 316.473 9.86732  18
  -2   3  -9 321.007 14.6977   4
  -2   3  -9 339.286 11.3007   1
  -2   3  -9 342.227 12.4500   2
  -2   3  -9 344.771 11.1834   3
   2  -3  10 2.46622 3.50429   9
  -2   3 -10 3.58112 3.82626   4
  -2   3 -10 3.79939 1.29206   3
  -2   3 -10 2.50266 1.30388   1
  -2   3 -10-1.16955 2.22713   2
  -2   3 -10-1.00193 2.70519  16
   2  -3  10 3.00579 1.05972  18
  -2   3 -11 633.839 23.9562   4
  -2   3 -11 628.267 18.5669   1
   2  -3  11 639.254 25.1497   9
  -2   3 -11 632.298 19.5358   2
   2  -3  11 578.123 17.8605  18
  -2   3 -11 647.496 24.4675   5
  -2   3 -12 196.909 11.7385   5
   2  -3  12 182.910 11.8146   9
  -2   3 -12 180.820 11.3136   4
  -2   3 -12 146.076 6.27446   2
  -2   3 -12 163.415 5.60382   1
  -2   3 -13 446.101 20.8351   5
  -2   3 -13 498.723 20.9586   4
  -2   3 -14 96.4605 9.32943   5
   2  -3  14 99.8978 9.65001   9
  -2   3 -14 104.098 7.26266  15
  -2   3 -14 103.116 9.47285   4
  -2   3 -15 214.699 14.0694   5
  -2   3 -15 205.757 10.3180  15
   2  -3  15 201.777 13.7823   9
  -2   3 -16 180.040 9.16343  15
   2  -3  16 178.863 13.3885   9
  -2   3 -16 171.329 12.8047   5
   2  -3  17-2.54985 5.54429   9
  -2   3 -17 14.6221 5.86451   5
   2  -3  18 331.468 18.7741   9
  -2   3 -18 315.050 18.7287   5
   2  -3  19 4.34421 6.02266   9
  -2   3 -19-8.38828 7.93409   5
  -2   3 -20 199.767 15.3256   5
  -2   3 -21 1.95929 8.01583   5
  -2   2  21 90.7956 10.5715  10
  -2   2  21 98.1825 13.9033  17
  -2   2  20 86.7272 10.2652  10
  -2   2  20 81.3985 12.4506  17
  -2   2  19 41.6973 9.46186  17
  -2   2  18 170.628 16.2297  17
  -2   2  18 202.603 13.6840   6
  -2   2  17 3.15619 4.08695   6
  -2   2  17 9.82777 4.65500   9
  -2   2  17 2.50252 6.57197  17
  -2   2  17 8.56284 3.68317   8
  -2   2  17 5.37382 6.54150   4
  -2   2  16 519.221 23.6139   6
  -2   2  16 540.325 22.7163   9
  -2   2  16 502.929 20.8417   8
  -2   2  16 568.083 26.8708   4
  -2   2  15-1.26378 3.12244  11
  -2   2  15-0.63318 4.09100   9
  -2   2  15-5.64685 6.52354   4
  -2   2  15 1.71407 2.19403   7
  -2   2  15 6.36962 5.05618   5
  -2   2  15 3.76440 4.17277   6
  -2   2  15 2.20406 5.35694  17
  -2   2  15 1.10253 3.42474  18
  -2   2  15 0.51266 3.21727   8
  -2   2  14 148.746 10.1709  11
  -2   2  14 152.543 13.3875  17
  -2   2  14 160.942 8.57777   7
  -2   2  14 177.006 10.6033  18
  -2   2  14 151.144 9.58173   8
  -2   2  14 175.071 11.8858   6
  -2   2  14 168.420 11.3989   5
  -2   2  14 170.668 12.9652   4
  -2   2  14 156.388 9.81454  16
  -2   2  13 6.93560 3.36690  11
  -2   2  13 4.87576 5.10182   4
  -2   2  13 2.81147 2.79368   8
  -2   2  13 5.48360 2.34439   7
  -2   2  13 4.82638 2.77998  16
  -2   2  13 2.89847 4.33760   5
  -2   2  13 10.4401 4.45681   6
  -2   2  13 5.67049 1.08645  13
  -2   2  13 7.87193 3.55020  18
  -2   2  13 4.72912 4.44424  17
  -2   2  12 63.2157 3.02857  13
  -2   2  12 68.0762 7.16541   5
  -2   2  12 64.9003 7.12136   6
  -2   2  12 79.8171 6.96392  11
  -2   2  12 75.0770 5.51173   7
  -2   2  12 65.4875 7.92109   4
  -2   2  12 72.5310 6.02974   8
  -2   2  12 75.2432 6.03319  16
  -2   2  12 56.7664 7.81405  17
  -2   2  12 78.5544 6.89139  18
  -2   2  11 466.838 22.7844  14
  -2   2  11 466.779 18.9793   5
  -2   2  11 430.327 13.3170  13
  -2   2  11 457.956 22.6730  12
  -2   2  11 443.748 18.6609  11
  -2   2  11 489.158 21.0907   4
  -2   2  11 444.755 18.3664  18
  -2   2  11 433.109 17.3292   8
  -2   2  11 459.418 17.0098   7
  -2   2  11 441.828 21.2504  17
  -2   2  11 489.826 17.5772  16
  -2   2  10 17.8012 3.06877  16
  -2   2  10 17.3993 4.96279  17
  -2   2  10 20.5733 3.13855   7
  -2   2  10 20.7864 5.49118  14
  -2   2  10 14.5057 1.48569   1
  -2   2  10 15.0157 2.05060   2
  -2   2  10 19.4041 5.20713  12
  -2   2  10 17.6626 3.89658  11
  -2   2  10 21.5633 4.73093   4
  -2   2  10 20.7528 3.57336   8
  -2   2  10 17.7427 4.40495   5
  -2   2  10 18.1646 3.58455  18
  -2   2   9 743.536 29.8204  14
  -2   2   9 713.973 22.8725  15
  -2   2   9 783.246 26.6521   5
  -2   2   9 789.858 30.3894  12
  -2   2   9 791.511 26.8283  11
  -2   2   9 769.791 27.9724   4
  -2   2   9 777.776 29.0792  17
  -2   2   9 769.728 25.2563   7
  -2   2   9 748.148 25.1759   8
  -2   2   9 706.569 22.6293   2
  -2   2   9 754.191 22.0106   1
  -2   2   9 727.782 26.0979  18
  -2   2   9 771.384 24.6712  16
  -2   2   8 128.970 7.94487  11
  -2   2   8 130.970 8.07097   5
  -2   2   8 118.047 4.95129   3
  -2   2   8 125.522 6.91027   8
  -2   2   8 118.215 6.88326   7
   2  -2  -8 132.673 9.13925  18
  -2   2   8 124.320 7.73578  18
  -2   2   8 123.753 5.09711   1
  -2   2   8 129.120 9.12269  17
  -2   2   8 116.528 6.27832  16
  -2   2   8 107.283 5.36771  15
  -2   2   7 3134.39 88.0967  18
   2  -2  -7 3120.74 89.9223  18
  -2   2   7 3102.44 87.9459   5
  -2   2   7 3069.75 84.2880   3
  -2   2   7 2974.91 84.4264   1
  -2   2   7 3090.38 87.1795   7
  -2   2   7 2975.23 87.8998  11
  -2   2   7 2993.26 89.6086  17
  -2   2   7 2855.25 86.3301   8
  -2   2   7 3099.68 85.7030  16
  -2   2   6 755.183 25.7512  18
   2  -2  -6 803.015 27.3959  18
  -2   2   6 778.493 25.9821  11
  -2   2   6 764.590 25.7057   5
  -2   2   6 766.528 22.9795   3
  -2   2   6 756.775 23.0793   1
  -2   2   6 753.808 25.1012   7
  -2   2   6 793.953 26.7803   6
  -2   2   6 734.482 26.6972  17
  -2   2   6 785.993 24.6557   8
  -2   2   6 781.336 23.6162  16
  -2   2   5 29.8437 3.77441   6
  -2   2   5 33.1491 4.02438  18
  -2   2   5 38.5312 3.94498  11
  -2   2   5 31.8944 3.97228   5
  -2   2   5 41.8830 4.29374  17
  -2   2   5 34.5342 3.57066   7
  -2   2   5 33.0814 3.10613   8
  -2   2   5 38.5609 2.75681   1
  -2   2   5 31.8813 2.53567   3
  -2   2   4 969.240 29.1970   1
  -2   2   4 1015.84 31.5054  17
  -2   2   4 1011.89 30.1194   8
  -2   2   4 987.898 30.7395   7
   2  -2  -4 986.505 33.3788  12
  -2   2   4 997.658 31.1256  18
   2  -2  -4 975.816 33.0645  14
  -2   2   4 997.360 31.7506   6
  -2   2   3 185.085 8.62008   6
  -2   2   3 182.872 8.29266  18
  -2   2   3 189.427 6.78018  10
  -2   2   3 178.711 8.12033  17
   2  -2  -3 193.426 8.23710  17
   2  -2  -3 173.123 9.33586  14
  -2   2   3 183.929 8.06035   7
   2  -2  -3 171.049 9.34822  12
  -2   2   3 171.214 7.36128   8
   2  -2  -3 189.349 7.56018   8
  -2   2   3 176.693 7.05235   1
  -2   2   2 3825.05 106.358   6
   2  -2  -2 3722.47 106.429  18
  -2   2   2 3704.94 103.689  10
   2  -2  -2 3591.94 105.324  17
   2  -2  -2 4004.26 107.718  14
   2  -2  -2 3787.47 105.084   8
  -2   2   2 3910.60 105.751   7
  -2   2   2 3828.71 104.791   1
   2  -2  -2 3809.93 107.604  12
   2  -2  -1 1169.08 35.3608   6
   2  -2  -1 1188.89 35.2425  18
   2  -2  -1 1170.34 34.9976   7
  -2   2   1 1189.15 34.3628   1
   2  -2  -1 1173.47 32.8891  10
   2  -2   0 2270.98 64.3529   7
   2  -2   0 2268.87 64.2690  18
  -2   2  -1 27.0130 2.34234  16
   2  -2   1 27.1269 2.43462  18
   2  -2   1 28.3006 2.51911   7
  -2   2  -2 568.570 18.5529  16
   2  -2   2 644.686 18.5529   7
  -2   2  -2 563.659 19.5275   9
   2  -2   2 598.214 17.9920  18
   2  -2   3 122.686 6.50332  16
  -2   2  -3 143.960 6.33902  16
   2  -2   3 136.974 5.59503   7
   2  -2   4 3.96656 1.96743  16
   2  -2   4 3.81150 1.31765   7
   2  -2   4 6.15272 2.53467   9
  -2   2  -4 4.74526 1.56179   1
   2  -2   5 966.944 30.5884  16
   2  -2   5 939.650 27.8668   7
  -2   2  -5 961.176 30.6377   9
   2  -2   5 953.292 30.8273   9
  -2   2  -5 977.912 28.3371   1
   2  -2   6 714.911 25.4289  16
  -2   2  -6 762.527 22.8524   1
  -2   2  -6 758.646 22.7722   3
   2  -2   6 788.868 25.9995   9
  -2   2  -6 774.291 25.6099   9
  -2   2  -7 872.190 26.1567   1
  -2   2  -7 897.326 29.4506   9
  -2   2  -7 904.961 26.0991   3
   2  -2   7 842.440 29.4719  16
  -2   2  -8 1490.76 42.9326   1
  -2   2  -8 1466.62 46.2752   4
   2  -2   8 1500.29 47.3182   9
  -2   2  -8 1524.09 42.7981   3
   2  -2   8 1528.79 47.5873  16
   2  -2   9 219.652 11.6589   9
  -2   2  -9 214.085 10.9724   4
   2  -2   9 219.362 8.45173  18
   2  -2   9 242.370 12.1994  16
  -2   2  -9 220.253 7.85631   1
  -2   2 -10 494.398 14.9058   1
  -2   2 -10 446.244 15.4823   2
   2  -2  10 486.057 16.0490  18
  -2   2 -10 523.937 19.6302   4
   2  -2  10 516.539 20.7176  16
   2  -2  10 532.210 20.5430   9
   2  -2  11 14.9995 4.38639   9
  -2   2 -11 9.52136 3.68162   4
   2  -2  11 13.8718 2.38934  18
  -2   2 -11 12.5019 4.30442   5
   2  -2  11 15.1854 4.02315  16
   2  -2  11 10.8395 1.14889   7
  -2   2 -11 13.1138 1.91542   2
  -2   2 -12 815.757 29.6471   4
   2  -2  12 849.452 31.5457  16
  -2   2 -12 851.078 31.0133   5
   2  -2  12 811.783 25.4237  18
   2  -2  12 825.464 30.4103   9
  -2   2 -13 33.3172 5.84203   4
   2  -2  13 40.4029 6.28350  16
   2  -2  13 38.3885 3.51298  18
  -2   2 -13 49.6662 7.03344   5
  -2   2 -13 38.9557 4.11506  15
   2  -2  14 190.620 13.1326  16
   2  -2  14 199.812 8.47680  18
  -2   2 -14 202.737 9.36320  15
  -2   2 -14 207.881 13.2308   5
   2  -2  14 189.597 12.5210   9
  -2   2 -15 3.03141 2.01695  15
   2  -2  15 7.14356 4.70177   9
  -2   2 -15 1.57134 4.72917   5
   2  -2  15-3.03707 2.60453  18
  -2   2 -16 56.7282 8.32344   5
   2  -2  16 57.7277 7.81526   9
  -2   2 -17 360.389 19.6265   5
   2  -2  17 340.037 18.2140   9
  -2   2 -18 28.5288 7.51080   5
   2  -2  18 19.2557 5.83284   9
  -2   2 -19 469.959 24.3300   5
   2  -2  19 478.348 22.6618   9
  -2   2 -20-1.98634 7.32185   5
   2  -2  21 157.082 18.1855  17
  -2   2 -21 175.475 15.0770   5
  -2   1  21 1.59046 7.46913  17
  -2   1  20 85.6426 13.0127  17
  -2   1  19 32.2325 9.32669  17
  -2   1  18 8.36445 7.00243  17
  -2   1  17 353.864 17.8562   6
  -2   1  17 353.865 18.4659   9
  -2   1  16 4.35372 4.86200   9
  -2   1  16 0.95737 3.12196   8
  -2   1  16 0.69352 4.08278   6
  -2   1  16-2.48538 6.04073  17
  -2   1  15 552.479 25.8992   4
  -2   1  15 494.350 21.8783   6
  -2   1  15 529.334 22.7025   9
  -2   1  15 490.447 26.2015  17
  -2   1  15 478.002 19.4330   8
  -2   1  14-0.67683 4.16170   9
  -2   1  14-2.71864 5.85508   4
  -2   1  14-0.88707 2.89266   8
  -2   1  14-0.65301 3.66536   6
  -2   1  14-1.08263 5.26268  17
  -2   1  14-0.48840 3.27251  18
  -2   1  13 256.935 12.7703  18
  -2   1  13 251.153 16.7981  17
  -2   1  13 262.512 10.6794   7
  -2   1  13 251.791 12.8046  16
  -2   1  13 264.243 13.5534  11
  -2   1  13 233.139 13.2838   5
  -2   1  13 258.886 13.9716   6
  -2   1  13 251.619 11.9498   8
  -2   1  13 259.364 15.8358   4
  -2   1  12 154.742 11.7652   4
  -2   1  12 156.891 9.59345  11
  -2   1  12 131.685 8.80128  18
  -2   1  12 139.989 8.17282   8
  -2   1  12 152.016 7.38687   7
  -2   1  12 125.465 9.13390   5
  -2   1  12 150.803 9.89448   6
  -2   1  12 112.213 10.9491  17
  -2   1  12 151.008 8.97785  16
  -2   1  11 203.771 11.1726  11
  -2   1  11 231.108 15.0801  12
  -2   1  11 208.220 10.5032  16
  -2   1  11 212.124 11.9555   6
  -2   1  11 224.647 9.54242   7
  -2   1  11 209.053 10.8747  18
  -2   1  11 227.797 13.6182   4
  -2   1  11 200.671 13.9070  17
  -2   1  11 213.154 11.3280   5
  -2   1  11 201.451 14.4116  14
  -2   1  10 305.058 13.5090  11
  -2   1  10 269.980 16.1793  12
  -2   1  10 288.313 15.0861   4
  -2   1  10 276.188 12.0770  16
  -2   1  10 292.329 11.4422   7
  -2   1  10 267.438 13.5288   6
  -2   1  10 273.643 12.7156  18
  -2   1  10 278.780 16.2349  14
  -2   1  10 269.769 15.8553  17
  -2   1   9 227.508 14.0105  12
  -2   1   9 254.465 11.7433  11
  -2   1   9 265.236 13.4240   4
  -2   1   9 253.661 10.5857  16
  -2   1   9 256.564 10.1373   7
  -2   1   9 272.717 14.5192  17
  -2   1   9 264.032 11.4607  18
  -2   1   9 197.690 7.58312   2
  -2   1   9 280.074 15.0500  14
  -2   1   9 245.125 11.4855   5
  -2   1   8 2141.31 61.8435   5
  -2   1   8 1975.41 57.8252   1
  -2   1   8 2174.73 60.6638  16
  -2   1   8 2130.13 63.0044   6
  -2   1   8 2110.22 60.4689   7
  -2   1   8 2110.08 62.3406  11
  -2   1   8 2112.73 64.0949   4
  -2   1   8 2041.75 60.2402   8
  -2   1   8 2112.24 59.6460  15
  -2   1   8 2129.19 65.6063  17
  -2   1   8 2102.28 61.7886  18
   2  -1  -8 2135.83 63.9848  18
  -2   1   7 105.286 6.47129   5
  -2   1   7 103.079 4.24827   1
  -2   1   7 106.806 5.24696  15
  -2   1   7 101.687 6.47694  11
  -2   1   7 95.1746 7.22405   4
   2  -1  -7 102.515 7.26182  18
  -2   1   7 109.487 6.41735  18
  -2   1   7 57.7242 4.59743  16
  -2   1   7 100.754 5.55298   7
  -2   1   7 110.151 6.93777   6
  -2   1   7 104.898 8.13967  17
  -2   1   7 102.747 5.46081   8
  -2   1   6 64.9639 4.96093  11
  -2   1   6 54.9147 4.64649   5
   2  -1  -6 69.4462 5.72406  18
  -2   1   6 62.9147 4.74388  18
  -2   1   6 63.4348 3.97963   8
  -2   1   6 57.3932 4.04977   7
  -2   1   6 56.4355 4.93876   6
  -2   1   6 59.9335 3.19074   1
  -2   1   6 61.1896 3.78527  16
  -2   1   6 61.7595 5.91147  17
  -2   1   5 2378.39 66.2623  16
  -2   1   5 2400.62 66.0184   1
  -2   1   5 2390.44 68.9432   6
  -2   1   5 2286.84 68.3262  11
  -2   1   5 2408.87 67.9945   5
  -2   1   5 2372.14 65.8884   3
  -2   1   5 2307.31 66.6106   8
  -2   1   5 2280.99 67.3574   7
  -2   1   5 2343.21 68.2384  18
   2  -1  -5 2495.77 69.5497  18
  -2   1   4 709.703 7.94511  16
  -2   1   4 703.117 11.2052   7
  -2   1   4 662.034 8.61034   1
  -2   1   4 25.2185 3.21492  14
  -2   1   4 671.288 12.6094   6
  -2   1   4 671.248 6.48842  13
  -2   1   4 693.398 12.4320  11
  -2   1   4-0.42069 0.49420  12
   2  -1  -4 676.412 8.83553   1
  -2   1   4 722.492 8.71066   3
   2  -1  -4 704.768 11.9578   7
  -2   1   4 673.964 9.32599   8
  -2   1   4 675.256 14.7020  17
  -2   1   4 686.695 12.2725  18
   2  -1  -3 974.596 15.3874  17
  -2   1   3 1100.35 16.8835  17
  -2   1   3 1095.47 13.2896   7
   2  -1  -3 1075.27 13.7367   7
   2  -1  -3 1041.91 17.8045  14
  -2   1   3 1059.26 14.6760   6
  -2   1   3 9.10733 2.20002  14
  -2   1   3 1073.96 7.57904  13
  -2   1   3 1067.73 7.61346  16
  -2   1   3 1054.23 14.2943  11
   2  -1  -3 1040.19 18.1001  12
  -2   1   3 1073.21 10.8933   1
   2  -1  -3 1065.38 10.9439   1
   2  -1  -3 1085.81 10.4114   8
  -2   1   3 1103.70 10.8127   8
  -2   1   3 1051.25 14.1547  18
  -2   1   3 1060.57 10.5672   3
   2  -1  -2 49.5177 4.21356  14
  -2   1   2 52.1804 1.99096  13
   2  -1  -2 49.9650 2.04927  13
   2  -1  -2 44.8998 4.05881  12
  -2   1   2 54.3469 2.75973   3
  -2   1   2 54.3617 2.74040   1
  -2   1   2 57.3326 3.44321  18
   2  -1  -2 53.3616 2.66367   8
  -2   1   2 46.9180 2.98783   7
  -2   1   2 47.1226 3.77963  17
   2  -1  -1 2165.06 60.9739  18
  -2   1   1 2093.56 60.1751   1
  -2   1   1 2146.55 60.1153   3
  -2   1   1 2214.29 60.6893   7
  -2   1   0 23.3605 1.29583  16
   2  -1   0 26.0143 2.13442   7
   2  -1   0 22.1634 2.07882  18
   2  -1   0 22.0769 2.00911  11
   2  -1   0 24.9512 2.06013   1
   2  -1   1 16.3026 1.77433   7
   2  -1   1 16.8943 1.76242   1
  -2   1  -1 20.4693 1.70676  16
   2  -1   1 17.2689 1.67012  11
   2  -1   2 309.576 10.3826   1
   2  -1   2 316.538 9.52647  11
   2  -1   3 634.707 10.2134  16
   2  -1   3 675.356 8.67329   1
  -2   1  -4 621.407 19.4816   3
  -2   1  -4 639.125 19.5983   1
   2  -1   4 646.816 19.6322   1
   2  -1   5 624.926 19.7685   9
  -2   1  -5 611.145 19.6096   9
  -2   1  -5 639.889 17.7511   3
[truncated: 1,430,495 more chars]
